# Supplementary material for: catena-Poly[[di­phenyl­tin(IV)]-di-μ-iso­thio­cyanato]: an unprecedented layered coordination polymer resulting from bridging κ2N:S thio­cyanato ligands
Source: IUCrdata. 2024 Nov 19;9(Pt 11):x241093. doi: 10.1107/S2414314624010939 (PMC11618869; doi:10.1107/S2414314624010939)
Supplement: Supplementary file 1 [file x-09-x241093-sup1.cif]

##############################################################################
#                                                                            #
# This CIF contains the data for a data article accepted for                 #
# publication in IUCrData. It conforms to the requirements of                #
# Notes for Authors for IUCrData, and has been                               #
# peer reviewed under the auspices of IUCrData.                              #
#                                                                            #
# Full details of the Crystallographic Information File format               #
# are given in the paper "The Crystallographic Information File (CIF):       #
# a New Standard Archive File for Crystallography" by S. R. Hall, F. H.      #
# Allen and I. D. Brown [Acta Cryst. (1991), A47, 655-685].                  #
#                                                                            #
# The current version of the core CIF dictionary is obtainable from          #
# ftp://ftp.iucr.org/pub/cif_core.dic.                                       #
#                                                                            #
# Software is freely available for graphical display of the structure(s)     #
# in this CIF. For information consult the CIF software page                 #
# http://www.iucr.org/resources/cif/software.                                #
#                                                                            #
# This file may be used for bona fide research purposes within the           #
# scientific community so long as proper attribution is given to the data    # 
# article from which it was obtained.                                        #
#                                                                            #
##############################################################################
data_I
_audit_creation_method     'SHELXL-2014/7'
_journal_date_recd_electronic     2024-11-11
_journal_date_accepted     2024-11-12
_journal_name_full     'IUCrData'
_journal_year     2024
_journal_volume     9
_journal_issue     11
_journal_page_first     0
_journal_page_last     0
_journal_paper_category     HM
_journal_paper_doi     10.1107/S2414314624010939
_journal_coeditor_code     TK4112
_publ_contact_author_name     'Hans Reuter'
_publ_contact_author_address
;
Chemistry
Osnabr\"uck University
Barabarstr. 7
49069 Osnabr\"uck
Germany
;
_publ_contact_author_email     hreuter@uos.de
_publ_contact_author_fax     ?
_publ_contact_author_phone     ?
_publ_section_title
;
<i>catena</i>-Poly[[diphenyltin(IV)]-di-\m-isothiocyanato]: an unprecedented
two-dimensional coordination polymer resulting from bridging
\k^2^<i>N</i>:<i>S</i> thiocyanate ligands
;
_publ_section_title_footnote     .
loop_
    _publ_author_name
    _publ_author_footnote
    _publ_author_address
    'Pancratz, Ann-Kathrin' .
;
Chemistry
Osnabr\"uck University
Barabarstr. 7
49069 Osnabr\"uck
Germany
;
    'Kamrowski, Anne' .
;
Chemistry
Osnabr\"uck University
Barabarstr. 7
49069 Osnabr\"uck
Germany
;
    'Reuter, Hans' .
;
Chemistry
Osnabr\"uck University
Barabarstr. 7
49069 Osnabr\"uck
Germany
;
_publ_section_synopsis
;
Diphenyltin(IV) diisothiocyanate, Ph~2~Sn(NCS)~2~, exhibits a new kind of
intermolecular association with loss of molecular individuality and formation
of a two-dimensional layer structure of octahedrally coordinated tin atoms
linked <i>via</i> ambidentate <i>\k</i>^2^<i>NS</i> thiocyanate ions.
;
_chemical_name_systematic
;
<i>catena</i>-Poly[[diphenyltin(IV)]-di-\m-isothiocyanato]
;
_chemical_name_common     ?
_chemical_formula_moiety     'C14 H10 N2 S2 Sn'
_chemical_formula_sum     'C14 H10 N2 S2 Sn'
_chemical_formula_iupac     '[Sn (N C S)2 (C6 H5)2]'
_chemical_formula_weight     389.05
_chemical_melting_point     ?
_space_group_crystal_system     orthorhombic
_space_group_name_H-M_alt     'P b c a'
_space_group_name_Hall     '-P 2ac 2ab'
loop_
    _space_group_symop_operation_xyz
    'x, y, z'
    '-x+1/2, -y, z+1/2'
    '-x, y+1/2, -z+1/2'
    'x+1/2, -y+1/2, -z'
    '-x, -y, -z'
    'x-1/2, y, -z-1/2'
    'x, -y-1/2, z-1/2'
    '-x-1/2, y-1/2, z'
_cell_length_a     9.4438(4)
_cell_length_b     7.9296(3)
_cell_length_c     18.6153(8)
_cell_angle_alpha     90
_cell_angle_beta     90
_cell_angle_gamma     90
_cell_volume     1394.02(10)
_cell_formula_units_Z     4
_cell_measurement_reflns_used     8887
_cell_measurement_theta_min     4.00
_cell_measurement_theta_max     29.48
_cell_measurement_temperature     100(2)
_exptl_crystal_description     plate
_exptl_crystal_colour     colourless
_exptl_crystal_size_max     0.247
_exptl_crystal_size_mid     0.139
_exptl_crystal_size_min     0.088
_exptl_crystal_density_diffrn     1.854
_exptl_crystal_density_meas     ?
_exptl_crystal_density_method     ?
_exptl_crystal_F_000     760
_exptl_absorpt_coefficient_mu     2.118
_exptl_absorpt_correction_type     multi-scan
_exptl_absorpt_process_details
;
(SADABS; Krause <i>et al.</i>,  2015)
;
_exptl_absorpt_correction_T_min     0.454
_exptl_absorpt_correction_T_max     0.712
_diffrn_ambient_temperature     100(2)
_diffrn_source     ?
_diffrn_radiation_type     MoK\a
_diffrn_radiation_wavelength     0.71073
_diffrn_measurement_device_type     'Bruker APEXII CCD'
_diffrn_measurement_method     '\f and \w scans'
_diffrn_detector_area_resol_mean     ?
_diffrn_reflns_number     32393
_diffrn_reflns_av_R_equivalents     0.0779
_diffrn_reflns_av_unetI/netI     0.0270
_diffrn_reflns_theta_min     3.073
_diffrn_reflns_theta_max     27.991
_diffrn_reflns_theta_full     25.242
_diffrn_measured_fraction_theta_max     0.999
_diffrn_measured_fraction_theta_full     0.999
_diffrn_reflns_limit_h_min     -12
_diffrn_reflns_limit_h_max     12
_diffrn_reflns_limit_k_min     -10
_diffrn_reflns_limit_k_max     10
_diffrn_reflns_limit_l_min     -24
_diffrn_reflns_limit_l_max     24
_refine_special_details     ?
_reflns_number_total     1689
_reflns_number_gt     1453
_reflns_threshold_expression     'I > 2\s(I)'
_refine_ls_structure_factor_coef     Fsqd
_refine_ls_matrix_type     full
_refine_ls_R_factor_all     0.0252
_refine_ls_R_factor_gt     0.0208
_refine_ls_wR_factor_gt     0.0516
_refine_ls_wR_factor_ref     0.0553
_refine_ls_goodness_of_fit_ref     1.080
_refine_ls_restrained_S_all     1.080
_refine_ls_number_reflns     1689
_refine_ls_number_parameters     90
_refine_ls_number_restraints     0
_refine_ls_hydrogen_treatment     refU
_refine_ls_weighting_scheme     calc
_refine_ls_weighting_details
              'w=1/[\s^2^(Fo^2^)+(0.0174P)^2^+1.1927P] where P=(Fo^2^+2Fc^2^)/3'
_atom_sites_solution_hydrogens     geom
_atom_sites_solution_primary     direct
_atom_sites_solution_secondary     ?
_refine_ls_shift/su_max     0.001
_refine_ls_shift/su_mean     0.000
_refine_diff_density_max     0.418
_refine_diff_density_min     -0.369
_refine_ls_extinction_method
;
<i>SHELXL2014/7</i> (Sheldrick, 2015)
;
_refine_ls_extinction_coef     0.0036(3)
_refine_ls_extinction_expression
                                  'Fc^*^=kFc[1+0.001xFc^2^\l^3^/sin(2\q)]^-1/4^'
loop_
    _atom_type_symbol
    _atom_type_description
    _atom_type_scat_dispersion_real
    _atom_type_scat_dispersion_imag
    _atom_type_scat_source
    'C' 'C' 0.0033 0.0016
                         'International Tables Vol C Tables 4.2.6.8 and 6.1.1.4'
    'H' 'H' 0.0000 0.0000
                         'International Tables Vol C Tables 4.2.6.8 and 6.1.1.4'
    'N' 'N' 0.0061 0.0033
                         'International Tables Vol C Tables 4.2.6.8 and 6.1.1.4'
    'S' 'S' 0.1246 0.1234
                         'International Tables Vol C Tables 4.2.6.8 and 6.1.1.4'
    'Sn' 'Sn' -0.6537 1.4246
                         'International Tables Vol C Tables 4.2.6.8 and 6.1.1.4'
_computing_data_collection
;
APEX2 (Bruker, 2009)
;
_computing_cell_refinement
;
SAINT (Bruker, 2009)
;
_computing_data_reduction
;
SAINT (Bruker, 2009)
;
_computing_structure_solution
;
SHELXS97 (Sheldrick 2008)
;
_computing_structure_refinement
;
<i>SHELXL2014/7</i> (Sheldrick, 2015)
;
_computing_molecular_graphics
;
DIAMOND (Brandenburg, 2006), Mercury (Macrae <i>et al.</i>,
2020)
;
_computing_publication_material
;
publCIF (Westrip, 2010)
;
loop_
    _atom_site_type_symbol
    _atom_site_label
    _atom_site_fract_x
    _atom_site_fract_y
    _atom_site_fract_z
    _atom_site_U_iso_or_equiv
    _atom_site_adp_type
    _atom_site_calc_flag
    _atom_site_occupancy
    _atom_site_disorder_assembly
    _atom_site_disorder_group
    Sn Sn1 0.5000 0.0000 0.5000 0.01193(9) Uani d 1 . .
    C C11 0.55455(19) 0.1194(2) 0.59859(9) 0.0141(3) Uani d 1 . .
    C C12 0.4693(2) 0.2473(2) 0.62674(10) 0.0196(4) Uani d 1 . .
    H H12 0.3890 0.2855 0.6007 0.026(3) Uiso calc 1 . .
    C C13 0.5021(2) 0.3190(3) 0.69315(11) 0.0224(5) Uani d 1 . .
    H H13 0.4429 0.4043 0.7127 0.026(3) Uiso calc 1 . .
    C C14 0.6209(2) 0.2660(2) 0.73066(10) 0.0231(4) Uani d 1 . .
    H H14 0.6429 0.3146 0.7759 0.026(3) Uiso calc 1 . .
    C C15 0.7072(2) 0.1425(2) 0.70216(10) 0.0215(4) Uani d 1 . .
    H H15 0.7897 0.1080 0.7275 0.026(3) Uiso calc 1 . .
    C C16 0.6741(2) 0.0678(2) 0.63639(10) 0.0178(4) Uani d 1 . .
    H H16 0.7332 -0.0182 0.6174 0.026(3) Uiso calc 1 . .
    N N1 0.26755(17) 0.0675(2) 0.51778(9) 0.0187(3) Uani d 1 . .
    C C1 0.16417(19) 0.1262(2) 0.53937(9) 0.0145(3) Uani d 1 . .
    S S1 0.01711(5) 0.20384(6) 0.57348(2) 0.01715(12) Uani d 1 . .
loop_
    _atom_site_aniso_label
    _atom_site_aniso_U_11
    _atom_site_aniso_U_22
    _atom_site_aniso_U_33
    _atom_site_aniso_U_12
    _atom_site_aniso_U_13
    _atom_site_aniso_U_23
    Sn1 0.00918(14) 0.01226(12) 0.01434(12) 0.00020(5) -0.00024(6) -0.00147(5)
    C11 0.0133(9) 0.0142(7) 0.0147(7) -0.0028(7) 0.0004(7) 0.0003(6)
    C12 0.0177(9) 0.0187(9) 0.0223(9) 0.0003(8) 0.0012(8) -0.0037(7)
    C13 0.0251(12) 0.0182(9) 0.0238(9) -0.0031(7) 0.0092(8) -0.0059(8)
    C14 0.0345(12) 0.0208(9) 0.0141(8) -0.0086(8) 0.0036(8) -0.0001(7)
    C15 0.0262(11) 0.0199(9) 0.0184(9) -0.0035(8) -0.0052(8) 0.0034(7)
    C16 0.0187(10) 0.0155(8) 0.0192(9) -0.0009(7) -0.0014(7) 0.0005(7)
    N1 0.0128(9) 0.0200(8) 0.0233(7) 0.0014(7) 0.0003(7) -0.0021(7)
    C1 0.0158(9) 0.0128(8) 0.0150(8) -0.0020(7) -0.0028(7) 0.0002(6)
    S1 0.0156(2) 0.0168(2) 0.0191(2) 0.00447(17) 0.00561(17) 0.00345(17)
_geom_special_details
;
 All esds (except the esd in the dihedral angle between two l.s. planes)
 are estimated using the full covariance matrix.  The cell esds are taken
 into account individually in the estimation of esds in distances, angles
 and torsion angles; correlations between esds in cell parameters are only
 used when they are defined by crystal symmetry.  An approximate (isotropic)
 treatment of cell esds is used for estimating esds involving l.s. planes.
;
loop_
    _geom_bond_atom_site_label_1
    _geom_bond_atom_site_label_2
    _geom_bond_site_symmetry_2
    _geom_bond_distance
    _geom_bond_publ_flag
    Sn1 C11 5_656 2.128(2) ?
    Sn1 C11 . 2.128(2) ?
    Sn1 N1 5_656 2.284(2) ?
    Sn1 N1 . 2.284(2) yes
    Sn1 S1 8_655 2.7224(5) ?
    Sn1 S1 4_556 2.7224(5) yes
    C11 C16 . 1.392(3) ?
    C11 C12 . 1.397(3) ?
    C12 C13 . 1.395(3) ?
    C13 C14 . 1.387(3) ?
    C14 C15 . 1.380(3) ?
    C15 C16 . 1.395(2) ?
    N1 C1 . 1.154(2) yes
    C1 S1 . 1.647(2) yes
    S1 Sn1 4_456 2.7225(5) ?
loop_
    _geom_angle_atom_site_label_1
    _geom_angle_atom_site_label_2
    _geom_angle_atom_site_label_3
    _geom_angle_site_symmetry_1
    _geom_angle_site_symmetry_3
    _geom_angle
    _geom_angle_publ_flag
    C11 Sn1 C11 5_656 . 180.00(8) ?
    C11 Sn1 N1 5_656 5_656 90.19(6) ?
    C11 Sn1 N1 . 5_656 89.81(6) ?
    C11 Sn1 N1 5_656 . 89.81(6) ?
    C11 Sn1 N1 . . 90.19(6) ?
    N1 Sn1 N1 5_656 . 180.00(2) ?
    C11 Sn1 S1 5_656 8_655 92.02(5) ?
    C11 Sn1 S1 . 8_655 87.98(5) ?
    N1 Sn1 S1 5_656 8_655 85.85(4) ?
    N1 Sn1 S1 . 8_655 94.15(4) ?
    C11 Sn1 S1 5_656 4_556 87.98(5) ?
    C11 Sn1 S1 . 4_556 92.02(5) ?
    N1 Sn1 S1 5_656 4_556 94.15(4) ?
    N1 Sn1 S1 . 4_556 85.85(4) ?
    S1 Sn1 S1 8_655 4_556 180.0 ?
    C16 C11 C12 . . 119.4(2) ?
    C16 C11 Sn1 . . 120.10(10)
                             ?
    C12 C11 Sn1 . . 120.50(10)
                             ?
    C13 C12 C11 . . 120.1(2) ?
    C14 C13 C12 . . 120.1(2) ?
    C15 C14 C13 . . 120.0(2) ?
    C14 C15 C16 . . 120.4(2) ?
    C11 C16 C15 . . 120.1(2) ?
    C1 N1 Sn1 . . 163.5(2) yes
    C1 S1 Sn1 . 4_456 100.31(6) yes
    N1 C1 S1 . . 177.3(2) yes
_shelx_space_group_comment
;
The symmetry employed for this shelxl refinement is uniquely defined
by the following loop, which should always be used as a source of
symmetry information in preference to the above space-group names.
They are only intended as comments.
;
_shelx_estimated_absorpt_T_min     0.623
_shelx_estimated_absorpt_T_max     0.836
_shelx_hkl_file
;
   1   0   0    0.17    0.04
   1   0   0    0.34    0.08
   1   0   0    0.23    0.04
   2   0   0  872.28   86.53
   2   0   0  920.28   85.21
  -2   0   0  926.57   85.19
  -2   0   0  819.48   86.52
   2   0   0  873.42   85.15
   2   0   0  841.42   85.65
  -2   0   0 1000.00   93.46
   3   0   0    0.11    0.08
   3   0   0    0.02    0.09
   3   0   0    0.13    0.15
   3   0   0    0.31    0.18
  -3   0   0    0.03    0.15
  -3   0   0    0.13    0.20
  -3   0   0    0.10    0.10
  -4   0   0  923.08   85.77
  -4   0   0  823.04   94.14
   4   0   0  963.60   85.77
   4   0   0  845.71   87.30
   4   0   0  869.23   86.18
  -4   0   0  978.01   87.33
  -5   0   0    0.13    0.14
  -5   0   0   -0.34    0.17
   5   0   0    0.00    0.17
   5   0   0    0.10    0.21
   5   0   0    0.01    0.10
  -5   0   0    0.28    0.23
   5   0   0   -0.05    0.13
  -6   0   0  505.56   53.20
   6   0   0  510.18   53.22
  -6   0   0  490.39   49.40
   6   0   0  455.23   49.39
  -6   0   0  587.80   48.43
   6   0   0  480.41   48.38
   6   0   0  519.68   48.64
  -7   0   0    0.00    0.28
  -7   0   0    0.14    0.16
  -7   0   0    0.22    0.23
  -7   0   0    0.08    0.17
   7   0   0   -0.10    0.12
  -8   0   0  190.45   20.72
  -8   0   0  208.62   20.14
  -8   0   0  243.31   22.26
   8   0   0  199.93   19.35
   9   0   0    0.04    0.18
  -9   0   0   -0.01    0.21
 -10   0   0  111.34   10.04
  10   0   0   96.41    9.63
  11   0   0   -0.29    0.26
  12   0   0   63.62    6.04
  13   0   0    0.13    0.37
   0   1   0    0.01    0.05
   0   1   0    0.06    0.07
   0   1   0   -0.03    0.05
   0   1   0    0.01    0.04
   0  -1   0    0.02    0.05
   0   1   0   -0.05    0.05
   0   1   0   -0.02    0.05
   0  -1   0    0.24    0.07
   0   1   0   -0.06    0.05
   0   1   0    0.08    0.05
   1   1   0    0.01    0.05
   1  -1   0    0.07    0.08
  -1   1   0   -0.03    0.06
   1  -1   0    0.09    0.08
  -1   1   0    0.02    0.09
   1  -1   0   -0.09    0.08
   1  -1   0    0.06    0.08
  -1   1   0    0.21    0.13
  -1   1   0   -0.02    0.07
   1  -1   0    0.01    0.07
   1   1   0    0.03    0.06
   1  -1   0   -0.08    0.07
   1  -1   0    0.05    0.07
  -1   1   0   -0.04    0.08
   1  -1   0    0.07    0.10
   1   1   0    0.00    0.06
  -1   1   0    0.13    0.07
  -1  -1   0    0.08    0.12
   1   1   0    0.08    0.06
   1   1   0    0.09    0.11
  -1   1   0    0.33    0.09
   2  -1   0  144.13   13.02
   2  -1   0  142.50   13.57
  -2  -1   0  129.45   14.39
  -2  -1   0  148.99   13.21
   2  -1   0  141.88   13.14
  -2   1   0  114.60   14.42
   2  -1   0  138.20   13.19
  -2   1   0  139.67   13.14
   2   1   0  128.71   14.39
   2  -1   0  146.02   14.44
   3   1   0    0.27    0.18
   3  -1   0   -0.10    0.17
  -3   1   0   -0.16    0.10
  -3   1   0   -0.11    0.13
   3  -1   0   -0.04    0.12
   3  -1   0    0.01    0.11
  -3   1   0    0.05    0.17
  -3  -1   0   -0.11    0.10
  -3  -1   0    0.04    0.18
   3  -1   0    0.15    0.13
  -3   1   0   -0.03    0.12
  -3   1   0    0.10    0.18
   3   1   0   -0.18    0.09
   4  -1   0    1.11    0.21
   4   1   0   -0.26    0.12
   4  -1   0    0.00    0.14
   4  -1   0   -0.17    0.17
  -4   1   0    0.00    0.22
  -4  -1   0   -0.09    0.14
  -4   1   0    0.09    0.14
  -4   1   0   -0.05    0.16
  -4   1   0   -0.17    0.15
  -4  -1   0   -0.39    0.17
   4   1   0   -0.32    0.15
  -4   1   0    0.17    0.24
   4  -1   0    0.24    0.17
   5  -1   0   -0.16    0.15
  -5  -1   0   -0.03    0.08
   5  -1   0   -0.02    0.27
   5   1   0   -0.11    0.19
   5   1   0   -0.25    0.16
  -5   1   0   -0.07    0.18
  -5  -1   0    0.03    0.25
  -5   1   0    0.16    0.20
  -5   1   0   -0.16    0.12
  -5   1   0   -0.13    0.21
  -5   1   0    0.19    0.25
  -5  -1   0    0.08    0.08
   5  -1   0   -0.28    0.13
   5  -1   0    0.00    0.16
  -5  -1   0   -0.16    0.15
   6  -1   0    7.53    0.84
  -6   1   0    7.79    0.82
  -6   1   0    8.09    1.07
   6  -1   0    8.45    0.90
   6  -1   0    8.78    0.92
  -6   1   0    7.50    1.06
  -6   1   0    7.97    0.91
  -6  -1   0    7.89    0.82
  -6  -1   0    7.96    0.81
  -6  -1   0    9.88    1.14
   6   1   0    8.67    1.02
   6   1   0    7.43    1.04
  -6   1   0    7.07    0.92
  -6  -1   0    7.47    0.99
  -6   1   0    7.75    0.83
   7   1   0    0.14    0.25
   7  -1   0    0.18    0.19
  -7   1   0   -0.11    0.26
  -7   1   0    0.25    0.23
  -7  -1   0   -0.07    0.24
  -7  -1   0   -0.08    0.12
  -7  -1   0    0.35    0.29
   7   1   0    0.19    0.24
   7  -1   0   -0.38    0.19
   7  -1   0   -0.08    0.17
  -7  -1   0    0.04    0.13
  -7   1   0   -0.08    0.24
  -8   1   0   19.07    2.11
   8  -1   0   16.46    1.72
  -8  -1   0   18.08    2.09
  -8   1   0   16.54    1.83
  -8   1   0   12.58    1.77
   8   1   0   20.18    2.14
  -8   1   0   16.65    2.10
  -8  -1   0   19.98    1.73
  -9  -1   0   -0.59    0.17
  -9   1   0   -0.16    0.33
   9  -1   0   -0.28    0.25
  -9   1   0   -0.63    0.21
  10   1   0    4.79    0.57
 -10   1   0    5.92    0.76
  10  -1   0    4.33    0.68
  11   1   0   -0.31    0.20
 -11   1   0    0.21    0.32
  11  -1   0   -0.71    0.29
  12  -1   0    7.47    0.99
  12   1   0    6.95    0.85
  13   1   0   -0.23    0.31
   0  -2   0   15.43    1.73
   0  -2   0   14.91    1.55
   0   2   0   15.54    1.73
   0  -2   0   15.95    1.61
   0   2   0   18.63    1.62
   0  -2   0   13.58    1.61
   0  -2   0   18.22    1.61
   0   2   0   14.57    1.60
   0   2   0   15.74    1.63
   0   2   0   17.23    1.57
   0   2   0   12.44    1.51
   0  -2   0   19.79    1.53
   0  -2   0   16.97    1.60
   1  -2   0    0.17    0.16
  -1  -2   0    0.15    0.11
  -1  -2   0    0.17    0.08
  -1   2   0    0.30    0.14
  -1   2   0    0.08    0.16
   1   2   0    0.20    0.11
  -1   2   0    0.06    0.13
   1  -2   0    0.00    0.13
  -1  -2   0    0.03    0.12
   1  -2   0   -0.17    0.12
   1  -2   0    0.00    0.12
  -1  -2   0    0.14    0.12
  -1   2   0    0.38    0.15
  -1   2   0   -0.03    0.14
   1  -2   0    0.20    0.14
   1  -2   0    0.16    0.15
   1  -2   0    0.24    0.12
   1   2   0    0.28    0.13
  -1  -2   0    0.26    0.09
  -1   2   0    0.16    0.17
  -1  -2   0    0.56    0.20
  -1  -2   0    0.30    0.13
   1   2   0    0.17    0.13
  -2   2   0    0.33    0.16
  -2   2   0    1.07    0.20
   2   2   0    0.57    0.14
   2   2   0    0.54    0.13
  -2  -2   0    0.81    0.16
   2  -2   0    0.73    0.26
   2  -2   0    0.59    0.17
   2  -2   0    0.95    0.23
  -2  -2   0    1.06    0.27
   2   2   0    0.40    0.14
  -2   2   0    0.89    0.18
  -2   2   0    0.52    0.21
   2  -2   0    0.97    0.22
   2   2   0    1.60    0.30
   2  -2   0    0.58    0.19
   2   2   0    0.95    0.15
  -2  -2   0    0.82    0.10
  -2   2   0    0.49    0.22
   2  -2   0    0.65    0.18
  -2   2   0    0.59    0.20
  -2   2   0    0.65    0.16
  -2   2   0    0.65    0.16
  -3   2   0   -0.04    0.09
  -3   2   0   -0.03    0.21
   3  -2   0   -0.13    0.13
   3  -2   0   -0.13    0.13
  -3   2   0    0.02    0.14
   3  -2   0    0.14    0.17
   3  -2   0   -0.12    0.18
   3  -2   0    0.06    0.17
   3   2   0    0.26    0.23
  -3  -2   0    0.06    0.09
   3   2   0    0.01    0.08
  -3   2   0   -0.13    0.17
  -3   2   0    0.18    0.12
   3  -2   0   -0.07    0.13
   4  -2   0  128.61   11.78
   4   2   0  114.74   12.44
   4  -2   0  125.53   11.44
  -4   2   0  102.45   11.41
   4  -2   0  108.17   11.46
  -4   2   0  112.51   12.56
   4  -2   0  125.13   12.59
   4  -2   0  131.64   10.98
   5  -2   0    0.05    0.16
   5  -2   0    0.09    0.14
   5   2   0    0.02    0.27
   5  -2   0   -0.03    0.13
   5   2   0   -0.12    0.19
   5   2   0    0.12    0.14
  -5   2   0    0.15    0.25
   5  -2   0   -0.18    0.16
   5  -2   0    0.05    0.15
  -5   2   0    0.21    0.27
  -5   2   0   -0.06    0.15
  -5   2   0    0.15    0.20
   6  -2   0   42.08    4.75
   6   2   0   42.81    4.93
   6   2   0   41.35    5.14
   6  -2   0   40.11    4.54
  -6   2   0   49.09    4.75
   6  -2   0   50.32    4.65
  -6   2   0   48.86    4.98
  -6   2   0   50.89    4.78
  -6   2   0   52.48    5.31
   6  -2   0   57.79    4.82
   6  -2   0   56.09    4.86
  -7   2   0   -0.05    0.17
  -7   2   0    0.03    0.25
   7   2   0   -0.36    0.20
   7  -2   0    0.26    0.21
   7   2   0    0.27    0.30
   7  -2   0    0.39    0.22
   7  -2   0    0.43    0.25
  -7   2   0    0.03    0.28
  -7   2   0   -0.07    0.29
  -8   2   0   30.54    4.23
  -8   2   0   35.07    4.05
  -8   2   0   39.86    3.83
   8  -2   0   41.54    3.66
   8   2   0   39.43    4.15
  -8   2   0   40.20    3.72
  -8   2   0   38.98    3.71
  -8   2   0   32.94    3.80
   9  -2   0    0.14    0.28
  -9   2   0    0.18    0.27
  -9   2   0    0.21    0.38
  -9   2   0   -0.09    0.27
  10  -2   0   41.72    4.04
 -10   2   0   40.85    4.19
  11   2   0   -0.23    0.51
 -11   2   0    0.14    0.34
  11  -2   0   -0.65    0.33
 -12   2   0   58.43    5.63
  12   2   0   58.14    6.29
  12   2   0   53.27    5.20
   0   3   0    0.48    0.20
   0  -3   0    0.19    0.17
   0   3   0   -0.18    0.14
   0  -3   0    0.17    0.16
   0   3   0   -0.11    0.14
   0  -3   0    0.00    0.11
   0   3   0   -0.15    0.13
   0   3   0   -0.11    0.15
   0   3   0    0.03    0.13
   0  -3   0   -0.10    0.15
   0  -3   0    0.14    0.14
   0  -3   0   -0.02    0.12
  -1  -3   0    0.16    0.20
   1  -3   0   -0.22    0.14
   1  -3   0   -0.19    0.17
   1  -3   0    0.35    0.19
  -1   3   0    0.07    0.19
   1   3   0    0.02    0.16
  -1   3   0   -0.03    0.19
  -1   3   0    0.08    0.20
  -1  -3   0   -0.04    0.15
   1   3   0    0.71    0.16
   1  -3   0   -0.28    0.14
   1  -3   0   -0.13    0.16
  -1  -3   0   -0.07    0.13
   1  -3   0    0.00    0.18
   1  -3   0   -0.05    0.16
  -1   3   0   -0.27    0.22
  -1   3   0   -0.12    0.13
  -1  -3   0   -0.14    0.15
   1  -3   0   -0.02    0.19
  -1   3   0   -0.25    0.15
   1   3   0    0.24    0.17
   2   3   0    4.59    0.52
  -2  -3   0    3.67    0.49
   2  -3   0    3.98    0.63
  -2   3   0    3.42    0.56
  -2  -3   0    4.44    0.52
  -2  -3   0    4.87    0.51
  -2   3   0    4.58    0.56
   2  -3   0    3.81    0.52
   2   3   0    3.93    0.47
   2  -3   0    4.28    0.53
  -2  -3   0    4.22    0.52
   2   3   0    3.76    0.61
   2  -3   0    4.73    0.60
   2  -3   0    5.26    0.61
  -2   3   0    3.99    0.62
  -2   3   0    5.43    0.60
  -2   3   0    3.96    0.59
  -2   3   0    5.73    0.57
  -2   3   0    4.22    0.53
  -2  -3   0    1.97    0.57
   2  -3   0    3.56    0.54
  -3   3   0   -0.34    0.19
  -3  -3   0   -0.27    0.14
   3  -3   0   -0.07    0.21
   3  -3   0    0.02    0.20
   3  -3   0    0.18    0.23
  -3   3   0    0.20    0.22
  -3   3   0   -0.01    0.17
  -3  -3   0   -0.11    0.13
  -3   3   0   -0.14    0.16
  -3  -3   0    0.02    0.23
   3  -3   0   -0.19    0.17
   3  -3   0    0.05    0.21
   3   3   0    0.00    0.16
   3   3   0   -0.32    0.08
  -3   3   0    0.08    0.18
  -3   3   0   -0.08    0.23
   3   3   0   -0.13    0.12
  -3   3   0    0.07    0.24
   3  -3   0   -0.26    0.23
   3   3   0   -0.09    0.26
  -4   3   0    4.01    0.71
   4  -3   0    4.08    0.58
  -4   3   0    6.18    0.70
   4   3   0    5.09    0.53
  -4   3   0    4.82    0.52
  -4   3   0    4.90    0.63
   4  -3   0    5.14    0.60
   4  -3   0    4.58    0.67
  -4   3   0    3.86    0.50
   4   3   0    5.61    0.78
   4  -3   0    4.16    0.62
   4  -3   0    4.61    0.61
  -4  -3   0    3.70    0.51
   5  -3   0    0.22    0.24
  -5   3   0   -0.12    0.23
   5   3   0   -0.02    0.26
   5  -3   0   -0.01    0.21
  -5  -3   0    0.04    0.12
  -5   3   0   -0.45    0.26
   5  -3   0   -0.02    0.21
   5   3   0   -0.31    0.25
  -5  -3   0   -0.03    0.11
   5  -3   0   -0.23    0.20
   5  -3   0   -0.30    0.19
   6  -3   0   -0.04    0.21
   6   3   0    0.17    0.28
  -6   3   0    0.00    0.25
   6  -3   0    0.48    0.25
   6  -3   0    0.30    0.25
   6  -3   0    0.38    0.27
   6   3   0    0.60    0.42
   6  -3   0    0.19    0.25
  -6   3   0    0.34    0.29
  -6   3   0    0.63    0.26
   7   3   0   -0.16    0.34
  -7   3   0   -0.41    0.31
   7  -3   0    0.03    0.31
   7   3   0   -0.19    0.37
   7  -3   0   -0.11    0.28
  -7   3   0   -0.22    0.27
  -7   3   0   -0.65    0.23
  -7   3   0    0.01    0.36
   8   3   0    0.74    0.49
  -8   3   0    1.16    0.51
  -8   3   0    1.76    0.44
  -8   3   0    1.23    0.42
  -8   3   0    1.09    0.35
   8  -3   0    1.69    0.43
  -9   3   0   -0.54    0.24
  -9   3   0   -0.10    0.30
   9   3   0   -0.35    0.42
  -9   3   0   -0.54    0.41
  -9   3   0   -0.35    0.24
  -9   3   0   -0.36    0.33
   9  -3   0   -0.65    0.26
 -10   3   0   27.53    2.75
  10   3   0   22.40    3.04
  11   3   0    0.20    0.53
 -11   3   0   -0.35    0.31
  12   3   0   -0.15    0.82
 -12   3   0    0.82    0.47
   0  -4   0  229.70   22.43
   0   4   0  217.37   21.74
   0   4   0  262.93   22.51
   0  -4   0  209.12   21.50
   0  -4   0  220.24   21.50
   0  -4   0  220.24   21.83
   0  -4   0  244.06   21.77
   0  -4   0  202.69   22.42
   0   4   0  256.29   23.82
   0  -4   0  216.75   21.84
   0   4   0  190.48   20.87
   0   4   0  256.90   21.58
  -1   4   0   -0.13    0.15
  -1  -4   0   -0.18    0.15
   1  -4   0    0.08    0.22
  -1   4   0    0.06    0.24
   1  -4   0   -0.21    0.15
   1  -4   0   -0.27    0.17
  -1  -4   0    0.29    0.16
  -1   4   0   -0.10    0.22
   1   4   0    0.16    0.18
   1  -4   0    0.11    0.20
   1   4   0    0.07    0.18
   1  -4   0   -0.26    0.17
  -1  -4   0   -0.11    0.18
   1  -4   0   -0.25    0.17
   1   4   0    0.04    0.17
   1  -4   0    0.41    0.20
  -1   4   0   -0.09    0.19
  -1   4   0   -0.14    0.25
   1   4   0    0.03    0.18
   1  -4   0   -0.03    0.20
  -2   4   0  384.47   42.22
  -2   4   0  519.69   46.72
   2  -4   0  421.92   42.24
   2  -4   0  504.30   44.04
   2  -4   0  422.85   42.57
  -2  -4   0  446.41   46.59
  -2  -4   0  431.58   42.52
   2  -4   0  482.30   40.94
  -2   4   0  432.55   44.04
  -2   4   0  428.95   42.78
   2   4   0  431.98   42.50
  -2  -4   0  446.79   42.70
   2   4   0  441.20   40.88
   2  -4   0  443.53   46.70
   2   4   0  432.25   43.96
   2  -4   0  458.30   42.77
   3   4   0   -0.09    0.14
  -3   4   0    0.48    0.28
   3  -4   0    0.34    0.22
  -3  -4   0    0.06    0.12
  -3   4   0   -0.18    0.21
  -3   4   0   -0.04    0.18
  -3   4   0    0.09    0.25
  -3  -4   0   -0.22    0.15
   3   4   0    0.07    0.16
  -3   4   0    0.07    0.21
   3  -4   0    0.24    0.25
   3  -4   0   -0.32    0.14
  -3  -4   0   -0.13    0.11
  -3   4   0    0.05    0.21
  -3   4   0   -0.06    0.18
  -3   4   0    0.16    0.20
   3  -4   0    0.01    0.20
   3  -4   0   -0.12    0.18
  -3  -4   0   -0.15    0.14
   3   4   0    0.14    0.28
   4  -4   0  222.81   20.53
  -4   4   0  192.55   20.46
   4  -4   0  187.93   19.88
   4   4   0  220.92   19.80
   4   4   0  241.03   20.59
  -4  -4   0  223.05   20.61
  -4   4   0  203.04   20.72
   4  -4   0  217.32   20.76
   4   4   0  218.93   21.83
   4  -4   0  194.30   21.39
  -4  -4   0  213.92   20.61
  -4   4   0  254.46   22.80
   4  -4   0  200.25   20.53
   4  -4   0  212.02   21.38
  -4   4   0  232.84   20.84
   5  -4   0   -0.10    0.23
   5  -4   0   -0.48    0.18
  -5   4   0   -0.21    0.19
   5  -4   0    0.11    0.22
   5   4   0   -0.25    0.22
   5  -4   0   -0.14    0.23
  -5   4   0    0.01    0.25
   5  -4   0    0.31    0.27
   5   4   0    0.12    0.29
  -5   4   0   -0.18    0.25
  -5  -4   0    0.00    0.15
   6   4   0  187.37   17.05
   6   4   0  151.46   16.41
   6  -4   0  153.50   15.43
   6  -4   0  178.89   15.93
   6  -4   0  177.83   16.14
  -6   4   0  165.53   17.70
  -6  -4   0  157.36   15.89
   6  -4   0  146.38   16.13
  -6  -4   0  176.55   15.91
  -6   4   0  154.37   16.07
   6  -4   0  181.72   16.60
   7  -4   0    0.18    0.26
  -7   4   0    0.15    0.39
   7  -4   0    0.23    0.27
   7  -4   0    0.12    0.34
  -7   4   0    0.26    0.35
  -7   4   0    0.37    0.36
   7   4   0    0.11    0.39
   7  -4   0    0.11    0.30
   8   4   0  198.38   19.68
  -8   4   0  188.90   18.57
  -8   4   0  188.93   20.45
  -9   4   0    0.47    0.45
   9   4   0   -0.25    0.41
  -9   4   0    0.37    0.33
  -9   4   0   -0.25    0.28
 -10   4   0   80.90    7.98
  10   4   0   84.09    8.65
 -10   4   0   73.37    8.01
 -10   4   0   82.05    7.87
  11   4   0    0.44    0.64
 -11   4   0   -0.22    0.39
 -11   4   0   -0.20    0.21
  12   4   0   40.88    4.66
 -12   4   0   36.55    4.06
   0   5   0   -0.15    0.18
   0  -5   0    0.00    0.14
   0   5   0    0.19    0.26
   0   5   0   -0.23    0.21
   0  -5   0    0.12    0.20
   0  -5   0   -0.03    0.13
   0   5   0    0.13    0.22
   0  -5   0   -0.03    0.20
   0  -5   0    0.24    0.22
   0  -5   0   -0.20    0.16
   1   5   0   -0.07    0.20
  -1  -5   0    0.02    0.18
   1  -5   0   -0.06    0.19
  -1  -5   0   -0.44    0.14
   1  -5   0   -0.15    0.18
  -1   5   0    0.06    0.29
   1  -5   0   -0.34    0.18
  -1   5   0    0.17    0.26
   1   5   0   -0.09    0.20
   1   5   0   -0.04    0.19
  -1   5   0   -0.09    0.24
  -1   5   0   -0.10    0.21
   1  -5   0    0.23    0.25
  -1  -5   0    0.01    0.21
   1  -5   0   -0.10    0.17
  -1   5   0    0.07    0.21
   1   5   0   -0.46    0.17
   1  -5   0   -0.05    0.23
   1  -5   0    0.08    0.20
   2   5   0    0.94    0.31
  -2  -5   0    1.03    0.29
   2  -5   0    0.28    0.31
   2   5   0    1.25    0.31
  -2   5   0    1.27    0.39
   2   5   0    0.94    0.25
   2  -5   0    1.56    0.35
  -2   5   0    1.34    0.41
  -2   5   0    2.12    0.40
   2  -5   0    1.22    0.39
   2  -5   0    1.26    0.33
  -2  -5   0    0.96    0.28
  -2   5   0    0.51    0.31
   2   5   0    0.99    0.25
  -2  -5   0    0.59    0.29
   2   5   0    1.36    0.33
   2  -5   0    1.48    0.38
  -2  -5   0    1.28    0.24
  -3   5   0   -0.08    0.26
   3  -5   0    0.40    0.30
  -3   5   0   -0.09    0.25
   3  -5   0   -0.27    0.22
  -3   5   0   -0.06    0.23
   3   5   0   -0.17    0.18
  -3   5   0   -0.34    0.22
   3  -5   0   -0.18    0.23
  -3   5   0   -0.59    0.21
  -3  -5   0   -0.16    0.19
   3  -5   0    0.23    0.26
   3  -5   0    0.03    0.22
  -3  -5   0   -0.05    0.15
   3   5   0   -0.36    0.16
  -3  -5   0   -0.04    0.15
  -4   5   0    0.06    0.29
  -4   5   0   -0.13    0.26
  -4   5   0   -0.33    0.30
  -4   5   0    0.16    0.27
   4  -5   0    0.15    0.27
  -4   5   0   -0.01    0.24
  -4  -5   0    0.19    0.19
   4  -5   0    0.00    0.26
  -4   5   0    0.35    0.25
   4  -5   0    0.05    0.24
   4  -5   0    0.74    0.31
   4  -5   0    0.36    0.26
   4   5   0    0.47    0.21
   4   5   0    0.22    0.19
  -4   5   0    0.11    0.26
   5  -5   0   -0.29    0.25
  -5   5   0   -0.29    0.18
   5  -5   0   -0.12    0.28
   5   5   0   -0.14    0.17
   5   5   0   -0.35    0.26
  -5  -5   0   -0.11    0.19
  -5   5   0    0.00    0.24
   5  -5   0   -0.32    0.28
   5  -5   0   -0.13    0.25
  -5   5   0   -0.55    0.24
  -5   5   0    0.00    0.19
   5  -5   0   -0.28    0.23
  -5   5   0   -0.58    0.19
  -5   5   0   -0.17    0.24
   6  -5   0   11.62    1.35
   6   5   0   12.39    1.62
   6  -5   0   12.01    1.45
   6  -5   0   11.81    1.50
   6  -5   0   11.32    1.41
  -6  -5   0   12.96    1.27
   6  -5   0   12.26    1.38
  -6   5   0   11.01    1.59
   6   5   0   10.30    1.15
   6  -5   0   11.24    1.38
  -6   5   0   11.70    1.43
   7  -5   0    0.19    0.32
  -7   5   0   -0.25    0.31
  -7  -5   0    0.24    0.19
  -7   5   0   -0.29    0.37
   7  -5   0   -0.17    0.39
   7  -5   0   -0.17    0.28
   7   5   0    0.04    0.14
   7  -5   0   -0.12    0.32
   7   5   0    0.42    0.43
   7  -5   0   -0.27    0.30
   8   5   0    0.00    0.35
  -8   5   0    0.13    0.31
  -8   5   0    0.39    0.33
  -8   5   0    0.98    0.52
  -9   5   0   -0.47    0.31
  -9   5   0    0.65    0.38
   9   5   0   -0.05    0.51
  10   5   0    0.57    0.69
 -10   5   0    0.51    0.47
 -10   5   0    1.16    0.53
  11   5   0   -1.05    0.65
 -11   5   0   -0.15    0.50
 -11   5   0   -0.31    0.37
   0  -6   0   85.98    8.44
   0   6   0   73.53    8.65
   0  -6   0   73.97    8.40
   0   6   0   94.82    8.33
   0  -6   0   91.40    9.17
   0  -6   0   90.40    8.45
   0   6   0   88.51    8.07
   0   6   0   89.11    8.41
  -1  -6   0    0.23    0.21
   1  -6   0    0.05    0.24
  -1   6   0   -0.42    0.21
   1  -6   0   -0.32    0.19
   1  -6   0   -0.24    0.17
  -1  -6   0    0.19    0.27
   1   6   0   -0.52    0.19
   1  -6   0    0.31    0.29
   1   6   0    0.04    0.22
  -1   6   0   -0.49    0.21
  -1   6   0    0.09    0.31
   1   6   0   -0.10    0.22
  -1   6   0   -0.09    0.24
   1   6   0   -0.12    0.23
  -1  -6   0    0.06    0.22
   1  -6   0   -0.34    0.28
   1   6   0    0.20    0.27
  -2   6   0  178.65   19.02
  -2   6   0  176.19   16.68
   2   6   0  151.67   17.28
  -2  -6   0  181.46   17.35
  -2   6   0  185.09   17.39
   2  -6   0  173.75   17.89
   2   6   0  185.62   17.15
  -2  -6   0  155.15   17.34
  -2   6   0  187.76   17.96
  -2  -6   0  194.57   18.89
   2  -6   0  169.01   17.44
   2   6   0  209.91   16.68
   2  -6   0  170.60   17.15
   2   6   0  196.58   17.89
   2   6   0  169.45   17.32
   2  -6   0  192.38   17.44
   3   6   0   -0.11    0.24
   3  -6   0   -0.24    0.23
  -3  -6   0    0.49    0.24
   3  -6   0   -0.19    0.23
  -3   6   0    0.02    0.26
  -3   6   0   -0.06    0.31
   3  -6   0   -0.19    0.26
  -3  -6   0   -0.06    0.22
  -3   6   0    0.03    0.27
  -3   6   0   -0.36    0.23
   3  -6   0    0.12    0.31
   3   6   0   -0.37    0.21
  -3  -6   0    0.03    0.19
  -4   6   0  174.08   14.66
   4  -6   0  142.93   14.66
  -4   6   0  163.56   16.05
  -4   6   0  148.38   15.01
  -4   6   0  141.72   14.38
   4  -6   0  150.14   14.43
  -4  -6   0  142.15   14.50
   4  -6   0  134.29   14.63
   4  -6   0  159.35   15.05
   4   6   0  148.78   13.92
   5  -6   0    0.19    0.34
   5   6   0   -0.36    0.20
  -5   6   0   -0.22    0.36
  -5   6   0   -0.13    0.25
   5  -6   0   -0.14    0.36
   5  -6   0    0.25    0.32
  -5   6   0   -0.49    0.24
  -5   6   0   -0.13    0.31
   5  -6   0   -0.43    0.28
  -5  -6   0   -0.03    0.27
  -6   6   0  121.12   12.51
   6   6   0  118.04   11.69
   6  -6   0  122.42   12.43
  -6   6   0  141.49   12.42
   6  -6   0  116.79   12.17
   6  -6   0  138.52   12.47
  -6  -6   0  126.62   12.20
  -6   6   0  134.35   13.62
  -7  -6   0    0.37    0.26
  -7   6   0    0.15    0.35
   7   6   0   -0.22    0.16
  -7   6   0   -0.42    0.31
  -7   6   0   -0.54    0.27
   7  -6   0    0.18    0.32
   7   6   0   -0.27    0.38
   7  -6   0   -0.31    0.35
   7  -6   0    0.07    0.35
   8  -6   0   70.09    8.00
  -8   6   0   71.99    7.88
  -8   6   0   87.63    7.92
   8   6   0   78.43    8.36
   8   6   0   76.80    7.27
   8  -6   0   86.82    7.74
  -9   6   0    0.13    0.41
  -9   6   0   -0.45    0.34
   9   6   0    0.06    0.48
   9   6   0   -0.02    0.18
  10   6   0   67.23    7.10
 -10   6   0   83.16    7.82
  10   6   0   98.17    8.50
   0   7   0    0.09    0.39
   0  -7   0    0.37    0.31
   0   7   0   -0.02    0.29
   0   7   0    0.67    0.32
   0  -7   0    0.06    0.30
   0   7   0   -0.24    0.30
   0   7   0   -0.12    0.31
  -1   7   0   -0.48    0.35
   1   7   0   -0.43    0.30
   1  -7   0   -0.35    0.23
   1   7   0   -0.39    0.36
  -1  -7   0   -0.30    0.32
   1   7   0    0.09    0.34
  -1   7   0   -0.68    0.33
   1  -7   0   -0.42    0.30
   1   7   0   -0.47    0.31
   1  -7   0   -0.15    0.27
  -1   7   0    0.30    0.53
   1  -7   0    0.12    0.34
   1   7   0   -0.75    0.35
  -1  -7   0   -0.23    0.31
  -1  -7   0   -0.84    0.24
   2  -7   0    1.97    0.61
  -2   7   0    2.21    0.58
   2   7   0    2.24    0.53
   2   7   0    1.31    0.46
   2  -7   0    1.29    0.39
  -2   7   0    1.85    0.49
   2  -7   0    1.82    0.44
  -2  -7   0    1.51    0.48
   2   7   0    1.72    0.45
  -2   7   0    2.60    0.60
  -2  -7   0    2.32    0.47
   2  -7   0    1.88    0.54
  -3   7   0   -0.12    0.38
   3  -7   0    0.64    0.41
   3  -7   0   -0.02    0.39
  -3   7   0   -0.82    0.35
  -3  -7   0   -0.58    0.26
  -3   7   0   -0.08    0.39
   3   7   0   -0.28    0.33
  -3  -7   0   -0.86    0.28
  -3  -7   0    0.27    0.31
   3  -7   0   -0.15    0.37
   3  -7   0   -0.41    0.30
   4  -7   0    1.32    0.46
  -4   7   0    1.19    0.44
  -4   7   0    1.25    0.42
  -4   7   0    1.80    0.55
  -4  -7   0    1.00    0.40
   4  -7   0    1.78    0.52
   4  -7   0    1.13    0.51
   4   7   0    0.81    0.34
  -4  -7   0    0.75    0.25
   4  -7   0    1.19    0.40
  -4  -7   0    1.40    0.27
  -5   7   0   -0.40    0.27
   5  -7   0    0.03    0.39
   5  -7   0    0.02    0.43
   5  -7   0    0.80    0.51
  -5   7   0   -0.23    0.42
   5  -7   0   -0.27    0.34
   5   7   0   -0.38    0.28
  -5  -7   0   -0.06    0.29
  -5   7   0   -0.11    0.32
  -6  -7   0    2.49    0.56
  -6   7   0    2.93    0.41
   6  -7   0    2.61    0.78
  -6   7   0    3.11    0.52
  -6   7   0    2.45    0.69
   6  -7   0    2.11    0.61
   6  -7   0    1.80    0.57
   6   7   0    2.47    0.50
  -6   7   0    2.11    0.65
  -7  -7   0    0.09    0.34
   7  -7   0   -0.50    0.42
   7  -7   0   -0.46    0.42
   7   7   0   -0.16    0.29
  -7   7   0   -0.11    0.44
  -7   7   0   -0.18    0.44
   7  -7   0    0.31    0.57
  -8   7   0    1.09    0.51
  -8   7   0    2.05    0.64
   8  -7   0    1.57    0.57
   8   7   0    1.35    0.40
   8  -7   0    1.82    0.57
   9  -7   0   -0.39    0.41
  -9   7   0   -0.01    0.49
   9   7   0   -0.40    0.28
   9  -7   0    0.05    0.51
  -9   7   0    0.36    0.69
   9   7   0   -1.01    0.71
 -10   7   0    3.58    0.94
  10   7   0    3.34    0.54
   0  -8   0   52.95    5.37
   0   8   0   59.69    5.60
   0   8   0   43.00    5.31
   0   8   0   53.28    5.42
   0   8   0   57.15    5.32
   0  -8   0   52.09    5.44
  -1   8   0   -0.23    0.34
  -1  -8   0   -0.08    0.27
   1   8   0    0.59    0.43
  -1   8   0    0.32    0.40
  -1   8   0   -0.03    0.34
   1  -8   0   -0.26    0.32
   1   8   0   -0.20    0.30
   1   8   0   -0.55    0.39
   1   8   0   -0.03    0.35
   1  -8   0    0.01    0.30
  -1  -8   0    0.08    0.30
  -1   8   0   -0.04    0.40
   2  -8   0   46.30    4.79
   2  -8   0   48.89    5.14
  -2   8   0   47.72    5.17
  -2   8   0   51.93    4.92
   2  -8   0   41.86    5.01
  -2   8   0   60.41    5.14
   2  -8   0   50.28    5.03
  -2   8   0   49.50    5.10
  -2  -8   0   47.48    4.94
   2   8   0   58.03    4.84
  -2  -8   0   41.41    5.00
   3  -8   0   -0.17    0.27
  -3   8   0    0.34    0.40
  -3  -8   0   -0.22    0.23
   3  -8   0    0.20    0.44
   3   8   0   -0.63    0.29
  -3   8   0    0.03    0.43
   3  -8   0   -0.09    0.34
   3  -8   0   -0.07    0.26
  -3   8   0   -0.56    0.35
  -3  -8   0   -0.27    0.34
  -3   8   0    0.19    0.38
   4  -8   0   17.95    1.90
  -4   8   0   15.96    2.09
   4  -8   0   14.83    1.92
   4  -8   0   14.73    2.10
  -4  -8   0   17.62    1.75
  -4   8   0   20.43    2.12
  -4  -8   0   14.87    1.93
   4   8   0   15.77    1.79
  -4   8   0   17.15    1.98
  -4  -8   0   17.29    1.73
  -4   8   0   15.26    1.85
   4  -8   0   18.05    2.05
  -5   8   0   -0.62    0.40
  -5  -8   0    0.02    0.31
   5  -8   0   -0.05    0.37
   5  -8   0   -0.87    0.35
  -5   8   0   -0.37    0.30
   5  -8   0   -0.13    0.45
  -5   8   0    0.49    0.38
   5   8   0   -0.15    0.30
  -5   8   0    0.71    0.49
   5  -8   0   -0.11    0.35
  -6   8   0   28.09    2.95
  -6   8   0   25.54    3.29
  -6  -8   0   28.93    3.12
  -6   8   0   30.16    3.32
  -6   8   0   30.43    3.14
   6  -8   0   32.41    3.17
   6  -8   0   29.78    3.28
   6  -8   0   26.29    3.34
   6   8   0   31.67    2.98
   7   8   0    0.39    0.34
  -7  -8   0   -0.27    0.27
  -7   8   0    0.29    0.47
   7  -8   0   -0.25    0.51
  -7   8   0   -0.07    0.39
   7  -8   0    0.25    0.42
   7  -8   0    0.10    0.40
   8  -8   0   10.22    1.56
  -8   8   0   11.34    1.76
   8   8   0   12.69    1.38
   8  -8   0   13.72    1.72
  -8   8   0   12.36    1.89
  -9   8   0   -0.58    0.42
   9  -8   0   -0.26    0.44
   9  -8   0    0.99    0.56
   9   8   0    0.19    0.32
   0   9   0   -0.02    0.52
   0   9   0   -0.06    0.41
   0  -9   0   -0.29    0.32
   0   9   0    1.12    0.44
   0   9   0    0.15    0.50
   0  -9   0    0.25    0.39
  -1   9   0    0.04    0.47
  -1   9   0    0.27    0.49
   1  -9   0    0.21    0.42
  -1   9   0   -0.54    0.42
  -1   9   0   -0.21    0.50
  -1  -9   0   -0.26    0.34
  -1  -9   0   -0.08    0.37
   1  -9   0    0.50    0.49
  -2   9   0   -0.23    0.46
   2  -9   0   -0.24    0.43
   2  -9   0   -0.16    0.35
  -2   9   0   -0.05    0.38
   2  -9   0    0.56    0.27
  -2   9   0   -0.33    0.38
  -2  -9   0    0.28    0.39
  -2   9   0    0.69    0.53
  -2  -9   0    0.09    0.36
   3  -9   0   -0.28    0.40
  -3  -9   0   -0.09    0.37
  -3   9   0    0.41    0.47
   3  -9   0   -0.19    0.36
  -3   9   0   -0.66    0.48
  -3  -9   0   -0.51    0.30
   3  -9   0    0.24    0.50
  -3   9   0   -1.06    0.36
   3  -9   0    0.17    0.34
  -3   9   0   -0.17    0.45
  -4   9   0    4.49    1.04
  -4   9   0    4.05    0.98
   4  -9   0    6.39    0.93
  -4  -9   0    5.15    0.98
   4  -9   0    5.34    1.06
   4   9   0    5.38    0.91
  -4   9   0    6.12    0.99
   4  -9   0    5.17    1.15
  -4   9   0    6.03    0.94
   4  -9   0    5.03    0.85
  -4  -9   0    5.58    0.69
  -5   9   0    0.13    0.49
   5  -9   0   -0.06    0.44
  -5   9   0   -0.07    0.40
  -5   9   0    0.15    0.43
   5   9   0   -0.30    0.35
  -5  -9   0   -0.20    0.40
  -5   9   0   -0.06    0.50
   5  -9   0    0.19    0.50
   5  -9   0   -0.28    0.36
   5  -9   0    0.32    0.40
   6  -9   0    0.17    0.65
  -6   9   0    3.31    1.00
  -6   9   0    2.75    0.84
   6  -9   0    2.73    0.73
  -6   9   0    2.93    0.62
  -6  -9   0    2.40    0.68
  -6   9   0    1.84    0.47
   6   9   0    2.18    0.64
   6  -9   0    1.62    0.57
   7  -9   0    0.02    0.54
   7  -9   0   -0.20    0.49
  -7   9   0    0.02    0.56
  -7   9   0    0.10    0.52
  -7  -9   0   -0.21    0.39
   7   9   0   -1.31    0.36
   7  -9   0    0.90    0.74
   0  10   0   68.54    7.09
   0  10   0   68.27    6.73
   0 -10   0   65.64    6.94
   0 -10   0   64.82    6.80
  -1 -10   0   -0.29    0.42
  -1 -10   0    0.61    0.40
  -1  10   0   -0.44    0.48
   1 -10   0   -0.03    0.41
   1 -10   0    0.10    0.49
  -1  10   0   -0.14    0.50
  -2 -10   0  107.99   10.90
  -2  10   0  104.43   11.15
  -2  10   0  105.66   10.67
  -2 -10   0  108.34   10.75
  -2  10   0  131.63   10.99
   2 -10   0  107.12   11.00
   2 -10   0  101.32   10.86
  -3 -10   0    0.06    0.41
   3 -10   0   -0.02    0.57
   3 -10   0    0.93    0.33
  -3  10   0   -0.21    0.51
   3 -10   0    0.51    0.46
  -3  10   0   -0.29    0.46
  -3 -10   0   -0.28    0.34
  -3  10   0    0.75    0.46
  -3  10   0   -0.20    0.57
   4 -10   0   74.79    8.18
  -4  10   0   86.38    8.36
  -4 -10   0   85.89    7.82
   4 -10   0   73.63    7.81
  -4  10   0   79.90    7.95
  -4  10   0   77.13    8.32
  -4  10   0   87.15    8.28
   4 -10   0   82.89    8.24
   4 -10   0   74.37    8.29
  -4 -10   0   84.91    8.18
  -5  10   0   -0.15    0.60
  -5  10   0    1.05    0.51
   5 -10   0    0.13    0.41
   5 -10   0   -0.94    0.55
   5 -10   0   -1.19    0.55
  -5  10   0    0.86    0.44
   5 -10   0   -0.06    0.45
  -5 -10   0    0.03    0.46
   0  11   0   -0.53    0.56
   0 -11   0    0.32    0.57
   1   0   1    0.17    0.06
   1   0  -1    0.08    0.08
   1   0   1    0.09    0.07
   1   0   1    0.16    0.06
   1   0  -1    0.18    0.06
   1   0   1    0.00    0.04
   1   0   1    0.14    0.05
   1   0  -1    0.21    0.05
   1   0   1    0.17    0.06
  -1   0  -1    0.06    0.06
   1   0  -1    0.09    0.05
   1   0  -1    0.36    0.06
   2   0   1    0.27    0.10
   2   0  -1    0.14    0.13
  -2   0  -1    0.14    0.15
  -2   0   1    0.11    0.14
   2   0   1    0.08    0.12
   2   0  -1    0.33    0.08
   2   0  -1    0.23    0.15
  -2   0  -1    0.11    0.07
   2   0   1    0.17    0.08
  -2   0  -1    0.12    0.08
   2   0  -1    0.23    0.09
   2   0   1    0.13    0.09
  -2   0   1    0.13    0.12
   2   0   1    0.51    0.17
   2   0  -1    0.19    0.08
  -2   0   1    0.13    0.06
   2   0   1    0.25    0.10
  -2   0  -1    0.30    0.09
  -2   0  -1   -0.15    0.11
  -2   0   1    0.27    0.09
   3   0  -1    0.09    0.15
   3   0  -1   -0.06    0.08
  -3   0  -1    0.04    0.16
  -3   0  -1    0.08    0.15
   3   0   1    0.07    0.09
   3   0   1   -0.02    0.18
   3   0  -1   -0.01    0.15
   3   0  -1   -0.02    0.09
   3   0   1    0.19    0.09
  -3   0  -1    0.19    0.10
  -3   0   1   -0.13    0.13
  -3   0  -1   -0.02    0.10
  -3   0   1    0.10    0.10
  -3   0   1   -0.02    0.16
   3   0   1    0.42    0.18
   4   0   1   -0.03    0.13
  -4   0  -1    0.24    0.24
   4   0   1   -0.20    0.19
  -4   0  -1   -0.05    0.13
  -4   0   1   -0.23    0.19
   4   0   1    0.02    0.20
   4   0  -1    0.02    0.11
  -4   0   1   -0.05    0.19
  -4   0  -1   -0.09    0.15
  -4   0  -1   -0.14    0.20
   4   0  -1    0.28    0.13
  -4   0   1    0.05    0.12
   4   0  -1   -0.16    0.21
   4   0   1   -0.10    0.11
   4   0  -1   -0.19    0.20
   5   0  -1    0.29    0.16
  -5   0  -1   -0.30    0.18
   5   0  -1    0.08    0.19
   5   0  -1   -0.18    0.17
  -5   0   1   -0.03    0.19
   5   0   1    0.08    0.20
  -5   0  -1   -0.05    0.24
  -5   0   1    0.04    0.22
   5   0   1   -0.22    0.11
  -5   0  -1    0.12    0.14
   5   0   1   -0.10    0.23
  -5   0   1   -0.06    0.12
   5   0  -1    0.05    0.10
   5   0   1    0.08    0.12
   6   0  -1   -0.12    0.09
  -6   0   1   -0.10    0.23
   6   0   1    0.51    0.32
   6   0   1   -0.30    0.13
  -6   0   1    0.01    0.27
  -6   0  -1    0.00    0.22
   6   0  -1    0.02    0.16
  -6   0   1    0.12    0.16
  -6   0  -1   -0.22    0.13
   6   0   1   -0.17    0.21
   6   0   1   -0.17    0.16
   6   0  -1   -0.23    0.10
  -6   0  -1    0.03    0.26
   6   0  -1   -0.56    0.27
  -7   0  -1    0.09    0.29
   7   0  -1    0.09    0.12
   7   0   1    0.23    0.15
  -7   0   1   -0.31    0.24
  -7   0   1   -0.03    0.15
  -7   0  -1    0.25    0.18
  -7   0  -1    0.27    0.28
  -8   0  -1    0.11    0.34
   8   0  -1    0.06    0.17
  -8   0   1   -0.05    0.20
  -8   0  -1   -0.12    0.21
   8   0   1   -0.52    0.16
  -8   0   1   -0.06    0.31
  -8   0  -1   -0.19    0.28
  -8   0   1   -0.19    0.18
  -9   0  -1   -0.21    0.21
  -9   0   1   -0.05    0.21
   9   0   1   -0.10    0.17
  -9   0  -1   -0.29    0.30
  10   0  -1   -0.07    0.25
  10   0   1   -0.48    0.23
 -10   0   1   -0.19    0.22
 -10   0  -1   -0.48    0.27
  11   0  -1    0.13    0.26
  11   0   1   -0.21    0.25
  12   0   1   -0.28    0.34
  12   0  -1   -0.18    0.33
  13   0  -1   -0.02    0.34
  13   0   1    0.22    0.37
   0  -1   1   -0.02    0.07
   0   1   1    0.06    0.06
   0   1   1    0.18    0.07
   0   1  -1    0.23    0.09
   0   1   1    0.23    0.08
   0  -1  -1    0.03    0.06
   0  -1   1    0.04    0.05
   0   1  -1    0.12    0.07
   0  -1  -1    0.26    0.08
   0  -1   1    0.31    0.09
   0   1  -1    0.42    0.08
   0   1   1    0.16    0.07
   0   1   1    0.03    0.06
   0   1   1    0.24    0.08
   0   1  -1    0.21    0.07
   0   1  -1    0.09    0.07
   0   1   1    0.08    0.07
   0   1  -1    0.02    0.07
   0   1  -1    0.08    0.07
   0  -1  -1    0.27    0.09
   0  -1   1    0.35    0.08
   0   1   1    0.14    0.09
   0   1  -1    0.20    0.08
   1  -1   1  388.76   35.27
   1   1  -1  328.13   37.34
  -1   1   1  366.53   35.51
  -1   1   1  325.63   36.76
   1  -1   1  337.36   35.68
   1  -1   1  324.34   35.26
   1  -1   1  328.39   36.76
   1  -1   1  422.02   36.77
   1   1  -1  415.22   35.53
   1  -1   1  386.58   34.16
  -1   1   1  327.60   38.96
   1  -1   1  409.29   35.53
  -1   1   1  360.69   35.68
   1  -1   1  317.12   36.76
  -1   1   1  365.46   35.51
   1   1  -1  418.74   35.52
   1   1  -1  419.51   35.72
  -1  -1  -1  356.99   37.35
   1  -1   1  380.51   35.27
   1  -1  -1  416.65   35.51
  -1   1  -1  411.55   36.77
   1  -1  -1  385.40   35.69
   1  -1  -1  368.49   35.27
  -1   1  -1  412.25   35.28
  -1   1  -1  338.98   35.50
   1  -1  -1  352.90   35.51
   1   1   1  409.26   35.52
  -1   1  -1  347.66   35.68
   1  -1  -1  347.51   34.15
  -1  -1   1  380.08   37.35
   1   1   1  373.12   35.70
   1  -1  -1  371.73   36.77
   1   1   1  322.11   37.35
   1   1   1  432.58   35.72
   1   1   1  392.95   35.51
   2  -1   1   28.30    2.65
   2   1  -1   31.03    2.78
  -2  -1  -1   26.33    2.93
   2  -1   1   30.27    2.77
   2  -1   1   30.47    2.72
   2  -1   1   24.52    2.77
   2  -1   1   23.49    2.58
  -2  -1  -1   23.93    2.66
   2  -1   1   30.54    2.72
  -2   1   1   30.92    2.71
  -2   1   1   28.52    2.71
   2   1  -1   29.19    2.93
  -2   1   1   22.79    2.97
   2  -1  -1   25.71    2.71
   2   1   1   26.47    2.66
   2  -1  -1   27.97    2.76
   2  -1  -1   30.71    2.59
  -2   1  -1   28.18    2.70
   2  -1  -1   28.30    2.65
   2  -1  -1   30.85    2.72
  -2   1  -1   26.41    2.58
   2  -1  -1   28.56    2.76
   2  -1  -1   29.24    2.99
   2   1   1   24.03    2.78
   2   1   1   32.91    2.68
   2   1   1   24.72    2.65
  -2   1  -1   22.96    2.98
  -2  -1   1   25.92    2.66
   2   1   1   29.85    2.68
  -3  -1  -1  202.37   19.07
   3   1  -1  228.16   20.94
  -3   1   1  222.52   19.09
   3  -1   1  223.69   19.74
   3  -1   1  191.98   18.35
   3  -1   1  179.78   19.16
  -3   1   1  198.99   19.17
  -3   1   1  219.69   19.11
   3   1  -1  193.88   19.45
  -3  -1  -1  194.30   20.93
  -3   1   1  189.62   20.97
   3  -1   1  186.75   19.09
   3  -1  -1  171.65   18.33
  -3   1  -1  181.43   20.97
  -3  -1   1  173.00   19.44
  -3   1  -1  168.71   19.45
   3  -1  -1  213.69   19.09
  -3   1  -1  230.84   19.11
   3  -1  -1  205.27   19.18
   3   1   1  218.60   20.93
   3   1   1  203.79   19.47
   3  -1  -1  187.22   20.97
  -3   1  -1  203.62   19.17
  -4   1   1    1.98    0.33
  -4  -1  -1    2.10    0.24
  -4  -1  -1    2.09    0.25
  -4  -1  -1    1.93    0.35
   4  -1   1    2.04    0.32
   4   1  -1    1.68    0.40
  -4  -1  -1    1.55    0.42
  -4   1   1    1.88    0.29
   4  -1   1    2.71    0.45
  -4   1   1    2.14    0.43
   4   1  -1    1.97    0.35
  -4   1   1    1.80    0.33
  -4   1   1    2.73    0.49
   4  -1   1    2.15    0.34
   4  -1   1    2.17    0.31
  -4   1  -1    3.61    0.50
  -4  -1   1    2.24    0.24
  -4   1  -1    1.57    0.29
  -4   1  -1    2.27    0.36
   4   1   1    2.14    0.44
  -4   1  -1    2.31    0.34
  -4  -1   1    2.73    0.46
   4  -1  -1    1.63    0.28
   4   1   1    2.03    0.35
   4  -1  -1    1.91    0.33
   4  -1  -1    1.40    0.40
  -4   1  -1    1.68    0.42
   4  -1  -1    1.77    0.32
   5  -1   1  191.23   20.90
  -5   1   1  218.23   20.94
  -5   1   1  227.39   20.98
   5  -1   1  192.35   21.01
  -5   1   1  205.11   21.37
  -5  -1  -1  235.61   20.87
  -5   1   1  232.79   20.94
  -5  -1  -1  202.51   22.95
  -5  -1  -1  217.72   20.86
   5  -1   1  225.25   20.11
   5  -1  -1  251.05   21.05
  -5   1  -1  222.05   20.94
   5  -1  -1  230.39   20.10
   5  -1  -1  214.53   23.03
  -5  -1   1  207.12   21.38
   5  -1  -1  220.05   20.92
  -5   1  -1  201.87   20.98
   5   1   1  236.46   22.97
  -5  -1   1  206.24   20.85
  -5   1  -1  256.09   21.42
  -5  -1   1  223.04   20.86
  -5   1  -1  212.23   20.99
  -5   1  -1  202.47   23.02
   6   1  -1    8.74    1.01
  -6   1   1    7.09    0.73
  -6  -1  -1    7.18    0.73
  -6   1   1    6.31    0.95
   6  -1   1    7.64    0.83
   6   1  -1    5.89    0.89
  -6   1   1    5.34    0.93
  -6  -1  -1    5.92    0.96
   6  -1   1    7.06    0.79
  -6   1   1    6.50    0.82
  -6   1   1    6.69    0.82
  -6  -1  -1    6.48    0.73
  -6  -1  -1    8.71    0.93
   6  -1   1    6.92    0.76
  -6   1   1    6.66    0.73
  -6   1  -1    5.33    0.80
   6  -1  -1    6.90    0.80
   6  -1  -1    7.16    0.82
  -6  -1   1    7.27    0.71
  -6   1  -1    7.39    0.82
  -6  -1   1    7.29    0.71
   6  -1  -1    7.75    0.76
   6   1   1    6.79    0.91
   6   1   1    7.65    0.97
  -6   1  -1    6.79    0.97
  -6   1  -1    5.67    0.95
  -6   1  -1    6.71    0.73
  -6   1  -1    6.62    0.83
  -6   1  -1    6.51    0.72
  -6  -1   1    6.23    0.96
  -7  -1  -1   71.17    7.72
  -7   1   1   57.15    7.26
  -7  -1  -1   80.25    6.95
  -7   1   1   80.35    7.82
   7  -1   1   71.80    7.06
  -7  -1  -1   69.51    6.94
   7   1  -1   76.23    7.75
   7   1  -1   73.31    7.32
   7  -1   1   82.17    7.01
  -7   1   1   65.94    7.01
   7  -1   1   72.44    6.74
   7  -1  -1   71.96    7.06
   7   1   1   63.16    7.28
  -7  -1   1   66.21    6.93
  -7   1  -1   70.28    7.04
  -7  -1   1   86.48    7.40
  -7   1  -1   61.49    7.77
   7   1   1   71.37    7.74
  -7   1  -1   73.23    7.03
  -7  -1   1   77.69    6.93
  -7   1  -1   62.46    7.30
   7  -1  -1   79.50    7.00
   7  -1  -1   72.42    6.73
  -8  -1  -1    1.03    0.24
   8  -1   1    0.83    0.30
  -8   1   1    1.48    0.35
  -8   1   1    0.41    0.46
  -8  -1  -1    1.16    0.38
   8   1  -1    1.47    0.49
  -8  -1  -1    1.61    0.56
  -8   1  -1    0.43    0.35
  -8  -1   1    1.17    0.44
   8  -1  -1    0.85    0.29
  -8   1  -1    0.60    0.44
  -8  -1   1    1.17    0.22
  -8   1  -1    1.41    0.36
   9  -1   1   94.04    8.95
  -9  -1  -1  108.14    9.23
  -9   1   1   91.16    9.31
  -9   1   1   95.12    9.30
   9  -1  -1   80.42    8.91
  -9   1  -1  103.04    9.33
  -9   1  -1   81.91   10.31
  -9  -1   1  107.08    9.20
 -10   1   1   -0.09    0.28
  10   1  -1    0.23    0.17
  10  -1   1   -0.26    0.26
 -10   1  -1    0.45    0.44
 -10   1  -1    0.37    0.32
  10  -1  -1    0.05    0.27
  10   1   1    0.16    0.19
 -11   1   1   41.10    4.02
  11  -1   1   44.37    3.90
  11   1  -1   37.55    3.76
  11   1   1   37.48    3.77
 -11   1  -1   45.90    4.07
  11  -1  -1   35.28    3.85
  12   1  -1    0.13    0.26
  12  -1   1   -0.04    0.40
  12   1   1    0.39    0.29
  12  -1  -1    0.43    0.40
  13   1  -1   46.89    4.54
  13   1   1   48.14    4.56
   0  -2   1   66.64    7.26
   0  -2   1   73.59    7.24
   0   2  -1   66.35    6.94
   0  -2  -1   88.12    6.95
   0  -2   1   88.16    7.47
   0   2   1   70.11    7.27
   0   2  -1   82.81    7.28
   0   2  -1   69.55    7.16
   0  -2   1   73.93    7.92
   0   2  -1   87.65    7.25
   0  -2  -1   73.19    7.25
   0  -2   1   68.51    6.94
   0   2   1   64.47    7.46
   0  -2  -1   74.56    7.27
   0   2   1   80.13    7.17
   0   2   1   72.17    6.95
   0  -2   1   73.13    7.15
   0   2  -1   79.71    7.93
   0  -2  -1   68.59    7.46
   0  -2  -1   85.31    7.28
  -1   2   1   14.54    1.40
   1  -2   1   11.35    1.38
   1   2  -1   11.67    1.17
  -1   2   1    9.36    1.25
  -1  -2  -1   11.88    1.24
   1  -2   1   11.36    1.27
  -1  -2  -1   11.28    1.24
   1  -2   1    9.81    1.27
   1   2  -1   12.72    1.24
   1  -2   1   14.14    1.24
  -1   2   1   15.20    1.25
  -1  -2  -1   12.18    1.16
  -1  -2  -1   11.54    1.25
  -1   2   1   12.72    1.28
  -1  -2  -1   11.79    1.25
   1  -2   1   11.57    1.28
   1  -2   1   13.06    1.21
  -1   2   1   12.31    1.29
  -1  -2  -1   12.57    1.38
   1   2  -1   10.82    1.24
   1   2  -1   11.82    1.32
   1  -2  -1   10.94    1.26
   1   2   1   12.48    1.18
   1   2   1   13.75    1.26
   1  -2  -1   12.43    1.29
  -1  -2   1   12.49    1.25
  -1  -2   1   12.07    1.34
   1  -2  -1   12.91    1.21
   1   2   1   16.07    1.39
  -1   2  -1   13.95    1.24
   1  -2  -1   12.13    1.30
  -1  -2   1   10.72    1.32
  -1   2  -1   11.85    1.28
  -1   2  -1   13.37    1.30
  -1  -2   1   11.10    1.24
  -1   2  -1   13.71    1.28
   1  -2  -1   10.76    1.28
   1   2   1   13.97    1.26
  -1   2  -1   12.10    1.29
   1  -2  -1   13.98    1.28
  -1   2  -1   11.43    1.39
   1  -2  -1   11.69    1.24
  -1  -2   1   13.61    1.25
   1  -2  -1   11.30    1.38
  -1  -2   1   13.29    1.16
   1   2   1   12.56    1.24
   2   2  -1   17.34    1.57
  -2  -2  -1   14.54    1.56
  -2   2   1   17.97    1.63
   2  -2   1   15.73    1.79
   2   2  -1   17.75    1.56
   2  -2   1   16.27    1.62
   2  -2   1   15.92    1.63
  -2  -2  -1   14.02    1.56
  -2   2   1   16.00    1.56
  -2   2   1   14.20    1.62
   2   2  -1   19.82    1.74
  -2   2   1   16.15    1.56
   2  -2   1   15.45    1.63
  -2   2   1   15.62    1.78
   2  -2   1   15.17    1.57
  -2  -2  -1   13.83    1.72
   2  -2   1   15.34    1.64
  -2  -2  -1   14.72    1.54
  -2   2   1   16.36    1.62
  -2   2   1   12.15    1.62
  -2   2   1   15.17    1.52
  -2  -2  -1   14.65    1.54
  -2   2  -1   16.04    1.53
   2  -2  -1   15.50    1.57
  -2   2  -1   16.48    1.62
  -2   2  -1   15.47    1.62
  -2  -2   1   14.25    1.56
   2  -2  -1   18.62    1.64
   2   2   1   17.13    1.57
   2   2   1   14.61    1.56
  -2   2  -1   15.26    1.56
   2  -2  -1   15.40    1.62
   2   2   1   14.38    1.55
  -2   2  -1   16.90    1.63
  -2   2  -1   18.56    1.57
  -2   2  -1   18.06    1.65
  -2  -2   1   15.36    1.53
   2  -2  -1   16.15    1.79
  -2  -2   1   19.42    1.72
   2  -2  -1   15.40    1.64
  -2   2  -1   17.75    1.80
  -2  -2   1   15.88    1.54
   2   2   1   16.98    1.75
   2  -2  -1   13.14    1.52
   3   2  -1    8.56    1.04
   3   2  -1    9.19    0.97
   3   2  -1   12.30    1.13
  -3   2   1    8.77    0.93
   3  -2   1    9.35    0.95
  -3  -2  -1    8.44    0.98
   3  -2   1    8.71    1.02
   3  -2   1    7.85    0.98
  -3   2   1    8.43    0.92
  -3   2   1    8.11    0.92
   3  -2   1    9.21    0.94
  -3   2   1    8.75    1.11
   3  -2   1    8.96    0.99
  -3   2   1   11.63    1.03
   3  -2   1    9.01    1.12
  -3  -2  -1    9.15    0.91
   3   2   1    8.78    0.88
   3   2   1   10.16    1.13
   3   2   1    9.40    0.91
   3  -2  -1    8.90    0.93
  -3  -2   1    8.88    0.91
  -3   2  -1   10.11    1.14
   3  -2  -1    9.40    1.13
  -3   2  -1   10.21    1.02
   3  -2  -1    7.90    0.97
   3   2   1    9.06    0.89
   3  -2  -1   10.38    0.95
  -3   2  -1    8.76    0.94
  -3   2  -1    7.28    0.92
   3  -2  -1   10.97    1.02
   3  -2  -1    6.99    0.97
   4  -2   1    2.15    0.46
  -4   2   1    2.21    0.47
  -4  -2  -1    3.26    0.43
   4   2  -1    3.45    0.43
  -4  -2  -1    3.51    0.37
   4  -2   1    2.41    0.55
   4  -2   1    3.17    0.42
  -4  -2  -1    3.16    0.37
  -4   2   1    2.63    0.56
   4  -2   1    2.51    0.42
   4   2  -1    3.02    0.54
   4  -2   1    2.75    0.44
   4   2  -1    3.50    0.58
   4  -2  -1    2.99    0.47
   4  -2  -1    3.72    0.43
  -4   2  -1    2.89    0.47
  -4  -2   1    3.56    0.36
   4   2   1    2.86    0.59
   4  -2  -1    4.06    0.51
   4   2   1    3.85    0.59
   4  -2  -1    4.05    0.45
   4  -2  -1    4.07    0.63
  -4  -2   1    3.34    0.35
  -4   2  -1    4.12    0.62
   4  -2  -1    4.04    0.46
  -5   2   1    0.60    0.22
   5   2  -1    0.03    0.22
  -5   2   1    0.32    0.28
  -5   2   1    0.47    0.29
  -5   2   1    0.54    0.26
   5  -2   1    0.19    0.18
   5   2  -1    0.34    0.16
  -5  -2  -1    0.20    0.16
   5  -2   1    0.14    0.18
   5  -2   1    0.38    0.16
   5  -2   1    0.40    0.16
   5  -2   1    0.23    0.21
   5   2   1    0.46    0.31
   5  -2  -1    0.94    0.21
   5   2   1    0.26    0.29
  -5   2  -1    0.00    0.23
   5  -2  -1    0.41    0.17
   5  -2  -1    0.35    0.21
  -5   2  -1   -0.18    0.22
   5  -2  -1    0.35    0.19
   5   2   1    0.35    0.18
  -5   2  -1    0.28    0.20
   5  -2  -1    0.17    0.19
  -5   2  -1    0.58    0.22
  -6   2   1    1.45    0.47
   6  -2   1    0.95    0.33
   6   2  -1    1.44    0.43
   6  -2   1    1.07    0.32
  -6   2   1    1.08    0.35
   6   2  -1    1.18    0.29
  -6   2   1    1.41    0.31
  -6  -2  -1    1.29    0.31
  -6   2   1    1.12    0.43
   6  -2   1    2.03    0.29
   6  -2   1    1.92    0.38
   6  -2   1    1.29    0.27
   6   2   1    1.83    0.49
   6  -2  -1    1.35    0.28
   6   2   1    1.60    0.49
   6  -2  -1    1.83    0.39
  -6   2  -1    1.62    0.48
   6  -2  -1    1.86    0.31
  -6   2  -1    1.36    0.32
  -6   2  -1    2.54    0.43
   6  -2  -1    1.48    0.33
   6   2   1    1.81    0.33
   6  -2  -1    1.48    0.36
  -6   2  -1    1.90    0.49
  -7  -2  -1    0.12    0.23
   7  -2   1    0.41    0.29
   7  -2   1    0.20    0.22
  -7   2   1    0.17    0.25
   7   2  -1    0.23    0.26
  -7   2   1    0.10    0.20
  -7   2   1    0.32    0.33
   7   2  -1   -0.30    0.25
   7  -2   1    0.27    0.22
  -7   2   1    0.19    0.34
  -7   2  -1   -0.22    0.20
   7   2   1    0.04    0.21
   7  -2  -1    0.39    0.27
  -7   2  -1    0.42    0.26
  -7   2  -1    0.58    0.39
  -7   2  -1    0.34    0.20
   7  -2  -1    0.18    0.23
   7   2   1   -0.03    0.29
  -7   2  -1    0.47    0.38
  -7   2  -1    0.12    0.21
   7  -2  -1    0.08    0.21
   8   2  -1    4.01    0.63
  -8   2   1    3.26    0.79
  -8   2   1    4.33    0.50
  -8   2   1    3.46    0.48
   8  -2   1    2.86    0.56
  -8   2   1    4.13    0.63
  -8   2  -1    4.26    0.63
   8  -2  -1    3.33    0.56
  -8   2  -1    4.02    0.85
  -8   2  -1    2.03    0.65
  -8   2  -1    3.67    0.49
  -8   2  -1    3.86    0.66
   8   2   1    3.23    0.60
  -8   2  -1    3.77    0.47
   9  -2   1    9.93    1.07
  -9   2   1    8.22    1.08
  -9   2   1    7.82    1.09
  -9   2  -1    7.24    1.28
   9  -2  -1    8.20    1.04
  -9   2  -1   11.54    1.16
  10  -2   1   -0.74    0.30
 -10   2   1   -0.20    0.31
 -10   2   1   -0.19    0.30
 -10   2  -1   -0.59    0.30
  10   2   1   -0.04    0.48
  10  -2  -1   -0.48    0.25
 -10   2  -1   -0.22    0.43
  11  -2   1    0.87    0.44
  11   2  -1    0.88    0.66
 -11   2   1    1.27    0.45
  11  -2  -1    0.50    0.39
  11   2   1    1.76    0.71
 -11   2  -1    1.01    0.45
 -12   2   1    0.15    0.37
  12   2  -1    1.31    0.62
  12   2   1    0.51    0.54
  12   2   1   -0.34    0.20
 -12   2  -1    0.27    0.42
   0   3   1   -0.06    0.16
   0  -3  -1    0.16    0.15
   0   3   1    0.00    0.15
   0  -3  -1    0.13    0.17
   0  -3  -1   -0.11    0.11
   0   3  -1   -0.24    0.13
   0   3  -1   -0.18    0.14
   0   3  -1    0.11    0.17
   0  -3   1    0.02    0.13
   0  -3  -1    0.03    0.16
   0  -3   1    0.13    0.17
   0  -3   1    0.10    0.14
   0  -3   1   -0.04    0.15
   0   3   1    0.13    0.17
   0   3   1   -0.39    0.14
   0  -3   1    0.12    0.15
   0   3  -1   -0.23    0.11
   0  -3   1    0.00    0.12
   0  -3  -1   -0.01    0.13
   0   3  -1    0.11    0.16
   0   3  -1    0.03    0.15
   0  -3  -1    0.12    0.12
   0   3   1   -0.06    0.14
   0  -3  -1   -0.10    0.13
   1   3  -1  560.84   57.86
  -1  -3  -1  540.91   63.45
   1  -3   1  641.04   57.91
  -1   3   1  699.30   63.53
   1  -3   1  653.14   57.50
   1   3  -1  647.38   57.86
   1   3  -1  578.30   63.47
   1  -3   1  563.73   63.50
   1  -3   1  537.75   58.15
   1  -3   1  606.35   59.92
   1  -3   1  643.09   55.67
  -1   3   1  578.56   58.17
   1   3  -1  553.30   57.44
  -1   3   1  652.89   55.68
  -1   3   1  662.57   57.50
  -1  -3  -1  643.00   58.14
   1   3  -1  692.95   59.90
  -1   3   1  544.68   59.93
   1  -3   1  610.18   57.49
   1   3   1  537.97   57.85
  -1   3  -1  632.34   58.17
  -1  -3   1  673.00   63.48
   1  -3  -1  575.21   59.91
  -1  -3   1  571.38   60.86
   1  -3  -1  575.03   57.90
   1  -3  -1  676.96   59.93
  -1   3  -1  624.74   63.52
   1   3   1  587.09   57.45
   1  -3  -1  536.14   57.47
  -1  -3   1  604.66   58.14
   1  -3  -1  596.46   55.67
   1  -3  -1  672.68   58.18
   1   3   1  581.05   59.89
  -1   3  -1  516.07   59.92
   1  -3  -1  612.82   63.51
  -1  -3   1  635.02   57.88
   1   3   1  607.48   55.66
  -1   3  -1  623.20   55.67
  -1   3  -1  636.05   57.49
   1  -3  -1  595.38   57.48
   2   3  -1    1.23    0.27
  -2  -3  -1    1.33    0.26
  -2  -3  -1    1.51    0.43
   2  -3   1    1.81    0.32
  -2   3   1    0.94    0.35
   2  -3   1    1.52    0.34
   2  -3   1    1.96    0.32
  -2  -3  -1    1.85    0.32
  -2   3   1    1.99    0.32
   2  -3   1    1.98    0.41
   2  -3   1    1.49    0.37
   2   3  -1    1.68    0.26
  -2   3   1    1.65    0.36
  -2   3   1    1.27    0.30
  -2  -3  -1    1.65    0.23
  -2  -3  -1    1.37    0.29
  -2   3   1    1.70    0.37
  -2   3   1    2.98    0.35
   2  -3   1    1.62    0.32
  -2   3   1    1.23    0.37
   2  -3  -1    1.66    0.31
   2   3   1    2.24    0.45
   2  -3  -1    1.57    0.32
  -2   3  -1    1.71    0.36
  -2   3  -1    1.92    0.34
   2   3   1    1.94    0.30
  -2  -3   1    2.04    0.28
  -2  -3   1    2.11    0.41
   2  -3  -1    2.15    0.36
   2  -3  -1    1.76    0.33
  -2  -3   1    1.61    0.30
  -2   3  -1    1.90    0.37
  -2  -3   1    1.38    0.26
   2   3   1    1.83    0.27
  -2   3  -1    2.07    0.42
   2  -3  -1    1.63    0.37
   2  -3  -1    1.57    0.40
   2  -3  -1    2.02    0.33
   2   3   1    2.50    0.34
  -2  -3   1    1.43    0.29
  -2   3  -1    1.77    0.32
   2  -3  -1    1.74    0.35
  -2   3  -1    1.73    0.32
  -2   3  -1    2.34    0.37
  -3   3   1  306.81   32.72
   3   3  -1  321.02   34.72
  -3   3   1  382.12   31.74
  -3   3   1  324.78   33.16
   3   3  -1  337.51   31.68
   3  -3   1  311.06   34.12
  -3   3   1  317.19   36.22
   3  -3   1  364.86   34.16
   3   3  -1  319.27   32.91
   3  -3   1  328.40   32.75
  -3   3   1  373.08   33.04
  -3   3   1  389.68   34.13
  -3  -3  -1  369.18   32.95
   3  -3   1  330.50   33.16
   3  -3   1  384.64   33.06
   3  -3   1  354.08   36.25
   3  -3   1  360.81   32.77
   3  -3   1  337.27   31.73
  -3  -3  -1  349.35   32.93
   3  -3  -1  341.89   33.17
  -3   3  -1  314.25   36.23
   3  -3  -1  346.85   32.76
  -3   3  -1  357.12   34.12
  -3  -3   1  347.15   34.72
   3  -3  -1  403.77   33.05
   3  -3  -1  376.59   36.27
   3   3   1  310.43   34.74
  -3   3  -1  330.82   33.17
   3   3   1  317.83   31.67
  -3   3  -1  359.64   32.73
  -3  -3   1  293.52   32.92
  -3   3  -1  349.13   31.73
   3   3   1  403.20   32.93
  -3   3  -1  302.24   34.12
   3  -3  -1  310.62   34.14
   3   3   1  377.31   33.10
  -3   3  -1  371.92   33.02
   3  -3  -1  353.24   31.74
  -3  -3   1  341.71   32.94
   4   3  -1    0.20    0.25
   4  -3   1   -0.06    0.16
  -4  -3  -1    0.28    0.14
  -4   3   1    0.02    0.11
   4  -3   1    0.25    0.23
  -4   3   1   -0.05    0.24
   4  -3   1    0.22    0.19
   4   3  -1   -0.08    0.24
   4  -3   1    0.11    0.20
  -4   3   1   -0.26    0.20
  -4   3   1    0.22    0.13
  -4   3   1    0.18    0.21
   4  -3   1    0.23    0.21
  -4   3  -1   -0.07    0.22
   4  -3  -1    0.11    0.20
  -4   3  -1   -0.09    0.19
   4   3   1    0.12    0.13
   4  -3  -1   -0.17    0.17
   4  -3  -1    0.05    0.19
  -4   3  -1    0.10    0.14
   4  -3  -1   -0.06    0.19
  -4   3  -1    0.00    0.17
  -4   3  -1    0.16    0.11
   4  -3  -1   -0.21    0.15
   4   3   1   -0.08    0.28
  -4  -3   1    0.17    0.13
  -5  -3  -1  296.76   32.21
   5   3  -1  348.62   34.09
   5   3  -1  299.57   32.93
   5  -3   1  355.53   32.39
   5  -3   1  371.56   32.53
  -5   3   1  298.75   35.51
  -5  -3  -1  340.34   32.23
  -5   3   1  338.66   32.37
   5  -3   1  320.55   33.44
   5  -3   1  373.59   32.10
   5  -3   1  335.33   31.10
  -5   3  -1  339.07   32.35
  -5   3  -1  317.99   35.54
  -5  -3   1  375.52   32.23
   5  -3  -1  384.79   32.53
   5  -3  -1  383.21   32.40
   5  -3  -1  310.94   33.44
  -5  -3   1  309.91   32.21
   5  -3  -1  326.24   31.09
   6  -3   1    8.97    1.08
  -6   3   1    8.11    1.30
   6   3  -1   11.33    1.37
  -6   3   1    9.86    1.18
   6  -3   1    8.83    1.08
   6  -3   1   10.24    1.17
  -6   3   1    8.74    1.13
   6  -3   1   10.57    1.20
   6   3  -1    9.97    1.27
   6  -3   1    9.04    1.13
  -6   3  -1   10.47    1.35
  -6   3  -1   11.49    1.21
   6  -3  -1    9.80    1.09
   6  -3  -1   10.22    1.18
   6  -3  -1    9.21    1.17
   6   3   1    8.58    1.25
  -6   3  -1    8.67    1.11
   6  -3  -1   10.84    1.14
   6   3   1   13.70    1.45
  -6   3  -1    9.53    1.34
   6  -3  -1   10.03    1.09
   7  -3   1  240.09   23.34
  -7   3   1  261.82   26.74
   7  -3   1  245.09   24.29
  -7   3   1  235.86   24.29
  -7   3   1  217.47   24.33
   7   3  -1  263.61   26.50
  -7   3   1  271.46   24.91
   7   3  -1  244.54   25.65
   7  -3  -1  235.65   24.29
  -7   3  -1  235.99   24.84
   7   3   1  284.73   25.75
  -7   3  -1  224.37   24.29
  -7   3  -1  259.18   26.74
  -7   3  -1  281.75   24.38
   7  -3  -1  282.87   23.37
   7   3   1  255.73   24.85
  -7   3  -1  264.75   24.31
   8   3  -1    1.26    0.54
   8  -3   1    0.24    0.31
  -8   3   1    0.49    0.34
  -8   3   1    0.63    0.28
  -8   3  -1    1.15    0.34
   8  -3  -1    0.75    0.35
  -8   3  -1    0.57    0.37
  -8   3  -1    1.01    0.37
  -8   3  -1    0.29    0.36
   8   3   1    0.50    0.43
  -9   3   1  135.38   12.85
  -9   3   1  128.75   12.85
   9  -3   1  124.12   12.40
  -9   3   1  153.28   12.96
   9   3  -1  151.79   13.82
  -9   3  -1  139.44   12.93
  -9   3  -1  136.82   12.84
   9   3   1  110.64   13.71
  -9   3  -1  121.63   12.84
   9  -3  -1  129.78   12.40
 -10   3   1    0.88    0.39
 -10   3   1    1.76    0.51
  10   3  -1    0.98    0.62
 -10   3  -1    1.01    0.40
 -10   3  -1    0.77    0.59
  10   3   1    1.13    0.61
 -11   3   1   98.65    8.95
  11   3  -1   78.32    9.59
  11   3   1   85.14    9.68
 -11   3  -1   95.12    8.96
 -12   3   1   -0.07    0.38
  12   3  -1    0.61    0.73
 -12   3  -1    0.40    0.40
  12   3   1   -0.71    0.70
   0  -4   1    2.03    0.43
   0  -4  -1    2.15    0.35
   0   4  -1    2.08    0.39
   0  -4  -1    1.94    0.45
   0  -4  -1    3.72    0.39
   0   4   1    2.07    0.45
   0  -4   1    2.36    0.33
   0   4  -1    3.08    0.44
   0   4  -1    3.82    0.46
   0  -4   1    2.41    0.43
   0  -4   1    1.89    0.32
   0  -4   1    2.17    0.44
   0  -4  -1    2.42    0.33
   0   4  -1    2.31    0.44
   0   4   1    3.93    0.48
   0  -4   1    1.90    0.34
   0  -4  -1    2.08    0.32
   0  -4   1    3.22    0.37
   0   4   1    2.34    0.40
   0   4  -1    2.93    0.46
   0   4   1    2.41    0.41
   0  -4  -1    2.20    0.42
   0  -4  -1    2.56    0.44
   0  -4  -1    1.95    0.40
   1  -4   1    1.57    0.31
  -1   4   1    1.29    0.36
   1   4  -1    1.42    0.30
  -1  -4  -1    1.33    0.29
   1  -4   1    1.90    0.43
   1  -4   1    1.67    0.33
  -1   4   1    1.84    0.36
   1   4  -1    1.40    0.33
   1  -4   1    1.73    0.31
   1  -4   1    2.45    0.36
  -1   4   1    2.07    0.43
   1   4  -1    1.42    0.33
  -1  -4  -1    1.41    0.34
   1  -4   1    2.07    0.40
   1   4  -1    1.13    0.27
  -1   4   1    1.26    0.30
   1   4  -1    1.64    0.30
   1  -4   1    0.91    0.30
  -1  -4  -1    0.97    0.30
   1   4  -1    1.46    0.27
   1  -4   1    1.24    0.34
   1  -4  -1    1.26    0.31
  -1  -4   1    1.91    0.30
   1   4   1    2.02    0.31
   1   4   1    1.56    0.32
   1  -4  -1    1.54    0.31
  -1   4  -1    1.87    0.40
  -1   4  -1    1.57    0.37
  -1  -4   1    0.96    0.39
  -1  -4   1    1.89    0.34
  -1   4  -1    1.24    0.35
   1  -4  -1    1.69    0.38
   1  -4  -1    1.43    0.33
   1   4   1    1.00    0.32
   1  -4  -1    1.02    0.28
  -1  -4   1    1.37    0.34
   1   4   1    2.14    0.30
  -1   4  -1    1.21    0.31
   1  -4  -1    1.53    0.30
   1  -4  -1    1.30    0.37
   1  -4  -1    1.78    0.40
   1  -4  -1    1.10    0.33
  -1   4  -1    1.91    0.35
   2  -4   1    3.42    0.45
  -2  -4  -1    3.04    0.37
   2   4  -1    1.62    0.33
   2  -4   1    2.67    0.46
  -2   4   1    2.17    0.48
  -2   4   1    3.45    0.47
  -2   4   1    2.23    0.49
   2  -4   1    1.91    0.45
   2  -4   1    2.65    0.44
  -2   4   1    2.68    0.51
  -2  -4  -1    2.68    0.39
  -2  -4  -1    2.83    0.40
   2  -4   1    2.52    0.51
   2  -4   1    3.45    0.57
  -2  -4  -1    1.81    0.42
   2   4  -1    2.19    0.40
  -2   4   1    2.78    0.52
   2   4  -1    2.27    0.38
   2  -4  -1    2.76    0.47
   2   4   1    2.62    0.42
   2  -4  -1    2.85    0.52
   2  -4  -1    2.58    0.45
  -2   4  -1    1.94    0.49
  -2  -4   1    2.86    0.39
  -2   4  -1    3.54    0.52
  -2   4  -1    2.70    0.49
  -2   4  -1    3.17    0.45
  -2   4  -1    2.65    0.50
   2  -4  -1    2.08    0.51
   2   4   1    3.02    0.41
   2   4   1    2.98    0.37
   2  -4  -1    2.26    0.42
   2  -4  -1    2.47    0.43
  -2  -4   1    2.35    0.44
  -2  -4   1    2.63    0.40
   3  -4   1   21.86    2.38
  -3   4   1   22.97    2.27
   3   4  -1   21.16    2.26
  -3  -4  -1   23.68    2.24
   3   4  -1   20.96    2.16
  -3   4   1   21.73    2.26
  -3  -4  -1   21.44    2.23
  -3  -4  -1   20.12    2.27
  -3   4   1   20.43    2.22
  -3   4   1   24.36    2.38
   3  -4   1   21.98    2.29
   3  -4   1   22.27    2.39
  -3   4   1   22.68    2.38
   3  -4   1   25.87    2.39
  -3  -4  -1   22.11    2.29
  -3   4   1   26.73    2.41
   3  -4   1   25.70    2.26
  -3   4   1   19.45    2.56
  -3   4   1   27.79    2.44
  -3  -4   1   21.91    2.22
  -3   4  -1   20.07    2.26
   3  -4  -1   24.60    2.41
  -3   4  -1   23.35    2.39
   3   4   1   25.41    2.17
  -3   4  -1   25.85    2.39
   3  -4  -1   22.03    2.36
   3  -4  -1   19.08    2.23
   3   4   1   25.41    2.27
  -3   4  -1   19.14    2.21
   3  -4  -1   24.75    2.30
  -3  -4   1   22.16    2.22
   3  -4  -1   26.98    2.33
  -3   4  -1   25.69    2.39
  -3  -4   1   22.16    2.27
  -3   4  -1   20.84    2.58
   3  -4  -1   21.44    2.37
  -3  -4   1   18.51    2.27
  -3   4  -1   19.21    2.34
   3  -4  -1   25.33    2.40
   3   4   1   21.95    2.51
   4   4  -1    5.19    0.65
   4   4  -1    6.94    0.90
   4   4  -1    5.13    0.61
  -4   4   1    6.03    0.69
   4  -4   1    5.28    0.74
   4  -4   1    7.22    0.85
  -4  -4  -1    5.38    0.69
  -4   4   1    4.59    0.83
  -4   4   1    4.41    0.86
   4  -4   1    6.31    0.78
  -4   4   1    6.86    0.76
  -4  -4  -1    6.49    0.71
   4  -4   1    4.80    0.74
   4  -4   1    4.81    0.83
   4  -4   1    5.92    0.74
  -4   4   1    7.32    0.86
   4   4   1    5.43    0.63
  -4   4  -1    5.30    0.90
  -4   4  -1    4.91    0.73
  -4   4  -1    4.74    0.67
  -4  -4   1    6.51    0.73
   4  -4  -1    5.27    0.76
   4   4   1    7.25    0.97
   4   4   1    6.10    0.72
  -4   4  -1    7.42    0.87
  -4   4  -1    7.03    0.78
  -4  -4   1    6.48    0.71
  -4   4  -1    5.99    0.83
   4  -4  -1    5.81    0.75
   4  -4  -1    6.95    0.81
   4  -4  -1    5.65    0.83
   4   4   1    5.66    0.65
   5  -4   1   -0.24    0.19
   5  -4   1    0.08    0.25
   5  -4   1   -0.13    0.21
  -5   4   1    0.00    0.27
   5   4  -1    0.21    0.30
  -5   4   1    0.22    0.22
   5  -4   1    0.35    0.25
   5  -4   1    0.46    0.27
  -5   4   1    0.00    0.26
   5  -4   1    0.27    0.25
   5   4  -1    0.60    0.32
   5  -4   1    0.16    0.25
  -5  -4  -1    0.05    0.16
   5  -4  -1    0.03    0.22
  -5   4  -1   -0.04    0.26
   5   4   1    0.64    0.34
   5  -4  -1   -0.02    0.25
   5  -4  -1   -0.01    0.21
   5   4   1   -0.07    0.27
  -5  -4   1    0.15    0.17
  -5   4  -1    0.23    0.28
   5  -4  -1    0.23    0.25
  -5   4  -1    0.08    0.25
   5  -4  -1    0.32    0.30
   6  -4   1    0.35    0.36
  -6  -4  -1    0.13    0.16
   6   4  -1   -0.25    0.25
   6  -4   1   -0.08    0.29
  -6   4   1    0.21    0.36
  -6  -4  -1    0.10    0.15
   6  -4   1   -0.31    0.25
   6  -4   1   -0.57    0.24
   6  -4   1   -0.37    0.23
  -6   4   1   -0.02    0.29
   6   4  -1    0.60    0.42
   6  -4  -1   -0.46    0.25
  -6   4  -1    0.51    0.36
  -6   4  -1   -0.14    0.32
  -6  -4   1   -0.03    0.15
   6  -4  -1    0.06    0.28
   6  -4  -1    0.09    0.34
   6  -4  -1    0.06    0.29
   6   4   1    0.03    0.33
   6  -4  -1    0.04    0.27
   6   4   1    0.22    0.40
  -6  -4   1   -0.12    0.15
   7  -4   1   20.70    2.41
   7  -4   1   28.23    2.54
   7   4  -1   30.13    2.90
   7  -4   1   26.34    2.62
   7  -4   1   21.42    2.57
  -7   4   1   25.76    2.61
   7  -4  -1   23.76    2.59
   7  -4  -1   24.85    2.44
   7   4   1   26.15    2.87
   7  -4  -1   23.92    2.60
  -7   4  -1   24.79    2.58
  -7   4  -1   18.23    2.80
  -7   4  -1   24.19    2.76
  -7   4  -1   19.22    2.54
   7  -4  -1   25.62    2.51
  -8   4   1    0.13    0.38
   8   4  -1    0.72    0.53
  -8   4  -1    0.11    0.29
  -8   4  -1    0.43    0.49
  -8   4  -1    0.19    0.36
   8   4   1    0.66    0.50
  -9   4   1    4.08    0.78
   9   4  -1    3.92    0.97
   9   4   1    1.76    0.81
  -9   4  -1    4.06    0.94
  -9   4  -1    4.20    0.78
  -9   4  -1    5.05    0.88
 -10   4   1    0.21    0.34
 -10   4   1   -0.35    0.36
  10   4  -1   -0.03    0.45
 -10   4   1    0.11    0.35
 -10   4  -1    0.03    0.31
 -10   4  -1   -0.28    0.38
 -10   4  -1    0.28    0.52
  10   4   1    0.45    0.61
 -11   4   1    6.64    1.09
  11   4  -1    6.74    1.43
 -11   4   1    6.92    0.78
 -11   4  -1    6.37    0.79
  11   4   1    8.12    1.56
 -11   4  -1    6.21    1.09
 -12   4   1    0.48    0.45
  12   4  -1    0.83    0.87
 -12   4  -1    0.22    0.47
  12   4   1   -1.15    0.61
   0  -5  -1   -0.12    0.19
   0   5  -1   -0.24    0.18
   0  -5   1   -0.01    0.14
   0  -5   1    0.12    0.20
   0   5  -1    0.28    0.24
   0   5  -1    0.29    0.30
   0  -5  -1   -0.13    0.19
   0   5   1    0.59    0.28
   0  -5  -1    0.12    0.22
   0   5  -1    0.28    0.23
   0  -5   1   -0.25    0.18
   0  -5  -1    0.02    0.14
   0   5   1   -0.13    0.19
   0   5   1    0.22    0.25
   0   5  -1   -0.28    0.15
   0  -5   1   -0.06    0.13
   0  -5  -1   -0.06    0.13
   0  -5   1    0.05    0.19
   0  -5  -1    0.01    0.20
   0   5   1    0.05    0.18
   0   5  -1    0.17    0.19
   0  -5   1   -0.11    0.18
  -1   5   1   32.72    3.31
   1  -5   1   31.68    3.49
  -1  -5  -1   30.04    3.42
   1   5  -1   30.19    3.44
   1  -5   1   36.31    3.50
   1   5  -1   34.27    3.53
   1   5  -1   38.91    3.31
   1   5  -1   34.86    3.45
  -1  -5  -1   33.72    3.70
   1   5  -1   36.06    3.38
  -1  -5  -1   29.83    3.45
   1  -5   1   34.48    3.36
  -1   5   1   38.63    3.61
  -1   5   1   38.14    3.43
  -1   5   1   36.66    3.52
   1  -5   1   39.24    3.81
   1  -5   1   36.00    3.49
   1  -5   1   34.80    3.51
   1   5   1   36.57    3.53
   1  -5  -1   34.32    3.79
  -1  -5   1   29.40    3.42
  -1   5  -1   35.55    3.58
   1  -5  -1   30.64    3.35
   1  -5  -1   37.67    3.50
   1  -5  -1   30.76    3.48
   1  -5  -1   31.91    3.50
  -1  -5   1   38.70    3.50
   1  -5  -1   27.12    3.46
  -1   5  -1   34.35    3.41
  -1   5  -1   33.08    3.31
   1   5   1   32.58    3.45
   1  -5  -1   34.56    3.51
   1   5   1   34.88    3.37
   1   5   1   29.02    3.28
  -1  -5   1   34.38    3.70
  -1   5  -1   39.57    3.79
  -1   5  -1   38.71    3.50
   2  -5   1    4.66    0.74
   2  -5   1    4.84    0.63
  -2  -5  -1    5.06    0.59
  -2   5   1    4.90    0.71
   2   5  -1    4.18    0.54
   2   5  -1    4.14    0.56
  -2  -5  -1    4.74    0.56
   2  -5   1    4.59    0.60
  -2  -5  -1    3.34    0.61
   2   5  -1    5.12    0.56
  -2  -5  -1    3.89    0.56
   2   5  -1    4.55    0.61
  -2   5   1    3.37    0.67
   2  -5   1    4.28    0.62
  -2   5   1    4.61    0.63
   2  -5   1    4.08    0.66
  -2   5  -1    4.59    0.68
  -2  -5   1    3.91    0.55
   2  -5  -1    2.70    0.57
   2  -5  -1    4.61    0.73
   2  -5  -1    3.67    0.68
  -2  -5   1    3.32    0.60
   2   5   1    4.21    0.60
   2   5   1    4.21    0.57
  -2  -5   1    4.63    0.55
   2   5   1    3.74    0.54
   2  -5  -1    3.42    0.63
  -2   5  -1    4.37    0.70
  -2   5  -1    5.05    0.71
  -2   5  -1    4.34    0.60
   2   5   1    3.21    0.50
   2  -5  -1    4.77    0.64
  -2  -5   1    3.17    0.55
   2  -5  -1    4.94    0.61
   3  -5   1   35.68    3.90
  -3   5   1   33.88    3.77
   3  -5   1   38.13    3.72
  -3   5   1   42.71    3.73
   3   5  -1   44.41    3.82
   3  -5   1   38.07    3.97
  -3   5   1   39.15    3.93
  -3  -5  -1   35.13    3.76
   3  -5   1   37.93    3.94
  -3  -5  -1   36.81    3.83
   3  -5   1   32.80    3.78
   3   5  -1   35.02    3.63
  -3   5   1   34.65    4.23
  -3   5   1   39.89    3.98
  -3  -5  -1   40.84    3.78
   3  -5  -1   43.99    3.98
   3  -5  -1   43.88    3.76
  -3   5  -1   47.76    3.76
   3   5   1   37.36    3.80
   3  -5  -1   44.17    3.96
  -3   5  -1   33.86    3.93
  -3  -5   1   37.64    3.76
   3   5   1   45.78    3.82
   3   5   1   36.80    3.65
  -3   5  -1   39.83    3.91
  -3   5  -1   38.44    3.79
  -3  -5   1   30.47    3.75
   3  -5  -1   39.46    3.91
  -3   5  -1   46.83    4.31
   3  -5  -1   30.76    3.77
  -3  -5   1   39.55    3.84
  -4  -5  -1    0.75    0.29
  -4   5   1    0.64    0.30
   4  -5   1    0.99    0.37
  -4   5   1    0.26    0.30
  -4   5   1    0.60    0.29
  -4   5   1    0.50    0.28
   4   5  -1    0.60    0.22
   4   5  -1    1.15    0.27
   4  -5   1    0.84    0.31
  -4   5   1    0.74    0.39
   4  -5   1    0.88    0.38
   4  -5   1    0.63    0.30
   4  -5   1    0.54    0.31
  -4   5   1    0.77    0.36
  -4   5   1    0.56    0.33
   4  -5  -1    0.41    0.30
  -4   5  -1    1.05    0.35
  -4   5  -1    0.41    0.33
  -4   5  -1    0.80    0.35
  -4   5  -1    0.59    0.31
   4  -5  -1    1.26    0.40
   4   5   1    0.89    0.25
   4  -5  -1    0.61    0.30
   4  -5  -1    1.06    0.33
  -4   5  -1    0.54    0.37
   4  -5  -1    0.87    0.39
   4   5   1    1.19    0.26
  -4  -5   1    0.92    0.31
  -4   5  -1    0.94    0.30
   5  -5   1   46.45    4.41
  -5   5   1   37.39    4.49
   5  -5   1   48.57    4.60
  -5  -5  -1   50.04    4.39
   5   5  -1   47.87    4.78
   5   5  -1   48.41    4.17
  -5   5   1   44.82    4.49
  -5   5   1   43.84    4.96
  -5   5   1   41.98    4.28
   5  -5   1   48.85    4.59
   5  -5   1   40.33    4.51
  -5   5   1   45.79    4.28
  -5   5   1   38.47    4.49
   5  -5  -1   41.81    4.57
   5   5   1   43.36    4.79
  -5   5  -1   49.33    4.50
  -5   5  -1   38.20    4.28
   5  -5  -1   44.08    4.60
   5  -5  -1   43.84    4.53
  -5  -5   1   44.21    4.38
  -5   5  -1   47.24    4.99
  -5   5  -1   43.11    4.50
   5  -5  -1   47.30    4.57
   5  -5  -1   45.56    4.40
  -5   5  -1   42.08    4.28
  -5   5  -1   43.86    4.51
   6  -5   1    0.67    0.42
   6   5  -1    0.38    0.44
   6  -5   1    1.16    0.43
  -6  -5  -1    1.18    0.29
   6  -5   1    0.98    0.38
   6   5  -1    0.53    0.44
  -6   5   1    0.64    0.41
  -6   5   1    0.73    0.39
   6  -5   1    0.34    0.31
   6  -5   1    0.50    0.35
   6   5  -1    0.64    0.20
   6  -5  -1    1.65    0.51
   6  -5  -1    1.24    0.41
   6   5   1    0.85    0.22
  -6   5  -1    0.75    0.42
   6  -5  -1    0.53    0.35
  -6   5  -1    0.51    0.39
  -6   5  -1    0.99    0.42
   6  -5  -1    0.40    0.37
   6   5   1    0.98    0.54
   6  -5  -1    1.29    0.51
  -6  -5   1    1.15    0.29
  -7   5   1   56.09    6.03
   7   5  -1   50.97    5.54
   7  -5   1   70.97    5.98
   7  -5   1   53.40    6.16
   7  -5   1   68.35    6.19
   7  -5   1   67.23    6.12
  -7  -5  -1   63.07    5.82
   7   5  -1   58.50    6.43
   7  -5   1   63.59    5.93
  -7  -5   1   59.17    5.79
  -7   5  -1   61.26    6.05
   7  -5  -1   67.76    6.13
  -7   5  -1   53.86    6.04
  -7   5  -1   46.51    6.60
   7  -5  -1   66.47    6.20
   7   5   1   55.27    6.44
   7  -5  -1   64.39    5.97
  -8   5   1    0.77    0.44
   8   5  -1    1.90    0.62
   8   5   1    0.90    0.52
  -8   5  -1    0.96    0.46
  -8   5  -1    0.58    0.46
  -8   5  -1    0.93    0.43
   9   5  -1   29.92    3.47
  -9   5   1   23.49    3.09
  -9   5   1   26.62    3.12
  -9   5  -1   29.54    3.16
  -9   5  -1   25.50    3.16
   9   5   1   36.55    3.63
  -9   5  -1   37.31    3.69
  10   5  -1    3.56    1.02
 -10   5   1    0.44    0.41
 -10   5   1    2.79    0.70
 -10   5  -1    2.04    0.66
  10   5   1    0.61    0.70
  11   5  -1   38.16    4.83
 -11   5   1   42.65    4.25
 -11   5   1   38.25    4.40
 -11   5  -1   43.45    4.46
  11   5   1   42.36    4.94
 -11   5  -1   43.24    4.26
   0   6   1    0.49    0.34
   0   6  -1    0.71    0.32
   0  -6  -1    0.62    0.34
   0   6   1    0.25    0.36
   0   6  -1    0.41    0.34
   0   6  -1    0.55    0.35
   0  -6   1    0.56    0.35
   0   6   1    0.92    0.39
   0   6  -1    0.77    0.37
   0   6   1    0.51    0.39
   0  -6  -1    0.16    0.29
   0  -6   1    0.48    0.39
   0  -6  -1    0.15    0.29
   0  -6   1    1.00    0.35
   0  -6  -1    0.78    0.39
   0   6  -1    0.12    0.38
   0  -6   1    0.99    0.36
   0   6  -1    0.77    0.32
   1  -6   1    0.68    0.38
  -1  -6  -1    0.25    0.28
   1   6  -1    0.50    0.34
   1  -6   1    0.49    0.23
  -1   6   1    0.94    0.37
  -1   6   1    0.45    0.25
   1   6  -1    0.54    0.31
   1  -6   1    0.57    0.32
   1   6  -1    0.39    0.30
   1  -6   1    0.27    0.24
  -1   6   1    0.92    0.41
  -1   6   1    0.37    0.28
   1  -6   1    0.43    0.22
  -1  -6  -1    0.36    0.23
   1   6  -1    0.26    0.30
  -1  -6  -1    0.22    0.25
   1   6  -1   -0.04    0.23
   1  -6   1    0.33    0.28
   1  -6  -1    0.40    0.32
   1   6   1    1.02    0.34
   1  -6  -1    0.68    0.33
   1   6   1    0.42    0.28
   1  -6  -1    0.16    0.32
   1  -6  -1    0.51    0.24
  -1   6  -1    0.39    0.28
   1  -6  -1    0.69    0.27
  -1   6  -1    0.17    0.25
   1   6   1    0.63    0.35
  -1   6  -1   -0.04    0.32
  -1   6  -1    0.04    0.26
  -1  -6   1    0.22    0.25
  -1  -6   1    0.50    0.22
   1   6   1    1.36    0.39
  -1  -6   1    0.40    0.31
  -1   6  -1    0.94    0.32
  -1   6  -1    0.43    0.31
  -2   6   1    2.52    0.58
  -2   6   1    3.57    0.70
   2   6  -1    2.47    0.51
   2  -6   1    3.76    0.67
   2   6  -1    4.17    0.57
   2  -6   1    3.21    0.55
  -2   6   1    4.69    0.74
   2  -6   1    3.57    0.60
  -2  -6  -1    3.32    0.52
  -2  -6  -1    3.41    0.56
  -2  -6  -1    3.00    0.55
   2   6  -1    4.95    0.66
   2   6  -1    3.36    0.58
  -2  -6  -1    4.59    0.68
   2  -6   1    1.52    0.58
  -2   6   1    3.83    0.65
  -2   6  -1    3.71    0.70
  -2   6  -1    3.87    0.69
   2   6   1    3.01    0.55
   2  -6  -1    3.71    0.66
  -2  -6   1    4.29    0.53
  -2   6  -1    3.01    0.60
  -2   6  -1    4.56    0.74
   2   6   1    3.14    0.54
   2  -6  -1    3.20    0.69
  -2   6  -1    3.36    0.61
  -2  -6   1    4.54    0.60
   2   6   1    3.46    0.58
  -2  -6   1    3.75    0.58
  -2  -6   1    3.79    0.67
   2  -6  -1    1.74    0.52
   2  -6  -1    3.71    0.60
   2   6   1    4.16    0.63
  -3  -6  -1    3.04    0.44
   3  -6   1    2.31    0.56
   3  -6   1    2.89    0.64
  -3   6   1    2.20    0.48
   3   6  -1    2.89    0.49
   3  -6   1    1.88    0.47
  -3  -6  -1    2.63    0.52
   3   6  -1    3.19    0.48
  -3   6   1    2.30    0.59
   3  -6   1    2.14    0.49
  -3   6   1    2.62    0.56
  -3  -6  -1    2.17    0.40
  -3   6  -1    2.53    0.54
  -3  -6   1    1.95    0.40
  -3   6  -1    2.38    0.50
   3   6   1    1.83    0.45
   3  -6  -1    1.81    0.55
   3  -6  -1    2.30    0.55
   3  -6  -1    1.89    0.49
   3  -6  -1    2.34    0.48
   3   6   1    2.18    0.45
  -3  -6   1    2.40    0.51
  -3   6  -1    2.53    0.61
  -3   6  -1    2.98    0.63
   3   6   1    2.63    0.46
  -3  -6   1    2.42    0.41
   4  -6   1    2.19    0.69
   4  -6   1    3.02    0.63
   4  -6   1    2.95    0.59
   4   6  -1    3.42    0.51
  -4  -6  -1    3.12    0.37
  -4  -6  -1    3.66    0.58
  -4   6   1    2.52    0.57
  -4   6   1    2.07    0.61
  -4   6   1    2.63    0.54
   4  -6   1    2.33    0.61
   4  -6  -1    3.19    0.60
  -4   6  -1    2.29    0.68
  -4   6  -1    2.33    0.51
   4  -6  -1    4.30    0.73
  -4  -6   1    2.71    0.58
  -4   6  -1    2.49    0.59
   4   6   1    3.63    0.52
  -4   6  -1    1.89    0.62
   4  -6  -1    3.21    0.71
   4  -6  -1    2.62    0.58
   5  -6   1   32.15    3.17
   5  -6   1   32.49    3.35
   5  -6   1   36.74    3.32
  -5   6   1   33.17    3.23
  -5   6   1   33.16    3.31
  -5  -6  -1   35.46    3.16
   5  -6   1   28.99    3.26
  -5   6   1   27.04    3.03
   5   6  -1   28.30    2.96
  -5   6  -1   28.78    3.21
   5  -6  -1   29.91    3.26
  -5   6  -1   24.71    3.02
  -5  -6   1   28.34    3.13
   5  -6  -1   40.23    3.37
  -5   6  -1   28.72    3.57
   5   6   1   33.28    2.99
  -5   6  -1   29.21    3.26
  -5   6  -1   26.00    3.22
   5  -6  -1   30.65    3.31
   5  -6  -1   34.70    3.18
  -6  -6  -1    2.49    0.50
   6  -6   1    1.45    0.62
   6  -6   1    2.55    0.60
  -6   6   1    2.09    0.38
   6  -6   1    2.06    0.60
   6   6  -1    2.21    0.44
  -6   6   1    1.21    0.62
   6  -6   1    4.13    0.84
   6   6   1    4.25    0.89
  -6   6  -1    3.62    0.79
  -6   6  -1    2.72    0.74
   6  -6  -1    3.41    0.66
   6   6   1    2.77    0.46
   6  -6  -1    3.27    0.74
   6  -6  -1    2.45    0.72
  -6  -6   1    3.54    0.55
  -6   6  -1    2.70    0.42
  -6   6  -1    3.21    0.77
   6  -6  -1    1.99    0.56
   7  -6   1    2.61    0.64
   7   6  -1    3.00    0.79
  -7   6   1    3.78    0.79
   7  -6   1    3.36    0.80
   7   6  -1    2.81    0.44
   7  -6   1    3.19    0.65
  -7  -6  -1    3.21    0.52
  -7  -6   1    3.17    0.50
   7  -6  -1    3.54    0.81
   7   6   1    3.03    0.44
  -7   6  -1    1.73    0.63
   7  -6  -1    3.28    0.67
   7  -6  -1    4.00    0.73
   7  -6  -1    3.97    0.67
  -7   6  -1    4.24    0.95
   7   6   1    1.03    0.67
  -7   6  -1    2.97    0.73
   8  -6   1    0.52    0.52
  -8   6   1    0.42    0.49
   8   6  -1    1.07    0.56
   8   6  -1    0.68    0.27
   8  -6   1    0.55    0.48
   8  -6  -1    1.23    0.53
   8  -6  -1    0.72    0.47
  -8   6  -1    0.78    0.54
   8   6   1    1.00    0.29
   8  -6  -1    0.86    0.54
  -8   6  -1    0.31    0.56
  -8   6  -1    0.16    0.54
   8   6   1   -0.13    0.45
   8  -6  -1    1.25    0.58
   9   6  -1    9.01    1.52
   9   6  -1    9.21    0.95
  -9   6   1    7.62    1.36
  -9   6   1   11.04    1.43
   9   6   1    6.89    1.50
   9   6   1    8.55    0.95
  -9   6  -1   10.82    1.44
 -10   6   1   -0.25    0.43
 -10   6   1    0.21    0.51
  10   6  -1   -0.40    0.20
  10   6  -1    1.04    0.68
  10   6   1   -0.39    0.64
  10   6   1   -0.02    0.22
 -10   6  -1   -0.17    0.56
   0  -7   1   -0.11    0.26
   0   7  -1   -0.30    0.33
   0   7  -1    0.01    0.26
   0  -7   1   -0.35    0.24
   0   7  -1   -0.30    0.27
   0   7   1    0.01    0.26
   0   7   1    0.34    0.34
   0  -7  -1    0.17    0.28
   0   7  -1    0.51    0.37
   0  -7  -1    0.00    0.27
   0   7  -1   -0.25    0.30
   0   7   1   -0.03    0.39
   0   7   1   -0.25    0.26
  -1   7   1  237.27   20.02
   1  -7   1  212.83   20.49
   1   7  -1  208.09   19.94
   1  -7   1  188.95   20.01
   1   7  -1  202.18   19.97
   1   7  -1  208.57   20.64
  -1   7   1  193.80   19.78
  -1  -7  -1  193.95   19.98
  -1   7   1  222.85   20.68
   1  -7   1  178.82   19.61
  -1  -7  -1  203.15   21.77
   1   7  -1  222.24   19.79
   1  -7   1  190.96   19.62
   1   7  -1  209.57   19.17
   1  -7  -1  216.22   20.50
   1   7   1  199.35   20.62
  -1   7  -1  212.45   19.78
   1  -7  -1  199.85   20.04
   1   7   1  210.04   19.16
  -1   7  -1  183.20   19.97
  -1   7  -1  209.40   19.98
   1  -7  -1  194.76   20.00
   1  -7  -1  220.73   19.63
   1   7   1  234.35   19.97
  -1  -7   1  178.10   19.95
  -1  -7   1  223.97   20.03
  -1   7  -1  229.50   20.69
   2  -7   1    0.65    0.42
   2  -7   1   -0.01    0.25
  -2  -7  -1    0.57    0.33
  -2   7   1    0.25    0.33
   2  -7   1   -0.29    0.24
  -2   7   1    0.07    0.32
   2   7  -1   -0.14    0.21
  -2  -7  -1    0.42    0.27
   2   7  -1    0.21    0.34
   2  -7   1    0.22    0.26
  -2   7   1   -0.33    0.40
  -2  -7   1    0.08    0.34
   2   7   1   -0.01    0.26
   2  -7  -1    0.59    0.40
  -2   7  -1   -0.30    0.27
  -2   7  -1   -0.18    0.39
   2  -7  -1    0.26    0.28
   2  -7  -1    0.79    0.41
   2  -7  -1    0.70    0.30
  -2   7  -1    0.28    0.38
   2   7   1   -0.13    0.32
   2   7   1    0.43    0.32
  -2   7  -1   -0.19    0.28
  -2   7  -1    0.23    0.35
  -2  -7   1    0.63    0.30
  -3   7   1  214.57   22.18
  -3  -7  -1  242.60   22.14
   3  -7   1  229.54   21.91
  -3   7   1  236.90   22.90
   3  -7   1  201.62   22.22
   3  -7   1  193.88   22.82
   3   7  -1  241.39   21.24
   3  -7   1  196.33   22.24
  -3  -7  -1  241.93   22.13
  -3  -7  -1  259.79   22.16
  -3   7  -1  260.81   22.91
   3  -7  -1  221.15   22.24
  -3   7  -1  251.23   21.96
  -3  -7   1  265.71   22.15
  -3  -7   1  204.66   22.11
   3  -7  -1  226.95   21.92
  -3   7  -1  222.95   22.22
   3  -7  -1  223.80   22.84
   3  -7  -1  216.51   22.28
   3   7   1  202.51   21.23
  -3  -7   1  225.83   22.14
  -3   7  -1  266.12   24.36
  -4  -7  -1    0.61    0.23
  -4   7   1    0.71    0.36
   4  -7   1    0.33    0.44
  -4   7   1    0.53    0.38
   4  -7   1    0.25    0.37
   4  -7   1    0.78    0.38
  -4   7   1    0.45    0.39
   4   7  -1   -0.12    0.24
   4  -7   1    0.31    0.32
  -4  -7  -1    0.59    0.22
  -4  -7  -1    0.23    0.31
  -4   7  -1    0.28    0.40
  -4  -7   1    0.87    0.23
  -4   7  -1    0.40    0.39
  -4   7  -1    0.16    0.33
   4  -7  -1    0.41    0.40
   4  -7  -1    0.25    0.30
   4  -7  -1    0.27    0.35
   4   7   1    1.04    0.36
  -4  -7   1    0.46    0.33
  -4   7  -1    0.56    0.38
   4  -7  -1    0.20    0.32
  -4   7  -1    0.15    0.38
  -4  -7   1    0.32    0.21
  -5   7   1  114.02   11.17
   5  -7   1  118.31   11.54
   5   7  -1  108.49   10.83
   5  -7   1  107.19   11.24
   5  -7   1  110.22   11.73
  -5  -7  -1  109.41   11.31
   5  -7   1  131.05   11.55
  -5   7   1  116.40   11.46
  -5   7   1  114.97   11.68
   5  -7  -1  114.92   11.26
  -5   7  -1  130.35   11.19
  -5   7  -1  104.41   11.46
   5   7   1  113.02   10.85
   5  -7  -1  115.22   11.74
  -5   7  -1  122.34   12.58
  -5   7  -1  117.97   11.46
  -5   7  -1  122.36   11.69
   5  -7  -1  108.76   11.48
  -5  -7   1  117.97   11.33
   5  -7  -1  130.81   11.58
  -6  -7  -1    0.07    0.28
   6  -7   1    0.54    0.38
  -6   7   1    0.35    0.23
   6   7  -1    0.89    0.31
  -6   7   1    0.33    0.50
   6  -7   1    0.78    0.41
   6  -7   1    0.02    0.45
  -6   7   1    0.51    0.32
   6  -7  -1   -0.08    0.36
  -6   7  -1    0.29    0.32
  -6   7  -1   -0.26    0.35
  -6   7  -1    0.48    0.41
   6   7   1    0.19    0.24
   6  -7  -1    0.38    0.41
   6  -7  -1   -0.15    0.37
  -6  -7   1    0.17    0.33
  -6   7  -1   -0.46    0.38
  -6   7  -1    0.21    0.23
  -7   7   1  109.10    9.94
   7  -7   1   92.28   10.08
   7  -7   1   96.85    9.92
   7   7  -1   95.40    9.25
   7  -7   1  107.27    9.72
  -7  -7  -1  118.30    9.69
   7  -7  -1   83.06    9.65
  -7   7  -1   93.78    9.92
   7   7   1  105.52    9.27
  -7   7  -1   88.69    9.84
  -7   7  -1   92.83   10.83
  -7  -7   1  114.00    9.65
   7  -7  -1   94.27    9.92
   7  -7  -1   88.62   10.06
   8  -7   1    5.51    0.91
   8  -7   1    3.94    0.88
  -8   7   1    2.89    0.83
  -8   7   1    5.10    1.01
   8   7  -1    4.48    0.62
   8  -7  -1    3.33    0.82
   8  -7  -1    4.37    0.83
  -8   7  -1    4.27    0.98
   8   7   1    3.57    0.60
  -8   7  -1    3.05    0.88
   9  -7   1   68.04    6.98
   9  -7   1   74.45    7.27
   9   7  -1   73.17    6.55
  -9   7   1   53.46    7.02
  -9   7   1   61.13    7.14
   9   7   1   71.77    6.55
   9   7   1   86.13    7.73
   9  -7  -1   69.23    6.97
  -9   7  -1   73.67    7.17
   9  -7  -1   66.07    7.22
 -10   7   1    0.98    0.54
  10   7  -1   -0.04    0.27
 -10   7   1   -0.31    0.48
  10   7   1    0.62    0.67
  10   7   1    0.31    0.29
 -10   7  -1    0.29    0.46
   0  -8  -1    0.88    0.52
   0   8  -1    0.23    0.48
   0  -8  -1    0.77    0.43
   0   8  -1    0.56    0.51
   0   8   1    0.90    0.46
   0  -8   1    1.76    0.54
   0   8   1    0.98    0.48
   0   8   1    0.66    0.42
   0   8  -1    1.41    0.55
   0   8   1    0.60    0.58
   0   8  -1    0.19    0.56
   0  -8   1    1.01    0.53
  -1   8   1    0.38    0.47
  -1   8   1    0.11    0.34
   1   8  -1    0.11    0.39
   1  -8   1   -0.01    0.27
  -1  -8  -1    0.67    0.37
  -1  -8  -1    0.24    0.36
   1   8  -1    0.09    0.41
  -1   8   1    0.89    0.50
   1   8  -1   -0.05    0.49
   1  -8   1    0.54    0.38
  -1   8  -1    0.09    0.32
   1  -8  -1    0.47    0.40
   1  -8  -1    0.29    0.33
   1   8   1    0.56    0.39
  -1   8  -1    0.32    0.46
  -1   8  -1    0.20    0.45
   1   8   1    0.05    0.39
  -1  -8   1   -0.04    0.29
   1   8   1    0.97    0.46
  -1  -8   1    0.27    0.33
   1   8   1    0.61    0.43
  -1   8  -1    0.69    0.43
   2   8  -1    5.08    0.86
  -2   8   1    7.27    0.95
  -2  -8  -1    4.39    0.78
   2  -8   1    4.87    0.76
   2  -8   1    5.37    1.06
   2  -8   1    5.70    0.95
  -2   8   1    5.36    0.97
  -2  -8  -1    4.84    0.93
  -2   8   1    5.51    0.99
   2  -8   1    5.31    0.73
  -2   8  -1    5.06    0.98
  -2   8  -1    5.51    1.01
  -2  -8   1    4.14    0.91
  -2   8  -1    5.89    0.89
   2  -8  -1    8.64    1.06
   2  -8  -1    5.98    0.74
  -2  -8   1    5.74    0.83
   2   8   1    4.36    0.84
   2  -8  -1    5.75    1.06
  -2   8  -1    6.03    1.07
   2  -8  -1    4.50    0.75
  -3  -8  -1    0.51    0.32
   3  -8   1    0.27    0.34
  -3   8   1    0.74    0.46
  -3   8   1    0.25    0.41
   3   8  -1   -0.09    0.31
   3  -8   1    0.16    0.40
   3  -8   1    0.51    0.42
   3  -8   1    0.14    0.32
  -3  -8  -1    0.19    0.35
  -3   8   1    0.75    0.42
   3  -8  -1    0.29    0.33
  -3   8  -1    0.12    0.37
   3   8   1    0.37    0.31
  -3  -8   1    0.53    0.40
   3  -8  -1   -0.07    0.37
  -3  -8   1    0.19    0.28
   3  -8  -1    0.21    0.32
   3  -8  -1   -0.05    0.41
  -3   8  -1    0.76    0.42
  -3   8  -1    0.82    0.48
  -3   8  -1    0.04    0.37
  -4  -8  -1    3.89    0.52
   4  -8   1    3.51    0.79
  -4   8   1    4.04    0.74
   4  -8   1    3.49    0.69
  -4  -8  -1    2.88    0.51
  -4   8   1    4.51    0.93
  -4  -8  -1    2.12    0.65
   4  -8   1    3.57    0.91
  -4   8   1    3.78    0.71
   4  -8   1    4.07    0.74
   4   8  -1    4.62    0.70
  -4   8  -1    2.67    0.73
   4  -8  -1    3.89    0.93
  -4  -8   1    3.54    0.52
  -4   8  -1    3.95    0.71
   4  -8  -1    3.85    0.70
  -4  -8   1    4.14    0.79
   4   8   1    2.52    0.63
   4  -8  -1    3.06    0.70
  -4   8  -1    3.76    0.88
   4  -8  -1    6.04    0.96
  -4  -8   1    3.23    0.50
  -4   8  -1    3.44    0.80
  -5   8   1    3.61    0.61
   5  -8   1    3.34    0.76
   5  -8   1    3.54    0.69
   5   8  -1    2.26    0.57
  -5   8   1    3.97    0.89
  -5  -8  -1    2.51    0.65
  -5   8   1    2.26    0.61
   5  -8   1    2.90    0.83
   5  -8   1    2.78    0.69
   5  -8  -1    3.88    0.72
  -5   8  -1    2.60    0.80
   5  -8  -1    3.02    0.70
  -5  -8   1    2.51    0.65
   5  -8  -1    3.78    0.81
   5  -8  -1    2.06    0.77
  -5   8  -1    2.28    0.74
   5   8   1    3.26    0.62
  -5   8  -1    2.93    0.68
  -5   8  -1    2.82    0.57
   6   8  -1    1.21    0.43
  -6   8   1    1.39    0.62
  -6   8   1    1.49    0.63
  -6   8   1    1.24    0.40
   6  -8   1    1.01    0.55
   6  -8   1    1.63    0.57
  -6  -8  -1    2.33    0.58
  -6   8   1    1.46    0.50
   6  -8   1    2.89    0.87
  -6  -8   1    1.41    0.51
   6  -8  -1    0.51    0.50
   6   8   1    2.14    0.56
  -6   8  -1    1.04    0.39
   6  -8  -1    1.54    0.57
  -6   8  -1    1.12    0.49
   6  -8  -1    1.81    0.77
  -6   8  -1    2.41    0.84
  -6   8  -1    1.65    0.67
  -7   8   1    2.18    0.78
  -7  -8  -1    2.99    0.61
   7  -8   1    3.24    0.73
   7  -8   1    1.23    0.59
   7   8  -1    2.07    0.47
   7  -8   1    1.42    0.66
  -7   8   1    1.22    0.64
   7   8   1    2.11    0.55
   7  -8  -1    2.03    0.78
  -7   8  -1    2.12    0.76
   7  -8  -1    2.58    0.66
  -7  -8   1    3.13    0.58
  -7   8  -1    0.74    0.60
   7  -8  -1    1.50    0.58
   8   8  -1    0.18    0.27
   8  -8   1    0.41    0.48
  -8   8   1    0.99    0.64
   8  -8   1    0.28    0.47
  -8   8   1   -0.11    0.43
   8   8   1   -0.35    0.32
   8  -8  -1   -0.09    0.48
   8  -8  -1   -0.07    0.48
  -8   8  -1   -0.10    0.51
   9  -8   1    2.55    0.83
   9  -8   1    4.66    0.99
   9  -8  -1    1.56    0.77
   9  -8  -1    2.68    0.84
   0  -9  -1   -0.12    0.36
   0   9   1    0.48    0.38
   0  -9  -1   -0.11    0.30
   0   9  -1    0.21    0.44
   0   9   1    1.31    0.52
   0   9  -1   -0.27    0.46
   0   9   1    0.80    0.47
   0   9   1    0.35    0.47
   0  -9   1   -0.03    0.35
   0   9  -1    0.15    0.49
   0  -9   1    0.28    0.34
   1  -9   1   43.99    4.32
  -1  -9  -1   41.06    4.23
   1  -9   1   44.08    4.43
  -1   9   1   37.68    4.16
  -1   9   1   44.95    4.46
  -1   9   1   33.65    4.27
  -1   9   1   44.63    4.35
  -1  -9  -1   36.11    4.28
  -1  -9   1   38.93    4.21
   1  -9  -1   43.71    4.30
  -1   9  -1   39.34    4.17
   1  -9  -1   35.05    4.31
  -1   9  -1   43.32    4.32
  -1  -9   1   44.94    4.39
  -1   9  -1   40.21    4.39
  -2  -9  -1   -0.02    0.36
  -2   9   1    0.03    0.42
  -2  -9  -1    0.22    0.34
  -2   9   1    0.48    0.43
   2  -9   1    0.13    0.28
   2  -9   1   -0.49    0.35
  -2   9   1    0.55    0.46
  -2   9   1    0.47    0.56
   2  -9   1    0.10    0.40
  -2   9  -1   -0.46    0.39
  -2  -9   1    0.65    0.44
   2  -9  -1    0.28    0.26
  -2   9  -1    0.49    0.56
  -2   9  -1    1.11    0.42
  -2   9  -1    0.74    0.52
  -2  -9   1    0.24    0.32
   2  -9  -1    0.07    0.47
   2  -9  -1    0.50    0.46
   3  -9   1   67.08    6.47
   3  -9   1   65.15    6.34
  -3   9   1   64.52    6.43
  -3   9   1   59.32    6.12
   3  -9   1   56.46    6.25
  -3   9   1   77.35    6.44
  -3   9   1   69.30    6.42
  -3  -9  -1   50.83    6.07
   3  -9   1   62.75    5.99
  -3  -9  -1   72.78    6.35
   3  -9  -1   54.28    6.25
  -3   9  -1   70.08    6.38
  -3   9  -1   67.63    6.43
   3  -9  -1   69.69    6.48
   3  -9  -1   56.86    5.98
  -3   9  -1   54.03    6.08
  -3  -9   1   62.54    6.10
  -3   9  -1   56.34    6.37
   3  -9  -1   54.86    6.26
  -3  -9   1   63.29    6.29
   4  -9   1    1.17    0.47
  -4   9   1    1.77    0.69
   4  -9   1    1.48    0.66
  -4   9   1    1.56    0.52
   4   9  -1    1.98    0.57
  -4   9   1    1.56    0.56
   4  -9   1    1.85    0.54
  -4  -9  -1    1.29    0.51
  -4   9   1    1.72    0.76
  -4  -9  -1    1.66    0.36
   4  -9   1    0.89    0.63
   4  -9  -1    2.36    0.56
  -4   9  -1    0.47    0.54
   4  -9  -1    1.81    0.64
   4  -9  -1    0.44    0.45
   4   9   1    2.10    0.64
  -4   9  -1    0.89    0.51
   4  -9  -1    1.69    0.66
  -4   9  -1    1.29    0.52
  -4  -9   1    1.79    0.61
  -4   9  -1    0.45    0.54
  -4  -9   1    1.80    0.36
  -5  -9  -1   27.78    2.94
  -5   9   1   28.00    2.79
  -5   9   1   30.66    2.99
  -5   9   1   24.55    3.02
   5  -9   1   25.00    2.93
   5  -9   1   25.08    2.83
   5   9  -1   29.75    2.79
  -5   9   1   26.43    3.09
   5  -9   1   26.69    3.16
   5  -9   1   27.28    3.07
   5  -9  -1   28.67    2.85
   5  -9  -1   23.01    2.98
   5   9   1   21.14    2.68
  -5   9  -1   33.34    3.27
   5  -9  -1   22.84    2.90
  -5   9  -1   28.78    2.96
   5  -9  -1   29.30    3.19
  -5   9  -1   23.04    2.74
  -5   9  -1   25.40    3.04
  -5  -9   1   25.16    2.90
   6  -9   1    1.23    0.58
   6  -9   1    1.23    0.50
  -6   9   1    1.32    0.68
   6  -9   1    0.12    0.58
   6   9  -1    0.95    0.49
  -6   9   1    1.48    0.43
  -6  -9  -1    1.01    0.56
  -6   9   1    1.85    0.54
  -6   9   1    1.17    0.68
  -6  -9   1    0.93    0.47
  -6   9  -1   -0.01    0.54
  -6   9  -1    1.23    0.39
   6  -9  -1    1.34    0.59
   6   9   1    0.86    0.42
   6  -9  -1    0.46    0.65
  -6   9  -1    1.24    0.51
   6  -9  -1    1.04    0.60
   7   9  -1   27.88    2.76
  -7  -9  -1   28.80    2.91
  -7   9   1   21.10    3.01
   7  -9   1   28.21    3.07
   7  -9   1   28.48    3.26
   7  -9   1   24.14    2.89
   7  -9  -1   24.52    3.00
   7  -9  -1   24.44    2.90
  -7   9  -1   30.51    3.22
  -7  -9   1   25.65    2.85
   7  -9  -1   29.35    3.30
   7   9   1   26.33    2.74
   0  10  -1    1.13    0.74
   0 -10   1   -0.14    0.48
   0 -10   1    0.21    0.54
   0  10   1    1.05    0.64
   0 -10  -1    0.15    0.45
   0 -10  -1   -0.11    0.41
   0  10   1    0.75    0.64
   0  10  -1    0.73    0.61
  -1  10   1   -0.59    0.51
   1 -10   1    0.28    0.40
  -1  10   1    0.64    0.59
  -1 -10  -1    0.17    0.43
  -1 -10  -1    0.66    0.50
   1 -10   1    0.69    0.51
   1 -10  -1    0.73    0.53
  -1 -10   1    0.10    0.40
   1 -10  -1    0.07    0.46
  -1 -10   1    0.29    0.47
  -1  10  -1   -0.48    0.44
  -1  10  -1   -0.36    0.56
  -2  10   1    0.92    0.68
  -2  10   1    1.52    0.65
  -2 -10  -1    3.63    0.86
  -2  10   1    1.11    0.68
   2 -10   1   -0.08    0.59
  -2  10   1    1.21    0.69
  -2 -10  -1    2.64    0.65
   2 -10   1    0.46    0.55
  -2 -10   1    1.83    0.69
  -2 -10   1    1.64    0.60
   2 -10  -1    1.03    0.55
  -2  10  -1    2.46    0.73
   2 -10  -1    1.11    0.69
  -2  10  -1    0.88    0.74
  -2  10  -1    1.45    0.75
   3 -10   1   -0.66    0.54
  -3  10   1    0.90    0.62
   3 -10   1    0.84    0.37
  -3  10   1   -0.34    0.50
  -3  10   1    0.61    0.54
  -3 -10  -1    0.61    0.38
  -3  10   1    0.89    0.61
   3 -10   1    0.20    0.57
  -3 -10  -1    0.21    0.49
  -3 -10   1    0.75    0.55
  -3  10  -1   -0.31    0.44
  -3  10  -1   -0.19    0.46
   3 -10  -1    0.79    0.59
   3 -10  -1    0.56    0.34
  -3  10  -1    1.04    0.72
   3 -10  -1   -0.32    0.50
  -3 -10   1    1.00    0.40
   4 -10   1    2.22    0.91
  -4  10   1    1.80    0.80
  -4  10   1    3.24    0.91
  -4  10   1    1.34    0.72
   4 -10   1    2.35    0.61
  -4 -10  -1    2.10    0.43
  -4  10   1    2.91    0.76
   4 -10   1    2.96    0.94
   4 -10   1    1.85    0.59
  -4 -10  -1    1.71    0.69
   4 -10  -1    1.00    0.76
   4 -10  -1    2.18    0.62
  -4  10  -1    1.19    0.83
  -4 -10   1    2.04    0.41
   4 -10  -1    3.82    1.00
  -4  10  -1    1.68    0.66
  -4  10  -1    1.32    0.75
   4 -10  -1    2.04    0.56
  -4 -10   1    2.74    0.77
  -5  10   1    3.27    0.98
   5 -10   1    2.92    0.86
  -5  10   1    2.04    0.63
   5 -10   1    1.87    0.59
  -5 -10  -1    3.05    0.84
  -5  10   1    2.78    0.70
  -5  10   1    3.80    0.99
   5 -10   1    2.44    0.93
   5 -10   1    2.51    0.69
  -5 -10   1    2.91    0.81
   5 -10  -1    1.80    0.64
   5 -10  -1    3.14    0.74
  -5  10  -1    2.11    0.62
  -5  10  -1    2.66    0.75
   5 -10  -1    2.46    0.88
  -5  10  -1    2.05    0.87
   0  11   1    0.44    0.65
   0  11  -1   -0.61    0.55
   0  11   1   -0.28    0.52
   1   0  -2   14.15    1.44
   1   0   2   13.95    1.52
   1   0  -2   16.62    1.52
   1   0   2   13.05    1.51
  -1   0  -2   15.37    1.52
  -1   0   2   15.36    1.51
   1   0   2   15.76    1.54
   1   0   2   18.31    1.54
   1   0   2   15.60    1.55
   1   0  -2   18.24    1.52
   1   0  -2   14.15    1.52
  -1   0   2   13.86    1.44
  -1   0  -2   16.17    1.55
   2   0  -2  371.71   38.77
  -2   0  -2  498.54   40.48
   2   0  -2  478.91   40.25
  -2   0   2  388.41   40.23
   2   0   2  397.89   40.24
  -2   0   2  474.58   40.25
  -2   0  -2  456.03   40.25
  -2   0  -2  421.42   40.95
   2   0  -2  421.92   40.43
  -2   0  -2  399.97   40.23
   2   0   2  411.23   44.17
   2   0  -2  405.06   38.78
  -2   0   2  415.55   40.46
   2   0  -2  417.05   40.45
   2   0   2  421.22   40.44
  -2   0   2  389.58   40.94
  -2   0  -2  407.34   40.44
   3   0   2   11.02    1.23
  -3   0   2   12.72    1.20
  -3   0   2   11.72    1.23
  -3   0  -2   14.16    1.34
   3   0  -2   13.25    1.22
  -3   0  -2   10.96    1.20
   3   0   2   12.50    1.23
  -3   0  -2   13.82    1.22
   3   0   2   12.89    1.33
   3   0  -2   12.54    1.22
  -3   0  -2   11.20    1.39
  -3   0  -2   11.98    1.23
  -3   0  -2   12.21    1.23
   3   0  -2   12.42    1.38
  -3   0   2   10.64    1.29
   3   0   2   10.98    1.38
   4   0   2  566.14   49.09
  -4   0  -2  465.49   53.90
   4   0  -2  525.66   49.07
   4   0   2  525.27   49.32
  -4   0   2  477.94   49.07
   4   0   2  508.81   53.90
   4   0  -2  492.33   53.90
  -4   0  -2  564.37   49.10
  -4   0  -2  506.48   50.01
   5   0  -2   15.49    1.50
   5   0  -2   17.72    1.76
   5   0  -2   13.78    1.47
   5   0   2   18.10    1.75
  -5   0  -2   14.97    1.51
   5   0   2   13.62    1.50
   5   0   2   14.36    1.67
  -5   0  -2   16.87    1.70
  -5   0   2   15.51    1.50
   5   0   2   13.04    1.48
  -5   0   2   14.06    1.66
  -5   0  -2   12.64    1.71
  -5   0  -2   14.62    1.52
   6   0   2  228.45   24.03
   6   0  -2  261.15   21.78
   6   0   2  200.13   22.34
  -6   0  -2  239.19   22.38
   6   0   2  205.18   21.79
  -6   0  -2  222.54   21.82
  -6   0   2  202.93   22.33
  -6   0   2  259.44   21.82
  -6   0  -2  230.70   21.83
   6   0  -2  256.48   24.06
   6   0  -2  234.18   21.92
   6   0   2  202.59   21.91
   6   0  -2  209.64   20.94
  -6   0  -2  241.26   24.05
  -7   0  -2    6.71    1.01
  -7   0  -2    7.15    0.84
   7   0   2    6.46    0.75
   7   0   2    8.41    1.14
   7   0   2    7.63    0.84
  -7   0   2    8.55    0.85
  -7   0  -2    6.76    1.05
   7   0  -2    6.74    0.73
  -7   0   2    6.87    1.06
  -8   0   2  178.05   15.35
  -8   0  -2  152.97   16.35
   8   0  -2  130.88   14.18
  -8   0  -2  161.31   15.33
  -8   0  -2  143.81   14.79
  -8   0   2  168.55   14.79
  -9   0   2   32.77    2.91
  -9   0   2   29.52    2.91
  -9   0  -2   24.73    3.30
   9   0  -2   28.55    2.77
   9   0   2   27.92    2.79
  10   0  -2   50.91    5.55
 -10   0  -2   64.22    5.83
 -10   0   2   69.98    5.81
  10   0   2   50.58    5.57
 -10   0  -2   64.26    6.57
 -11   0  -2   11.80    1.41
  11   0   2   12.67    1.36
  11   0  -2   12.97    1.35
  12   0  -2   93.05    7.97
  12   0   2   76.49    7.96
  13   0  -2   11.57    1.34
  13   0   2   11.64    1.38
   0   1   2    0.02    0.10
   0   1   2    0.07    0.10
   0   1  -2    0.04    0.10
   0   1  -2    0.15    0.09
   0   1  -2    0.12    0.08
   0   1  -2    0.05    0.09
   0  -1  -2    0.10    0.09
   0  -1  -2    0.18    0.08
   0   1   2    0.44    0.11
   0   1   2    0.39    0.11
   0   1  -2    0.03    0.09
   0   1  -2    0.03    0.09
   0  -1   2    0.20    0.09
   0   1  -2   -0.07    0.09
   0  -1   2    0.07    0.08
   0  -1  -2    0.18    0.09
   0  -1  -2    0.13    0.08
   0  -1   2   -0.18    0.08
   0  -1  -2    0.02    0.10
   0  -1  -2    0.04    0.08
   0  -1   2    0.03    0.10
   0  -1   2    0.30    0.10
   0   1   2    0.17    0.10
   0   1   2    0.36    0.10
   0   1   2    0.09    0.08
   0  -1  -2    0.17    0.10
   0   1   2   -0.01    0.09
   0  -1  -2   -0.13    0.07
   0  -1   2    0.09    0.08
   0   1  -2    0.31    0.11
  -1   1   2    4.74    0.60
  -1  -1  -2    4.60    0.60
  -1   1   2    6.16    0.63
   1  -1   2    5.03    0.63
  -1  -1  -2    4.93    0.61
  -1   1   2    5.34    0.64
   1  -1   2    6.65    0.64
   1   1  -2    5.81    0.56
  -1  -1  -2    5.23    0.61
   1  -1   2    6.97    0.62
   1   1  -2    6.00    0.58
  -1   1   2    6.91    0.64
   1  -1   2    7.50    0.72
  -1   1   2    7.16    0.65
  -1   1   2    5.80    0.59
   1   1  -2    7.09    0.62
   1   1  -2    6.44    0.62
   1   1  -2    4.81    0.60
  -1   1   2    6.50    0.61
   1  -1   2    5.22    0.63
   1  -1   2    5.26    0.60
   1  -1   2    6.34    0.61
   1   1  -2    6.60    0.64
   1  -1  -2    4.33    0.60
   1   1   2    5.42    0.62
  -1  -1   2    4.86    0.61
   1   1   2    5.65    0.70
  -1   1  -2    6.02    0.64
  -1   1  -2    5.17    0.63
   1   1   2    6.24    0.63
  -1   1  -2    5.01    0.63
  -1  -1   2    5.78    0.61
   1  -1  -2    6.21    0.61
   1  -1  -2    6.29    0.64
   1   1   2    6.15    0.63
   1  -1  -2    6.74    0.64
  -1   1  -2    4.48    0.59
  -1  -1   2    6.13    0.55
  -1   1  -2    6.92    0.71
  -1   1  -2    7.50    0.63
  -1   1  -2    5.50    0.64
   1  -1  -2    6.60    0.64
   1   1   2    6.09    0.62
  -1  -1   2    5.34    0.60
   1  -1  -2    5.23    0.60
   1  -1  -2    5.38    0.63
  -1   1  -2    5.91    0.60
  -1  -1   2    5.80    0.63
   2  -1   2    3.37    0.44
  -2  -1  -2    4.87    0.47
   2  -1   2    4.72    0.47
   2   1  -2    3.56    0.44
   2  -1   2    5.27    0.51
   2   1  -2    4.37    0.44
   2  -1   2    5.85    0.52
   2   1  -2    3.84    0.50
  -2   1   2    3.09    0.43
  -2   1   2    3.92    0.50
  -2  -1  -2    3.72    0.42
  -2  -1  -2    3.05    0.49
  -2  -1  -2    3.72    0.42
   2  -1   2    4.22    0.47
   2   1  -2    4.52    0.44
  -2   1   2    4.48    0.50
   2  -1   2    5.32    0.58
  -2   1  -2    3.94    0.43
  -2   1  -2    4.24    0.48
   2   1   2    5.73    0.60
   2  -1  -2    3.86    0.50
  -2   1  -2    4.92    0.47
   2   1   2    3.54    0.44
   2  -1  -2    5.37    0.51
   2  -1  -2    5.18    0.46
   2  -1  -2    3.44    0.53
   2   1   2    4.27    0.45
  -2   1  -2    5.55    0.60
  -2   1  -2    4.47    0.52
   2   1   2    4.04    0.45
  -2  -1   2    4.15    0.45
   2  -1  -2    4.07    0.46
   2  -1  -2    3.99    0.49
  -2   1  -2    3.56    0.43
   2  -1  -2    3.91    0.48
   3  -1   2   10.34    1.13
  -3   1   2   11.20    1.14
   3  -1   2   10.44    1.10
   3  -1   2   10.02    1.13
   3   1  -2    9.57    1.19
  -3   1   2   11.56    1.12
  -3  -1  -2   10.81    1.09
  -3   1   2   10.91    1.14
   3  -1   2   11.83    1.05
   3   1  -2   11.34    1.19
   3   1  -2   12.15    1.06
   3  -1   2   11.10    1.28
  -3  -1  -2   11.10    1.22
   3  -1   2   10.76    1.07
  -3   1  -2    9.30    1.26
   3  -1  -2    9.13    1.05
   3  -1  -2   10.68    1.10
  -3  -1   2   11.17    1.08
  -3   1  -2   11.61    1.14
  -3  -1   2    9.60    1.18
  -3   1  -2   10.10    1.14
   3  -1  -2   10.50    1.27
   3  -1  -2    9.61    1.13
  -3   1  -2   12.15    1.13
   3   1   2   11.48    1.08
  -3   1  -2    9.75    1.19
   3   1   2   11.73    1.07
   3  -1  -2    9.33    1.13
   3   1   2   10.91    1.06
   3   1   2    9.63    1.19
   4   1  -2   15.17    1.48
  -4   1   2   12.58    1.35
   4   1  -2   12.91    1.27
  -4  -1  -2   11.45    1.45
  -4   1   2   15.29    1.37
   4  -1   2   11.11    1.51
   4  -1   2   15.57    1.37
   4  -1   2   10.57    1.27
  -4  -1  -2   11.96    1.29
   4  -1   2   11.53    1.33
  -4   1   2   10.19    1.43
  -4  -1  -2   11.28    1.46
   4   1  -2   12.12    1.42
  -4   1   2   14.73    1.33
  -4  -1   2   12.26    1.44
  -4   1  -2   13.33    1.33
   4   1   2   10.72    1.43
   4   1   2   11.53    1.46
  -4   1  -2   14.93    1.39
   4  -1  -2   12.23    1.26
   4  -1  -2   17.70    1.59
   4   1   2   13.99    1.28
  -4   1  -2   13.99    1.35
  -4   1  -2   11.87    1.54
   4  -1  -2   11.82    1.33
  -4   1  -2   13.12    1.35
   4  -1  -2   16.40    1.38
  -4  -1   2   13.23    1.27
  -4   1  -2   13.44    1.37
  -4  -1   2   11.41    1.27
  -4   1  -2   13.85    1.45
   5  -1   2    4.00    0.54
   5  -1   2    3.54    0.52
  -5   1   2    3.54    0.49
  -5   1   2    4.91    0.57
  -5   1   2    3.72    0.54
  -5  -1  -2    3.74    0.60
   5  -1   2    4.29    0.69
   5   1  -2    4.61    0.62
  -5  -1  -2    4.39    0.70
  -5   1   2    4.46    0.68
  -5  -1  -2    4.38    0.50
   5  -1   2    4.26    0.52
  -5  -1   2    4.81    0.69
   5  -1  -2    4.84    0.72
  -5  -1   2    4.08    0.47
  -5   1  -2    2.65    0.61
   5  -1  -2    4.95    0.51
  -5   1  -2    4.23    0.69
  -5  -1   2    4.69    0.47
   5  -1  -2    4.27    0.54
  -5   1  -2    4.15    0.52
   5  -1  -2    5.38    0.58
   5   1   2    3.71    0.60
  -5   1  -2    3.78    0.50
  -5   1  -2    4.42    0.57
   5   1   2    4.55    0.48
  -5   1  -2    4.03    0.55
   5   1   2    3.37    0.65
   6  -1   2    9.03    0.90
  -6  -1  -2    7.32    0.87
   6   1  -2    8.22    1.08
  -6  -1  -2    7.75    0.87
  -6   1   2    8.48    0.87
   6  -1   2    8.47    0.95
  -6  -1  -2    8.81    1.15
   6   1  -2    7.75    1.05
  -6  -1  -2    9.02    1.07
  -6   1   2    7.99    1.09
  -6   1   2    7.44    0.95
   6  -1   2    8.86    0.93
  -6   1   2    8.25    0.95
  -6  -1   2    8.29    0.84
  -6  -1   2    7.98    0.85
   6  -1  -2    7.03    0.86
   6   1   2    7.42    1.04
   6  -1  -2    8.45    0.93
   6   1   2    9.48    1.13
  -6   1  -2    8.68    0.88
  -6   1  -2   10.11    0.97
  -6   1  -2    6.61    1.10
   6  -1  -2   10.28    0.98
  -6   1  -2    8.89    1.13
  -6   1  -2    7.51    0.86
  -7   1   2   14.47    1.54
  -7  -1  -2   12.77    1.44
  -7  -1  -2   12.49    1.70
   7  -1   2   14.28    1.53
   7  -1   2   14.12    1.44
  -7  -1  -2   14.85    1.45
   7  -1   2   12.40    1.48
  -7  -1  -2   12.40    1.67
   7   1  -2   15.88    1.71
  -7   1   2   14.32    1.72
   7   1  -2   15.36    1.73
  -7   1  -2   13.83    1.73
  -7  -1   2   14.63    1.42
   7  -1  -2   15.23    1.55
   7   1   2   12.99    1.69
   7   1   2   16.22    1.73
  -7   1  -2   14.57    1.53
   7  -1  -2   15.15    1.43
   7  -1  -2   16.06    1.50
  -7   1  -2   12.49    1.75
  -7  -1   2   13.33    1.70
  -7  -1   2   13.33    1.42
  -8  -1  -2   21.48    2.26
  -8   1   2   17.26    2.23
  -8  -1  -2   16.95    2.24
   8  -1   2   18.71    1.91
  -8  -1  -2   18.84    1.93
  -8   1   2   18.62    2.00
   8   1  -2   19.51    2.25
  -8  -1   2   18.19    2.25
  -8  -1   2   19.89    1.90
   8  -1  -2   17.95    1.89
  -8   1  -2   20.02    2.32
  -8   1  -2   21.15    2.03
  -8  -1   2   18.16    1.89
  -8   1  -2   19.85    2.28
  -9   1   2    3.12    0.55
  -9  -1  -2    3.63    0.47
   9  -1   2    2.76    0.53
  -9  -1  -2    3.17    0.65
   9  -1  -2    2.87    0.52
  -9   1  -2    2.89    0.56
  -9  -1   2    3.44    0.43
  -9   1  -2    3.70    0.78
 -10   1   2    0.15    0.26
  10  -1   2    0.32    0.28
 -10  -1  -2   -0.12    0.33
  10   1  -2    0.33    0.18
 -10   1   2    0.03    0.23
 -10   1  -2    0.29    0.37
  10  -1  -2   -0.06    0.27
  10   1   2    0.19    0.21
 -10   1  -2    0.17    0.28
 -11   1   2    3.41    0.56
  11  -1   2    2.61    0.57
  11   1  -2    2.22    0.40
 -11   1  -2    2.41    0.77
  11   1   2    2.05    0.41
 -11   1  -2    1.84    0.53
  11  -1  -2    2.50    0.52
  12   1  -2    3.54    0.50
  12  -1   2    3.15    0.64
 -12   1  -2    3.52    0.65
  12   1   2    2.34    0.50
  12  -1  -2    3.02    0.59
  13   1  -2    0.20    0.33
  13   1   2    0.19    0.34
   0   2   2  453.81   45.58
   0  -2  -2  437.15   47.61
   0   2   2  481.08   49.06
   0   2  -2  480.64   49.07
   0   2  -2  549.00   47.08
   0  -2  -2  498.64   47.07
   0  -2  -2  488.65   47.62
   0  -2  -2  501.14   49.06
   0   2  -2  480.34   52.00
   0  -2   2  578.46   52.02
   0  -2   2  487.39   45.57
   0   2   2  444.04   47.62
   0   2   2  431.78   47.06
   0   2   2  521.97   47.62
   0  -2   2  456.47   47.40
   0   2  -2  566.50   47.64
   0  -2  -2  498.94   45.58
   0  -2   2  531.96   47.07
   0  -2  -2  558.49   47.41
  -1  -2  -2   12.28    1.14
   1   2  -2   11.83    1.05
   1  -2   2   10.56    1.16
   1  -2   2   13.73    1.27
   1  -2   2   11.06    1.11
  -1  -2  -2    9.54    1.10
  -1   2   2    9.83    1.11
   1   2  -2   11.41    1.10
   1  -2   2   10.91    1.15
  -1   2   2   10.04    1.16
   1  -2   2   10.10    1.15
   1   2  -2    7.98    1.10
  -1   2   2   10.31    1.15
   1  -2   2   12.02    1.15
   1   2  -2    8.75    1.18
   1  -2   2    8.26    1.06
  -1  -2  -2    9.87    1.04
  -1  -2  -2    9.86    1.23
  -1   2   2   11.73    1.15
  -1  -2  -2   10.83    1.12
   1   2  -2    9.28    1.11
  -1   2   2    9.26    1.13
  -1  -2   2   10.74    1.13
  -1   2  -2   11.79    1.26
   1  -2  -2   11.88    1.17
   1   2   2   10.80    1.11
  -1   2  -2   12.30    1.17
   1  -2  -2    8.64    1.22
  -1   2  -2   11.31    1.11
  -1  -2   2    9.43    1.10
   1   2   2   11.31    1.12
   1   2   2   12.50    1.13
  -1   2  -2   13.16    1.16
   1  -2  -2   11.15    1.15
  -1  -2   2   13.13    1.14
   1  -2  -2   10.54    1.11
  -1   2  -2   12.42    1.15
   1  -2  -2    9.67    1.15
   1  -2  -2   11.87    1.16
  -1  -2   2    9.87    1.03
   1  -2  -2   10.60    1.09
  -1   2  -2   13.45    1.17
   1   2   2   10.13    1.12
   1   2   2   11.61    1.24
   1  -2  -2    9.89    1.15
  -1  -2   2   13.05    1.20
  -1  -2   2   11.94    1.12
   1   2   2   12.66    1.05
  -1   2  -2    9.10    1.13
   1   2   2   11.29    1.06
  -2   2   2  147.58   12.94
  -2  -2  -2  120.92   12.88
  -2   2   2  153.41   12.37
   2  -2   2  128.54   12.93
   2  -2   2  144.07   13.30
  -2   2   2  121.26   12.86
  -2   2   2  156.10   13.30
   2   2  -2  134.68   13.53
   2   2  -2  123.20   12.88
  -2   2   2  156.11   12.75
   2  -2   2  131.30   12.89
   2   2  -2  126.23   12.32
   2  -2   2  116.94   12.75
   2   2  -2  137.34   12.83
   2  -2   2  148.03   14.15
  -2  -2  -2  114.11   12.86
  -2   2   2  137.65   12.75
   2   2  -2  140.16   12.33
  -2  -2  -2  124.29   13.57
   2  -2   2  139.51   12.37
   2  -2  -2  122.91   12.88
   2   2   2  140.60   12.90
  -2  -2   2  140.72   12.84
  -2   2  -2  148.65   12.76
   2  -2  -2  125.65   12.76
  -2   2  -2  137.79   14.15
  -2   2  -2  130.86   12.88
   2   2   2  125.71   12.82
   2  -2  -2  130.49   12.94
  -2   2  -2  122.50   12.36
   2   2   2  154.62   12.90
  -2  -2   2  136.34   12.88
  -2  -2   2  110.57   13.50
   2  -2  -2  143.30   12.38
  -2  -2   2  135.70   12.87
  -2   2  -2  120.66   13.29
  -2   2  -2  135.59   12.87
   3   2  -2   13.50    1.61
   3  -2   2   15.33    1.58
   3  -2   2   15.79    1.53
   3  -2   2   16.08    1.60
   3   2  -2   16.71    1.69
   3   2  -2   11.77    1.59
   3  -2   2   17.52    1.78
  -3  -2  -2   16.66    1.64
   3   2  -2   16.08    1.48
   3  -2   2   15.60    1.58
  -3   2   2   18.94    1.61
   3  -2   2   16.34    1.51
  -3  -2  -2   12.29    1.50
  -3   2   2   14.38    1.47
  -3   2  -2   14.42    1.56
   3  -2  -2   12.09    1.57
  -3   2  -2   13.21    1.53
   3   2   2   14.35    1.72
   3   2   2   15.03    1.51
  -3   2  -2   13.35    1.75
  -3   2  -2   15.59    1.60
   3  -2  -2   15.59    1.59
  -3   2  -2   14.80    1.54
  -3   2  -2   15.47    1.49
   3  -2  -2   14.13    1.48
   3  -2  -2   17.87    1.61
   3   2   2   13.40    1.47
  -3   2  -2   17.39    1.59
  -3  -2   2   15.69    1.50
  -3   2  -2   15.56    1.46
   3  -2  -2   18.46    1.53
   3  -2  -2   16.37    1.77
   4   2  -2  167.10   16.47
  -4  -2  -2  172.57   16.08
   4  -2   2  147.65   15.99
   4  -2   2  169.56   16.69
   4   2  -2  153.73   17.01
   4  -2   2  189.44   17.81
  -4   2   2  160.71   16.15
  -4   2   2  164.31   17.76
   4  -2   2  178.37   16.18
   4  -2   2  163.21   15.53
   4   2  -2  191.88   17.66
  -4   2  -2  153.60   16.16
   4   2   2  160.34   16.15
   4   2   2  194.82   17.11
   4   2   2  153.14   16.49
   4  -2  -2  195.96   16.01
   4  -2  -2  157.14   15.51
   4  -2  -2  180.09   17.80
  -4  -2   2  164.28   16.06
  -4   2  -2  175.67   16.17
   4  -2  -2  166.56   16.16
   4  -2  -2  160.41   16.24
  -4  -2   2  176.11   16.08
   4  -2  -2  156.63   16.68
  -4   2  -2  158.20   17.78
  -5   2   2   14.35    1.33
   5  -2   2   13.27    1.34
   5  -2   2   12.87    1.32
  -5  -2  -2   13.41    1.38
  -5  -2  -2   10.47    1.19
  -5   2   2   13.58    1.30
   5  -2   2   11.51    1.24
   5   2  -2   13.20    1.36
   5  -2   2   12.13    1.29
   5  -2   2   12.42    1.23
  -5  -2  -2   12.62    1.21
   5   2  -2   10.36    1.37
   5   2   2   11.01    1.47
   5  -2  -2   11.33    1.30
  -5   2  -2   10.84    1.41
  -5   2  -2    9.87    1.29
   5  -2  -2   13.63    1.24
  -5   2  -2   12.08    1.29
   5  -2  -2   10.80    1.27
   5  -2  -2   11.46    1.32
  -5   2  -2   11.36    1.50
  -5   2  -2   10.05    1.31
   5   2   2   12.46    1.42
   5  -2  -2   11.35    1.23
   6  -2   2  103.70    9.74
   6  -2   2  113.22    9.96
   6  -2   2  118.04   10.18
  -6   2   2   97.61    9.91
  -6  -2  -2   98.23   10.80
   6  -2   2  102.08    9.51
  -6  -2  -2  103.12    9.77
  -6   2   2   98.80    9.88
   6  -2   2   96.32    9.88
  -6  -2  -2  113.92    9.78
   6   2  -2  124.75   10.21
   6   2  -2   94.02   10.78
   6  -2  -2  101.41    9.74
   6  -2  -2  110.72   10.17
   6   2   2  101.10   10.54
  -6   2  -2   86.14   10.91
   6   2   2   99.55   10.19
  -6   2  -2  116.22    9.95
   6  -2  -2   99.66    9.49
  -6   2  -2   88.13    9.89
   6  -2  -2   92.33    9.88
  -6   2  -2   91.89    9.88
   6  -2  -2  108.25    9.96
  -6   2  -2   91.25   10.15
  -7  -2  -2   31.66    3.11
   7  -2   2   26.02    2.88
  -7   2   2   28.99    2.90
  -7   2   2   27.41    3.07
   7  -2   2   24.25    2.73
  -7   2   2   31.07    2.82
   7  -2   2   27.31    2.85
   7   2  -2   26.61    3.08
   7   2  -2   30.70    3.05
  -7   2  -2   23.62    3.01
  -7   2  -2   25.84    2.80
  -7   2  -2   21.75    3.18
   7  -2  -2   29.06    2.74
   7   2   2   31.80    3.23
  -7   2  -2   27.81    2.82
   7  -2  -2   27.28    2.86
  -7   2  -2   29.91    2.89
   7   2   2   33.85    3.14
   7  -2  -2   30.88    2.90
   8   2  -2  117.97   12.26
   8  -2   2  135.04   11.47
  -8   2   2  130.22   11.94
  -8   2   2  132.88   12.33
  -8   2   2  118.17   11.85
  -8  -2  -2  114.63   13.01
  -8   2  -2  131.83   11.86
  -8   2  -2  136.80   11.87
   8   2   2  126.15   12.74
   8  -2  -2  126.43   11.44
  -8   2  -2  104.51   12.26
  -8   2  -2  113.09   13.15
  -8   2  -2  106.01   11.89
  -9  -2  -2    9.75    1.35
  -9   2   2   10.97    1.30
   9  -2   2   10.71    1.23
  -9   2  -2   13.13    1.62
   9   2   2   11.43    1.65
   9  -2  -2   10.78    1.22
  -9   2  -2   10.51    1.30
 -10   2   2   56.49    6.21
 -10   2   2   64.39    6.23
  10  -2   2   65.21    6.00
 -10   2  -2   64.66    6.27
 -10   2  -2   56.28    6.95
  10   2   2   68.44    6.89
  10  -2  -2   64.98    5.99
  11  -2   2    7.96    1.02
 -11   2   2    8.03    1.01
 -11   2   2    5.93    0.99
  11  -2  -2    7.37    0.98
  11   2   2    7.10    1.38
 -11   2  -2    8.36    1.35
 -11   2  -2    4.81    0.97
 -12   2   2   39.31    4.24
  12   2  -2   43.66    4.86
 -12   2  -2   40.77    4.28
  12   2   2   40.79    3.94
  12   2   2   48.95    5.02
   0   3   2    0.33    0.18
   0  -3  -2    0.15    0.13
   0   3   2   -0.15    0.15
   0  -3  -2    0.06    0.15
   0   3  -2    0.64    0.22
   0  -3   2    0.18    0.14
   0  -3  -2    0.03    0.16
   0   3  -2    0.11    0.17
   0  -3  -2    0.11    0.17
   0   3  -2    0.10    0.17
   0   3  -2   -0.06    0.16
   0   3  -2    0.05    0.15
   0   3  -2   -0.24    0.14
   0  -3  -2    0.03    0.15
   0  -3  -2   -0.08    0.13
   0  -3   2    0.03    0.13
   0   3   2    0.09    0.15
   0  -3  -2   -0.01    0.14
   0   3   2   -0.07    0.19
   0  -3   2    0.03    0.18
   0   3   2    0.09    0.16
   0  -3   2    0.18    0.18
   0  -3   2    0.11    0.16
   0  -3   2    0.07    0.15
   0   3  -2   -0.06    0.16
   1   3  -2   16.41    1.73
  -1  -3  -2   17.64    1.79
  -1   3   2   15.81    1.72
   1   3  -2   18.58    1.71
  -1   3   2   17.49    1.83
  -1  -3  -2   19.34    1.83
  -1   3   2   20.08    1.80
   1   3  -2   19.86    1.93
  -1  -3  -2   16.98    1.97
   1  -3   2   18.01    1.73
   1  -3   2   18.22    1.99
   1  -3   2   16.96    1.85
   1  -3   2   21.29    1.88
   1  -3   2   15.50    1.82
   1  -3   2   18.42    1.78
  -1   3   2   19.48    1.85
  -1   3   2   17.10    1.87
   1   3  -2   13.41    1.77
  -1  -3  -2   19.34    1.93
   1  -3   2   14.21    1.83
   1  -3  -2   22.32    2.02
  -1   3  -2   14.95    1.82
   1  -3  -2   20.20    1.85
   1  -3  -2   15.30    1.83
   1  -3  -2   17.33    1.73
   1   3   2   18.63    1.75
  -1  -3   2   19.79    1.92
  -1  -3   2   16.34    1.80
   1   3   2   20.01    1.72
  -1   3  -2   15.50    1.83
   1   3   2   17.49    1.80
   1  -3  -2   16.10    1.82
  -1   3  -2   19.56    1.87
   1  -3  -2   19.86    1.78
  -1  -3   2   19.03    1.92
   1   3   2   19.71    1.83
  -1   3  -2   15.44    1.98
  -1  -3   2   15.75    1.81
   1  -3  -2   14.83    1.83
  -1   3  -2   17.93    1.83
  -1   3  -2   17.03    1.73
   1  -3  -2   16.18    1.83
  -1   3  -2   15.54    1.76
   1   3   2   16.07    1.81
   2  -3   2    7.75    0.97
   2  -3   2    8.07    1.01
   2   3  -2    8.15    0.86
   2   3  -2    9.12    0.94
   2  -3   2    9.66    1.10
   2  -3   2    8.02    0.99
  -2  -3  -2    8.13    0.94
  -2   3   2    6.89    0.90
   2  -3   2    8.36    0.93
  -2  -3  -2   10.19    0.92
  -2  -3  -2    6.06    1.04
  -2  -3  -2    7.81    0.93
   2   3  -2    7.89    0.93
  -2  -3  -2    8.41    0.92
  -2   3   2    8.64    0.96
   2  -3   2    8.76    0.92
  -2   3   2    9.16    0.95
   2  -3  -2    9.89    1.00
   2   3   2   10.07    0.95
   2  -3  -2    9.57    0.96
   2   3   2   11.01    0.95
  -2   3  -2    8.02    1.08
  -2  -3   2    6.83    0.89
  -2   3  -2    7.67    0.96
  -2  -3   2   11.03    1.07
  -2   3  -2    7.45    0.98
   2   3   2    8.63    1.09
  -2   3  -2    8.99    0.99
   2  -3  -2    7.36    0.92
   2   3   2    8.59    0.88
   2  -3  -2    9.12    1.10
  -2  -3   2    7.68    0.92
  -2  -3   2    8.04    0.94
   2  -3  -2    6.28    0.96
   2  -3  -2   11.57    1.07
  -2   3  -2   10.48    0.99
  -2   3  -2    8.96    0.94
  -2  -3   2    7.50    0.89
  -3   3   2    0.94    0.25
  -3   3   2    0.78    0.29
   3   3  -2    1.10    0.21
  -3  -3  -2    1.11    0.24
   3  -3   2    0.69    0.30
   3   3  -2    1.06    0.34
   3   3  -2    0.61    0.16
   3  -3   2    0.86    0.27
   3  -3   2    0.97    0.34
  -3  -3  -2    0.91    0.23
  -3   3   2    0.60    0.23
   3  -3   2    0.73    0.26
  -3  -3  -2    0.93    0.16
   3  -3   2    1.25    0.27
   3  -3   2    0.83    0.31
  -3   3   2    0.87    0.26
  -3   3   2    0.51    0.25
  -3  -3   2    0.80    0.24
   3  -3  -2    0.83    0.34
  -3   3  -2    0.50    0.26
  -3   3  -2    0.78    0.23
   3   3   2    0.46    0.17
  -3   3  -2    1.08    0.32
   3  -3  -2    0.81    0.30
  -3   3  -2    0.85    0.29
  -3   3  -2    0.84    0.24
   3  -3  -2    0.81    0.28
  -3  -3   2    0.90    0.22
   3   3   2    0.28    0.33
  -3   3  -2    0.91    0.34
  -3   3  -2    1.38    0.33
   3  -3  -2    0.64    0.25
   3   3   2    0.69    0.19
   3   3   2    0.89    0.21
   3  -3  -2    0.81    0.28
   3  -3  -2    0.74    0.26
  -3   3  -2    0.70    0.27
   4   3  -2    0.50    0.29
  -4  -3  -2    0.11    0.11
  -4   3   2    0.10    0.14
  -4   3   2    0.47    0.28
   4  -3   2    0.29    0.23
   4  -3   2    0.38    0.22
   4  -3   2    0.06    0.20
   4  -3   2    0.32    0.22
  -4   3   2   -0.06    0.18
   4  -3   2    0.31    0.25
  -4   3   2    0.30    0.12
   4   3  -2    0.44    0.27
  -4  -3  -2    0.49    0.16
   4  -3   2    0.30    0.20
  -4   3  -2    0.17    0.16
   4  -3  -2    0.40    0.23
  -4   3  -2    0.22    0.12
  -4   3  -2    0.36    0.23
   4   3   2    0.23    0.11
  -4  -3   2    0.34    0.15
  -4   3  -2    0.16    0.20
   4  -3  -2    0.26    0.21
   4  -3  -2    0.37    0.24
  -4   3  -2    0.21    0.10
   4  -3  -2   -0.01    0.18
  -4   3  -2    0.76    0.34
   4   3   2   -0.05    0.27
  -4   3  -2    0.05    0.21
   4   3   2    0.20    0.16
   4  -3  -2    0.28    0.20
   5  -3   2   10.24    1.18
   5  -3   2    9.09    1.19
  -5   3   2   10.10    1.23
   5  -3   2   11.23    1.15
   5  -3   2    9.84    1.14
  -5  -3  -2   12.12    1.07
   5   3  -2   11.77    1.28
  -5  -3  -2   10.21    1.14
   5   3  -2   10.33    1.31
   5  -3   2   12.10    1.26
   5   3   2   10.09    1.38
  -5   3  -2   10.09    1.23
   5  -3  -2    8.96    1.18
  -5  -3   2   11.43    1.05
  -5   3  -2   10.03    1.37
   5  -3  -2    9.50    1.10
   5  -3  -2    8.53    1.18
   5  -3  -2   10.31    1.18
  -5  -3   2    8.92    1.04
   5  -3  -2    9.90    1.13
  -5   3  -2   11.66    1.23
   5   3   2    8.55    1.26
  -6  -3  -2   16.16    1.75
   6   3  -2   15.22    1.74
   6  -3   2   17.93    1.78
  -6  -3  -2   15.38    1.59
  -6   3   2   16.81    1.79
   6  -3   2   15.26    1.65
  -6   3   2   19.04    1.75
   6   3  -2   17.64    1.86
   6   3  -2   17.30    1.94
   6  -3   2   15.48    1.75
   6  -3   2   16.53    1.75
   6  -3   2   13.82    1.65
  -6  -3  -2   16.70    1.58
   6   3   2   14.66    1.84
  -6   3  -2   12.54    1.71
   6  -3  -2   16.94    1.67
   6  -3  -2   16.68    1.74
  -6   3  -2   13.89    1.85
  -6   3  -2   17.73    1.74
   6  -3  -2   16.66    1.65
   6  -3  -2   15.06    1.75
   6   3   2   16.78    1.98
   6  -3  -2   16.92    1.77
  -6   3  -2   15.54    1.99
  -6   3  -2   12.95    1.74
  -7   3   2    0.45    0.37
  -7   3   2   -0.05    0.25
   7  -3   2   -0.48    0.26
   7   3  -2   -0.17    0.28
   7  -3   2   -0.57    0.27
  -7  -3  -2    0.13    0.19
   7   3  -2   -0.14    0.33
   7   3  -2   -0.37    0.18
  -7   3   2    0.00    0.29
   7  -3  -2   -0.28    0.26
  -7   3  -2   -0.16    0.31
   7   3   2    0.23    0.30
   7   3   2    0.45    0.45
  -7   3  -2   -0.30    0.31
  -7   3  -2   -0.51    0.23
  -7   3  -2   -0.08    0.25
  -7   3  -2   -0.40    0.25
   7  -3  -2    0.05    0.26
  -8   3   2    0.13    0.26
   8   3  -2    0.23    0.44
   8  -3   2   -0.08    0.29
  -8   3   2    0.13    0.27
  -8   3  -2    0.05    0.25
   8  -3  -2    0.05    0.30
  -8   3  -2   -0.08    0.25
   8   3   2    0.69    0.52
  -8   3  -2    0.09    0.40
  -8   3  -2    0.29    0.32
   9   3  -2    0.72    0.52
  -9   3   2   -0.53    0.30
   9  -3   2   -0.58    0.29
  -9   3   2   -0.52    0.27
  -9   3  -2   -0.22    0.26
  -9   3  -2   -0.03    0.29
   9  -3  -2   -0.65    0.27
  -9   3  -2    0.29    0.41
   9   3   2   -0.41    0.36
  10   3  -2    6.14    1.22
 -10   3   2    6.13    0.92
 -10   3  -2    5.49    1.10
  10   3   2    3.85    1.10
 -10   3  -2    5.51    0.65
 -10   3  -2    5.84    0.92
 -11   3   2    0.12    0.40
 -11   3   2    0.04    0.39
  11   3  -2    0.29    0.55
 -11   3  -2   -0.10    0.42
  11   3   2   -0.51    0.54
 -11   3  -2   -0.15    0.55
  12   3  -2    0.09    0.74
 -12   3   2    0.15    0.45
  12   3   2    0.80    0.80
 -12   3  -2    0.42    0.43
   0  -4   2  194.88   19.40
   0  -4  -2  181.42   19.39
   0  -4   2  196.73   21.47
   0  -4   2  221.12   19.39
   0  -4   2  182.52   19.69
   0  -4  -2  201.64   19.40
   0  -4   2  240.43   19.68
   0   4  -2  214.49   19.62
   0  -4  -2  208.29   19.65
   0  -4  -2  208.34   20.23
   0  -4   2  177.96   20.22
   0   4  -2  235.59   20.31
   0   4   2  230.70   20.30
   0   4  -2  217.98   18.86
   0  -4  -2  191.33   21.48
   0   4  -2  206.82   19.64
   0   4   2  194.68   18.86
   0  -4  -2  206.07   20.24
   0  -4  -2  193.14   19.69
   0   4  -2  194.71   21.48
   0  -4   2  210.86   20.22
   0   4   2  196.47   19.62
  -1   4   2    2.23    0.44
   1  -4   2    2.71    0.42
  -1   4   2    2.74    0.50
  -1   4   2    1.74    0.44
   1  -4   2    2.85    0.41
  -1  -4  -2    2.56    0.47
   1   4  -2    3.44    0.46
   1   4  -2    1.84    0.38
   1  -4   2    2.33    0.39
   1  -4   2    3.77    0.46
   1   4  -2    2.95    0.39
  -1  -4  -2    2.82    0.41
   1   4  -2    1.70    0.36
   1  -4   2    2.30    0.45
   1  -4   2    2.29    0.47
   1  -4   2    3.18    0.43
   1  -4   2    3.39    0.54
  -1  -4  -2    2.90    0.43
  -1   4   2    2.85    0.42
   1   4  -2    2.89    0.41
  -1   4  -2    2.65    0.42
   1  -4  -2    3.06    0.42
   1  -4  -2    3.04    0.50
  -1  -4   2    2.03    0.41
   1  -4  -2    3.80    0.51
   1   4   2    2.43    0.38
   1  -4  -2    2.35    0.49
   1  -4  -2    2.65    0.41
  -1   4  -2    2.14    0.46
  -1  -4   2    2.16    0.39
   1   4   2    2.62    0.41
  -1  -4   2    2.23    0.49
   1  -4  -2    1.75    0.38
   1   4   2    2.60    0.45
  -1   4  -2    2.26    0.45
  -1   4  -2    2.53    0.43
   1  -4  -2    2.82    0.40
   1  -4  -2    2.79    0.40
  -1  -4   2    3.21    0.50
   1   4   2    3.12    0.42
  -1   4  -2    1.81    0.45
   1  -4  -2    2.26    0.44
  -1   4  -2    2.43    0.47
   2   4  -2  234.79   23.45
  -2   4   2  231.24   23.61
   2  -4   2  234.26   23.30
  -2  -4  -2  225.29   23.53
   2   4  -2  254.55   25.66
  -2  -4  -2  251.86   23.49
   2   4  -2  256.04   22.54
  -2  -4  -2  232.30   25.66
   2  -4   2  223.33   25.77
  -2   4   2  252.84   23.53
   2  -4   2  286.71   24.32
  -2   4   2  243.58   23.31
   2   4  -2  245.76   24.21
  -2   4   2  283.33   24.34
  -2  -4  -2  218.67   23.54
   2  -4   2  262.95   23.63
   2  -4  -2  272.37   23.66
  -2  -4   2  252.78   23.55
  -2  -4   2  253.49   23.48
   2  -4  -2  205.32   23.58
  -2  -4   2  205.61   23.52
   2   4   2  278.45   22.56
   2  -4  -2  263.12   23.31
   2  -4  -2  227.92   24.28
   2  -4  -2  269.72   23.56
  -2   4  -2  266.66   23.64
  -2   4  -2  253.13   25.80
   2  -4  -2  224.23   25.77
  -2  -4   2  243.32   24.72
   2   4   2  220.84   23.58
  -2   4  -2  225.74   24.28
  -2   4  -2  250.94   23.31
   2   4   2  245.63   24.23
  -3   4   2   11.29    1.03
   3  -4   2    7.73    1.01
  -3   4   2    9.60    0.96
   3  -4   2    8.40    0.96
   3  -4   2    8.76    0.97
  -3   4   2   11.10    1.09
  -3   4   2    7.68    1.00
   3   4  -2    8.76    0.95
  -3  -4  -2    9.43    0.98
  -3  -4  -2    8.05    0.90
  -3  -4  -2    8.59    0.93
  -3  -4  -2    8.00    0.97
  -3   4   2    6.52    0.92
  -3   4   2    6.85    1.03
   3  -4   2   10.50    1.04
   3   4  -2    7.77    0.87
   3  -4   2    8.16    1.07
  -3  -4  -2    7.06    0.88
  -3   4   2    9.21    0.96
  -3  -4   2    8.49    0.96
  -3   4  -2    8.94    1.01
   3  -4  -2   10.77    1.03
  -3  -4   2    7.69    0.87
   3   4   2    7.61    0.88
   3   4   2    8.91    0.98
   3  -4  -2    7.02    1.03
  -3  -4   2    7.89    0.89
  -3  -4   2   10.23    1.00
  -3   4  -2    8.58    0.95
   3  -4  -2    8.32    0.99
   3  -4  -2    6.41    0.98
  -3   4  -2    7.40    1.03
  -3   4  -2    8.81    1.04
   3  -4  -2    8.90    1.04
  -3   4  -2    7.85    1.14
  -3   4  -2    8.28    0.96
   3   4   2    9.24    0.95
   3  -4  -2    9.70    0.98
  -3   4  -2   10.60    1.04
   3   4   2    7.48    1.12
  -4   4   2  347.82   29.15
   4   4  -2  302.82   30.95
   4   4  -2  307.27   28.19
  -4   4   2  296.07   30.39
   4  -4   2  310.98   29.19
   4  -4   2  289.99   29.58
   4   4  -2  327.74   29.31
  -4   4   2  290.36   29.58
   4  -4   2  302.41   28.29
   4  -4   2  282.37   29.46
   4  -4   2  353.38   30.45
  -4   4   2  266.32   29.44
  -4  -4  -2  301.91   29.35
  -4  -4  -2  276.82   29.33
  -4   4  -2  308.42   28.28
  -4   4  -2  278.54   29.57
   4  -4  -2  347.65   29.61
   4  -4  -2  359.03   30.46
   4   4   2  335.39   29.49
  -4   4  -2  266.04   32.31
  -4  -4   2  307.48   29.33
   4   4   2  286.55   29.30
  -4   4  -2  284.08   30.38
  -4   4  -2  356.59   29.14
  -4  -4   2  310.60   29.35
   4   4   2  330.55   31.05
   4  -4  -2  296.39   28.30
  -4   4  -2  302.49   29.44
   4   4   2  268.93   28.19
   4  -4  -2  313.98   29.46
  -5   4   2   19.88    2.33
   5  -4   2   20.00    2.22
   5  -4   2   19.33    2.30
   5  -4   2   21.85    2.34
   5   4  -2   21.43    2.46
   5  -4   2   21.49    2.19
   5   4  -2   18.71    2.01
   5  -4   2   20.85    2.21
   5  -4   2   20.26    2.30
   5   4  -2   17.14    2.33
  -5  -4  -2   25.83    2.20
  -5   4  -2   22.77    2.34
   5   4   2   20.67    2.04
   5  -4  -2   26.53    2.28
   5  -4  -2   22.71    2.21
  -5  -4   2   21.19    2.17
  -5   4  -2   21.35    2.17
  -5   4  -2   25.98    2.35
  -5   4  -2   21.52    2.58
   5  -4  -2   21.02    2.30
   5  -4  -2   25.25    2.36
  -5   4  -2   22.69    2.33
   5   4   2   21.97    2.54
   5  -4  -2   24.50    2.35
   6  -4   2  131.94   13.43
  -6  -4  -2  160.15   13.42
   6  -4   2  125.60   13.63
  -6   4   2  133.35   13.60
   6   4  -2  136.63   14.32
   6   4  -2  148.94   13.89
   6  -4   2  143.28   13.61
   6  -4   2  148.63   14.01
   6  -4   2  151.75   13.99
   6  -4   2  127.00   13.40
  -6   4  -2  127.50   13.59
  -6   4  -2  126.35   14.93
   6  -4  -2  162.54   13.46
  -6  -4   2  139.25   13.39
   6  -4  -2  161.71   13.07
   6  -4  -2  137.60   14.00
   6  -4  -2  131.75   13.63
   6   4   2  147.84   14.42
  -6  -4   2  132.30   13.38
   6   4   2  127.14   13.88
  -6   4  -2  129.03   13.56
   6  -4  -2  145.37   13.61
   7  -4   2   10.88    1.40
   7  -4   2   10.13    1.40
   7   4  -2   12.73    1.58
   7  -4   2   10.38    1.44
   7  -4   2   12.22    1.41
  -7  -4  -2   14.27    1.23
   7   4  -2   11.78    1.62
  -7   4   2   11.34    1.48
   7  -4   2   14.67    1.43
   7  -4  -2   12.26    1.40
   7  -4  -2   11.99    1.46
  -7   4  -2   11.19    1.43
   7  -4  -2    9.84    1.45
  -7   4  -2    9.78    1.46
  -7   4  -2   10.63    1.59
   7   4   2   15.47    1.82
  -7   4  -2   11.63    1.67
   7  -4  -2   13.11    1.40
  -8   4   2   76.06    9.14
   8   4  -2  107.58    9.82
  -8   4  -2  106.91   10.22
  -8   4  -2   98.33    9.20
   8   4   2   81.83    9.77
   9   4  -2    4.16    0.95
  -9   4   2    2.09    0.63
  -9   4  -2    3.00    0.60
  -9   4  -2    3.14    0.70
   9   4   2    2.63    0.87
  -9   4  -2    2.57    0.81
 -10   4   2   85.19    9.18
 -10   4   2   98.74    9.24
  10   4  -2   89.44    9.85
  10   4   2   97.47    9.98
 -10   4  -2   86.89    9.20
 -10   4  -2   94.23    9.11
 -10   4  -2  100.97   10.29
 -11   4   2    2.58    0.76
  11   4  -2    3.95    1.14
 -11   4   2    5.52    0.89
  11   4   2    2.91    1.15
 -11   4  -2    4.14    0.56
 -11   4  -2    4.51    0.89
  12   4  -2   43.22    4.76
 -12   4   2   39.39    4.18
 -12   4  -2   37.14    4.19
   0   5   2    0.17    0.25
   0  -5   2    0.29    0.21
   0   5  -2   -0.08    0.17
   0  -5  -2    0.18    0.24
   0  -5   2    0.10    0.15
   0   5   2   -0.08    0.24
   0  -5  -2   -0.07    0.19
   0  -5  -2   -0.16    0.11
   0  -5  -2   -0.19    0.17
   0   5  -2   -0.26    0.18
   0   5  -2    0.07    0.28
   0   5   2    0.11    0.21
   0  -5  -2    0.05    0.15
   0   5  -2    0.08    0.20
   0  -5  -2   -0.02    0.15
   0  -5   2    0.07    0.13
   0  -5   2    0.19    0.25
   0  -5  -2    0.14    0.21
   0   5   2   -0.24    0.20
   0   5  -2   -0.01    0.22
   0  -5   2    0.29    0.24
   0   5  -2   -0.15    0.16
   1  -5   2    0.48    0.27
  -1   5   2    0.07    0.27
   1  -5   2    0.58    0.24
   1  -5   2    0.06    0.24
  -1  -5  -2    0.32    0.27
   1   5  -2    0.87    0.28
   1   5  -2    0.73    0.31
   1   5  -2    0.44    0.22
  -1  -5  -2    0.48    0.26
   1   5  -2    0.59    0.28
  -1   5   2    0.39    0.26
  -1  -5  -2    0.73    0.25
   1  -5   2    0.34    0.27
  -1   5   2    1.07    0.39
  -1   5   2    0.12    0.27
   1   5  -2    0.65    0.27
   1  -5   2    0.47    0.27
   1  -5   2    0.43    0.23
  -1   5  -2    0.62    0.34
   1   5   2    0.15    0.22
  -1   5  -2    0.43    0.26
  -1   5  -2    0.49    0.27
  -1  -5   2    0.44    0.23
   1  -5  -2    0.22    0.23
   1  -5  -2    0.52    0.31
  -1   5  -2    0.54    0.29
   1  -5  -2   -0.02    0.21
   1   5   2    0.41    0.28
   1  -5  -2    0.49    0.23
  -1   5  -2    0.65    0.31
  -1  -5   2    0.19    0.24
   1  -5  -2    0.31    0.23
   1   5   2    0.35    0.26
  -1  -5   2    0.87    0.33
   1   5   2    0.24    0.24
   1  -5  -2    0.37    0.26
  -1   5  -2    0.08    0.27
   1  -5  -2    0.32    0.24
   1  -5  -2    0.22    0.24
   2   5  -2    6.28    0.77
   2   5  -2    4.94    0.68
   2  -5   2    5.77    0.77
  -2  -5  -2    6.91    0.76
   2   5  -2    6.60    0.70
   2   5  -2    6.50    0.75
  -2   5   2    5.65    0.86
  -2   5   2    5.71    0.78
  -2  -5  -2    5.39    0.71
  -2   5   2    5.57    0.83
   2  -5   2    4.83    0.71
  -2  -5  -2    5.07    0.78
  -2  -5  -2    5.99    0.74
   2  -5   2    5.53    0.75
   2  -5   2    6.04    0.82
   2  -5   2    4.56    0.83
  -2  -5   2    5.98    0.81
   2   5   2    5.44    0.76
   2  -5  -2    6.30    0.79
   2   5   2    7.86    0.77
   2   5   2    6.94    0.74
   2  -5  -2    6.99    0.76
  -2   5  -2    5.76    0.85
  -2   5  -2    4.35    0.73
  -2  -5   2    5.51    0.72
   2  -5  -2    7.37    0.80
   2   5   2    5.92    0.70
  -2   5  -2    4.99    0.86
   2  -5  -2    5.89    0.84
  -2   5  -2    6.00    0.81
  -2   5  -2    5.60    0.82
   2  -5  -2    4.32    0.81
   2  -5  -2    4.87    0.79
  -2  -5   2    5.41    0.71
  -3   5   2    5.17    0.65
   3   5  -2    4.20    0.56
   3  -5   2    4.14    0.64
  -3   5   2    4.20    0.70
   3  -5   2    3.98    0.69
  -3   5   2    5.11    0.79
  -3  -5  -2    5.08    0.59
  -3   5   2    4.56    0.65
  -3  -5  -2    4.84    0.53
   3  -5   2    5.35    0.70
   3  -5   2    4.63    0.78
  -3  -5  -2    3.21    0.62
   3  -5   2    5.94    0.72
   3   5  -2    4.52    0.63
  -3  -5  -2    3.31    0.54
  -3  -5   2    4.10    0.55
   3   5   2    5.01    0.63
  -3  -5   2    4.55    0.56
   3   5   2    4.24    0.56
   3   5   2    4.39    0.59
  -3   5  -2    3.57    0.74
  -3   5  -2    4.37    0.72
   3  -5  -2    4.56    0.66
  -3  -5   2    4.12    0.66
  -3   5  -2    3.98    0.63
   3  -5  -2    3.88    0.74
   3  -5  -2    6.06    0.70
  -3   5  -2    3.95    0.73
  -3   5  -2    5.20    0.70
   3  -5  -2    4.64    0.64
  -3   5  -2    4.18    0.67
   3  -5  -2    3.64    0.68
  -4   5   2    0.58    0.31
   4  -5   2    0.88    0.34
   4  -5   2    0.56    0.29
   4   5  -2    0.63    0.22
  -4   5   2    0.34    0.34
  -4  -5  -2    0.92    0.31
   4  -5   2    0.33    0.33
   4  -5   2    0.10    0.27
  -4   5   2    0.28    0.26
  -4   5   2    0.87    0.34
  -4   5   2    0.43    0.30
   4  -5   2    0.54    0.30
   4   5  -2    0.60    0.22
   4  -5  -2    0.75    0.35
   4   5   2    0.39    0.23
   4   5   2    0.86    0.26
   4  -5  -2    0.59    0.31
  -4   5  -2    0.64    0.30
   4  -5  -2    0.26    0.30
  -4   5  -2    0.15    0.32
   4  -5  -2    0.30    0.31
  -4   5  -2    0.41    0.34
  -4   5  -2    0.18    0.25
  -4  -5   2    0.88    0.29
   4   5   2    0.75    0.44
   4  -5  -2    0.57    0.33
   4   5   2    0.33    0.22
  -4   5  -2    0.67    0.37
  -4   5  -2    0.48    0.34
   4  -5  -2    0.22    0.27
  -4   5  -2    1.11    0.35
   4  -5  -2    0.60    0.27
  -5   5   2   -0.06    0.19
  -5   5   2   -0.28    0.18
   5   5  -2   -0.09    0.17
  -5   5   2    0.31    0.33
   5   5  -2    0.53    0.36
   5  -5   2   -0.35    0.24
   5  -5   2   -0.17    0.35
   5  -5   2   -0.05    0.27
  -5   5   2   -0.46    0.19
  -5   5   2   -0.27    0.23
  -5  -5  -2    0.29    0.22
   5  -5   2   -0.33    0.26
   5  -5  -2   -0.02    0.30
   5  -5  -2   -0.08    0.26
   5   5   2   -0.13    0.18
   5  -5  -2   -0.04    0.30
  -5   5  -2   -0.20    0.21
  -5   5  -2   -0.11    0.28
   5   5   2   -0.16    0.32
  -5  -5   2    0.22    0.24
  -5   5  -2    0.26    0.28
  -5   5  -2   -0.16    0.27
   5  -5  -2    0.08    0.30
   5  -5  -2    0.08    0.29
  -5   5  -2   -0.38    0.18
  -5   5  -2   -0.15    0.31
   6  -5   2    2.02    0.59
   6   5  -2    1.38    0.54
   6  -5   2    2.12    0.54
  -6  -5  -2    2.30    0.37
   6  -5   2    1.67    0.46
  -6   5   2    1.15    0.48
   6  -5   2    3.18    0.52
   6   5  -2    1.73    0.29
   6   5  -2    1.67    0.54
   6  -5  -2    1.93    0.53
   6  -5  -2    1.39    0.48
   6   5   2    2.03    0.31
  -6   5  -2    1.23    0.50
   6   5   2    2.54    0.72
   6  -5  -2    2.21    0.51
  -6   5  -2    0.33    0.36
  -6  -5   2    1.66    0.34
  -6   5  -2    1.70    0.62
   6  -5  -2    2.06    0.61
  -7  -5  -2    1.10    0.29
   7  -5   2    1.05    0.44
   7  -5   2    0.49    0.47
   7  -5   2    0.69    0.40
   7   5  -2    0.83    0.20
   7   5  -2    1.26    0.58
  -7   5   2    1.60    0.52
   7  -5  -2    0.97    0.48
  -7  -5   2    0.99    0.26
  -7   5  -2    0.70    0.42
  -7   5  -2    0.69    0.48
   7  -5  -2    0.92    0.42
   7   5   2    1.11    0.24
   7  -5  -2    0.99    0.51
   7   5   2    1.22    0.56
  -7   5  -2    0.80    0.52
   8   5  -2    0.83    0.50
  -8   5   2   -0.19    0.28
  -8   5  -2    0.39    0.39
   8   5   2    0.22    0.45
  -8   5  -2    0.14    0.41
  -9   5   2    0.33    0.44
   9   5  -2    0.62    0.50
  -9   5  -2    1.74    0.61
  -9   5  -2    1.55    0.65
   9   5   2    0.66    0.68
 -10   5   2   -0.04    0.33
  10   5  -2   -0.45    0.56
 -10   5   2   -0.51    0.34
 -10   5  -2   -0.47    0.35
 -10   5  -2   -0.20    0.35
  10   5   2   -0.19    0.60
 -11   5   2   -0.68    0.36
 -11   5   2   -0.18    0.36
 -11   5   2   -0.18    0.41
  11   5   2   -0.52    0.69
 -11   5  -2   -0.43    0.44
 -11   5  -2    0.06    0.38
   0  -6  -2  104.50   11.12
   0   6  -2  114.03   11.47
   0  -6   2  114.28   11.15
   0  -6  -2  110.29   11.13
   0  -6   2  106.14   12.09
   0   6  -2  112.28   11.10
   0  -6   2  120.17   11.18
   0   6  -2  104.39   12.08
   0   6  -2  101.16   11.10
   0   6   2  118.49   11.13
   0  -6  -2  121.44   12.13
   0  -6  -2  118.90   11.15
   0   6   2  101.46   10.63
   0   6  -2  116.51   10.98
   0  -6   2  115.59   11.14
   0   6   2  131.74   11.02
   0   6   2  112.86   11.47
   0   6  -2  130.97   10.69
   1  -6   2   -0.15    0.20
   1   6  -2    0.13    0.28
   1   6  -2    0.20    0.21
  -1   6   2    0.02    0.30
  -1   6   2    0.12    0.29
  -1  -6  -2    0.49    0.27
   1   6  -2    0.00    0.27
   1  -6   2   -0.22    0.19
   1  -6   2    0.21    0.22
   1   6  -2    0.84    0.31
   1  -6   2    0.55    0.32
   1   6  -2    0.11    0.27
  -1  -6  -2    0.39    0.27
  -1  -6  -2    0.18    0.23
   1  -6   2    0.46    0.32
  -1   6   2    0.57    0.29
  -1   6   2   -0.14    0.34
  -1   6  -2    0.54    0.30
   1   6   2    0.38    0.32
  -1   6  -2    0.24    0.29
  -1   6  -2   -0.11    0.27
   1  -6  -2    0.41    0.32
   1  -6  -2   -0.13    0.21
   1   6   2    0.40    0.27
  -1  -6   2    0.34    0.22
   1   6   2    0.26    0.25
  -1   6  -2   -0.25    0.21
  -1   6  -2    0.38    0.38
  -1  -6   2    0.18    0.24
   1  -6  -2    0.07    0.27
   1  -6  -2    0.13    0.21
   1  -6  -2    0.44    0.31
   1   6   2    0.39    0.28
  -1  -6   2   -0.32    0.21
  -1   6  -2   -0.07    0.28
  -2  -6  -2  171.24   17.00
   2   6  -2  167.61   16.96
  -2  -6  -2  200.60   18.52
  -2  -6  -2  153.46   17.00
   2  -6   2  165.56   17.09
   2   6  -2  172.38   16.80
   2  -6   2  159.23   17.06
   2   6  -2  198.69   17.55
   2  -6   2  172.51   17.52
  -2   6   2  166.37   16.85
  -2   6   2  147.01   17.01
  -2  -6  -2  181.34   17.01
   2   6  -2  168.11   16.30
  -2   6   2  183.32   17.61
   2  -6   2  171.14   16.81
  -2   6  -2  167.36   16.34
   2   6   2  185.68   16.33
   2  -6  -2  187.46   17.54
  -2  -6   2  192.62   17.02
   2   6   2  177.72   16.80
  -2   6  -2  208.52   18.69
   2   6   2  204.83   17.53
   2  -6  -2  180.82   17.08
  -2  -6   2  162.00   17.00
   2   6   2  189.69   16.98
  -2   6  -2  179.50   16.85
  -2   6  -2  185.02   17.58
  -2   6  -2  157.97   17.04
   2  -6  -2  185.78   17.11
  -2  -6   2  155.30   17.00
   2  -6  -2  154.91   16.80
  -3   6   2    0.06    0.26
  -3   6   2   -0.30    0.27
   3  -6   2   -0.14    0.24
   3  -6   2    0.13    0.31
  -3  -6  -2    0.00    0.14
  -3  -6  -2   -0.03    0.20
   3   6  -2    0.23    0.25
  -3  -6  -2    0.05    0.20
   3  -6   2   -0.13    0.27
  -3   6   2    0.09    0.29
   3  -6   2   -0.20    0.24
  -3  -6  -2    0.08    0.25
   3   6  -2   -0.13    0.20
   3  -6  -2    0.11    0.29
  -3   6  -2    0.18    0.26
  -3   6  -2   -0.40    0.23
   3  -6  -2   -0.31    0.22
   3   6   2   -0.14    0.20
   3   6   2   -0.14    0.26
   3  -6  -2    0.03    0.25
  -3   6  -2   -0.15    0.22
  -3  -6   2    0.18    0.21
   3  -6  -2    0.48    0.33
  -3   6  -2    0.35    0.35
  -3   6  -2    0.22    0.29
  -3  -6   2    0.01    0.20
  -3  -6   2    0.34    0.28
  -4  -6  -2   64.40    6.47
  -4   6   2   60.00    6.51
  -4   6   2   76.64    6.77
  -4  -6  -2   77.03    6.49
   4  -6   2   74.64    6.75
  -4  -6  -2   72.12    6.61
  -4   6   2   55.30    6.77
   4   6  -2   73.24    6.31
   4  -6   2   69.32    6.77
   4  -6   2   60.88    6.82
   4  -6   2   67.67    6.57
   4   6   2   63.38    6.31
  -4   6  -2   65.35    6.69
  -4  -6   2   70.09    6.62
   4  -6  -2   73.32    6.85
   4  -6  -2   63.23    6.71
  -4   6  -2   73.19    7.36
  -4   6  -2   63.46    6.72
  -4   6  -2   63.04    6.81
   4  -6  -2   65.38    6.71
   4  -6  -2   58.31    6.54
   5  -6   2    4.76    0.79
   5   6  -2    2.84    0.51
  -5   6   2    4.34    0.81
   5  -6   2    3.83    0.80
  -5  -6  -2    4.54    0.62
  -5   6   2    4.35    0.56
   5  -6   2    2.91    0.61
   5  -6   2    3.28    0.66
  -5   6   2    2.52    0.56
   5   6   2    3.69    0.53
  -5   6  -2    3.17    0.59
  -5  -6   2    4.02    0.61
  -5   6  -2    1.67    0.58
   5  -6  -2    4.18    0.82
  -5   6  -2    3.00    0.78
   5  -6  -2    3.53    0.65
  -5   6  -2    5.08    0.57
   5  -6  -2    2.82    0.60
  -5   6  -2    1.94    0.66
   5  -6  -2    4.02    0.74
  -6  -6  -2  111.70    9.63
  -6   6   2   94.45    9.80
   6  -6   2  109.31    9.67
   6   6  -2  103.39    9.22
   6  -6   2   91.08    9.82
   6  -6  -2   95.58    9.83
   6  -6  -2  112.46    9.66
  -6   6  -2  100.95    9.85
   6  -6  -2  108.52    9.67
  -6   6  -2   94.80    9.79
   6   6   2   80.01   10.29
  -6   6  -2   84.86   10.71
   6  -6  -2   95.50   10.03
  -6  -6   2  100.42    9.61
   6   6   2   87.57    9.20
  -6   6  -2  105.85    9.86
   7  -6   2    0.07    0.30
  -7   6   2   -0.05    0.39
  -7  -6  -2    0.07    0.26
   7   6  -2    0.32    0.21
   7  -6   2   -0.50    0.35
   7   6  -2    0.56    0.45
   7  -6   2    0.53    0.34
  -7   6  -2   -0.12    0.37
  -7   6  -2   -0.35    0.29
   7  -6  -2   -0.30    0.36
   7  -6  -2    0.38    0.34
   7  -6  -2   -0.22    0.34
  -7   6  -2   -0.16    0.31
   7  -6  -2   -0.67    0.35
   7  -6  -2    0.07    0.35
  -7  -6   2   -0.11    0.22
   7   6   2   -0.07    0.46
   7   6   2    0.22    0.21
  -8   6   2   69.59    6.73
   8  -6   2   67.23    6.58
   8   6  -2   63.44    6.16
   8  -6   2   82.55    6.91
   8   6  -2   67.51    7.09
  -8   6  -2   57.73    7.36
  -8   6  -2   68.88    6.73
   8  -6  -2   73.16    6.63
   8  -6  -2   72.01    6.89
   8  -6  -2   63.86    6.55
   8  -6  -2   53.89    6.76
   8   6   2   56.35    6.17
   8   6   2   78.86    7.29
   9   6  -2    0.61    0.24
   9   6  -2    0.96    0.61
  -9   6   2   -0.23    0.46
   9   6   2    0.62    0.26
  -9   6  -2    0.21    0.49
   9   6   2    1.14    0.55
 -10   6   2   54.56    5.29
 -10   6   2   48.27    5.27
  10   6  -2   46.11    4.67
  10   6   2   50.65    4.70
 -10   6  -2   49.66    5.26
  10   6   2   57.28    5.80
   0   7   2    0.38    0.36
   0   7  -2   -0.17    0.24
   0   7   2   -0.60    0.21
   0  -7   2    0.08    0.31
   0  -7  -2   -0.27    0.22
   0   7   2    0.38    0.35
   0  -7   2    0.35    0.30
   0   7   2    0.07    0.33
   0   7  -2    0.58    0.31
   0  -7  -2    0.28    0.31
   0   7  -2   -0.28    0.31
   0   7  -2   -0.23    0.41
   0   7  -2    0.26    0.33
   1  -7   2    9.35    1.27
   1  -7   2    8.52    1.03
  -1   7   2   10.75    1.37
  -1  -7  -2    9.52    1.20
  -1   7   2    9.04    1.29
  -1  -7  -2   11.25    1.31
   1   7  -2    8.02    1.21
  -1  -7  -2   11.42    1.32
  -1   7   2   12.70    1.28
   1   7  -2    7.12    1.23
   1   7  -2   12.22    1.24
   1  -7   2    8.21    1.10
   1   7  -2    7.03    1.14
   1  -7   2   10.51    1.38
   1  -7   2    9.68    1.04
   1  -7  -2    9.08    1.11
  -1   7  -2    8.34    1.26
  -1   7  -2   11.77    1.36
   1   7   2   10.53    1.30
   1   7   2   10.09    1.21
   1  -7  -2    9.57    1.32
   1  -7  -2    7.32    1.20
   1   7   2   10.17    1.26
  -1   7  -2   10.61    1.32
  -1  -7   2   13.00    1.29
  -1   7  -2    9.04    1.21
   1   7   2   10.27    1.17
   1  -7  -2    9.66    1.03
  -1   7  -2    9.31    1.34
  -1  -7   2   10.88    1.33
   2  -7   2   -0.08    0.32
   2   7  -2    0.34    0.28
  -2  -7  -2    0.02    0.26
  -2   7   2   -0.28    0.31
   2  -7   2    0.10    0.24
   2  -7   2   -0.37    0.28
   2   7  -2   -0.61    0.26
   2  -7   2    0.18    0.27
  -2   7   2   -0.31    0.36
  -2  -7  -2    0.33    0.25
  -2   7   2   -0.40    0.29
  -2   7  -2    0.55    0.36
  -2   7  -2    0.18    0.31
   2   7   2   -0.01    0.25
   2  -7  -2    0.42    0.38
  -2  -7   2   -0.17    0.28
  -2   7  -2   -0.01    0.32
  -2   7  -2    0.59    0.34
   2  -7  -2    0.28    0.25
   2  -7  -2   -0.02    0.25
  -2   7  -2   -0.24    0.36
   2   7   2   -0.09    0.29
   2  -7  -2   -0.21    0.31
  -2  -7   2    0.15    0.26
  -3   7   2    8.45    1.20
  -3  -7  -2    8.78    1.02
   3  -7   2    9.71    1.14
  -3  -7  -2    9.44    1.16
   3   7  -2    9.24    1.07
  -3   7   2    8.92    1.25
   3  -7   2    8.11    1.08
  -3   7   2    7.63    1.07
  -3  -7  -2    8.57    1.04
   3  -7   2    9.43    1.23
   3  -7   2    7.73    1.27
  -3  -7   2    7.16    1.00
   3   7   2   10.09    1.10
   3  -7  -2    8.12    1.17
  -3   7  -2    5.76    1.18
   3  -7  -2    7.68    1.09
  -3   7  -2    7.10    1.24
   3  -7  -2    9.34    1.08
  -3   7  -2    7.38    1.07
  -3   7  -2    8.34    1.21
  -3  -7   2    8.36    1.17
  -3   7  -2    8.31    1.15
  -3  -7   2    7.84    1.00
   3  -7  -2    8.47    1.26
  -4   7   2    0.53    0.36
  -4   7   2    0.32    0.32
  -4  -7  -2    0.74    0.26
   4  -7   2    1.08    0.42
   4  -7   2    0.34    0.42
  -4  -7  -2    0.44    0.36
   4  -7   2    0.17    0.31
  -4  -7  -2    0.64    0.23
   4  -7   2    0.01    0.31
   4   7  -2    0.64    0.34
  -4   7   2    0.43    0.32
   4   7   2    1.08    0.37
  -4   7  -2    0.94    0.46
  -4   7  -2    0.81    0.44
  -4   7  -2    0.38    0.35
   4  -7  -2    0.65    0.38
   4  -7  -2    0.92    0.46
   4  -7  -2    0.93    0.39
  -4  -7   2    0.46    0.36
   4  -7  -2    0.36    0.44
  -4  -7   2    0.54    0.22
  -4  -7   2    0.56    0.23
  -4   7  -2    0.87    0.45
  -4   7  -2    0.72    0.43
  -5  -7  -2    0.30    0.33
  -5   7   2    1.14    0.54
   5  -7   2    0.41    0.45
  -5   7   2    0.47    0.34
   5  -7   2    2.39    0.72
  -5   7   2    0.38    0.40
   5  -7   2   -0.29    0.41
   5  -7   2    0.08    0.42
   5   7  -2    0.60    0.31
   5  -7  -2    0.95    0.45
   5  -7  -2    0.85    0.53
   5  -7  -2    0.76    0.49
   5  -7  -2    0.99    0.50
  -5   7  -2    0.13    0.31
  -5   7  -2   -0.21    0.37
  -5   7  -2    0.93    0.51
  -5   7  -2    0.85    0.55
   5   7   2    0.68    0.35
  -5  -7   2    1.43    0.47
  -5   7  -2    0.99    0.46
  -6   7   2    0.47    0.22
  -6   7   2    0.14    0.40
   6  -7   2    0.10    0.35
   6  -7   2    0.45    0.38
  -6  -7  -2    0.37    0.34
   6   7  -2    0.09    0.24
  -6   7   2    0.91    0.34
   6  -7   2   -0.40    0.36
  -6  -7   2    0.28    0.32
  -6   7  -2   -0.46    0.32
  -6   7  -2    0.30    0.24
  -6   7  -2    0.35    0.30
   6  -7  -2    0.52    0.37
   6  -7  -2    0.65    0.56
   6  -7  -2   -0.10    0.32
  -6   7  -2    0.02    0.38
  -6   7  -2    0.08    0.36
   6   7   2    0.31    0.26
   7   7  -2   -0.41    0.26
   7  -7   2    0.00    0.50
   7  -7   2   -0.17    0.45
  -7   7   2   -0.01    0.46
  -7  -7  -2   -0.16    0.29
   7  -7   2   -0.49    0.38
   7  -7  -2   -0.26    0.37
  -7   7  -2    0.00    0.56
   7  -7  -2   -0.43    0.36
   7   7   2   -0.05    0.28
  -7   7  -2   -0.18    0.46
   7  -7  -2    0.07    0.52
  -7  -7   2   -0.58    0.31
   8   7  -2   -0.42    0.23
  -8   7   2    0.00    0.45
   8  -7   2   -0.01    0.41
   8  -7   2    0.33    0.46
   8  -7  -2   -0.39    0.37
  -8   7  -2   -0.41    0.41
   8   7   2   -0.26    0.26
   8  -7  -2   -0.38    0.45
   9  -7   2    0.05    0.48
   9   7  -2   -0.43    0.26
   9  -7   2   -0.63    0.49
  -9   7   2   -0.21    0.48
  -9   7   2    0.64    0.53
  -9   7  -2    0.17    0.43
   9   7   2    0.02    0.29
   9   7   2   -0.43    0.59
   9  -7  -2    0.08    0.46
   9  -7  -2    0.20    0.53
 -10   7   2    1.67    0.63
  10   7  -2    1.01    0.33
 -10   7   2    1.88    0.63
 -10   7  -2    1.54    0.68
  10   7   2    1.63    0.41
  10   7   2    1.41    0.83
   0  -8   2   55.77    5.32
   0   8  -2   46.57    5.34
   0   8  -2   57.39    5.26
   0   8   2   57.83    5.25
   0   8  -2   58.90    5.16
   0  -8  -2   39.09    5.12
   0  -8  -2   50.93    5.25
   0   8   2   57.55    5.43
   0   8   2   47.14    5.10
   0  -8   2   45.32    5.17
  -1   8   2    0.09    0.41
   1   8  -2    0.49    0.43
   1  -8   2    0.06    0.31
   1   8  -2    0.62    0.45
  -1   8   2    0.15    0.38
   1  -8   2    0.21    0.33
  -1  -8  -2    0.22    0.35
   1   8  -2    0.42    0.37
  -1  -8  -2    0.61    0.36
  -1   8   2    0.49    0.47
  -1   8  -2    0.25    0.37
   1   8   2   -0.22    0.37
  -1  -8   2    0.19    0.31
   1  -8  -2    0.04    0.31
   1   8   2    0.10    0.42
  -1  -8   2   -0.01    0.29
  -1   8  -2    0.28    0.40
   1   8   2   -0.62    0.36
   1  -8  -2   -0.34    0.29
  -1   8  -2    0.18    0.39
  -2   8   2   80.72    7.77
   2  -8   2   62.73    7.74
   2  -8   2   90.14    7.81
  -2   8   2   93.24    8.04
   2  -8   2   69.62    7.73
  -2   8   2   74.97    7.59
  -2  -8  -2   77.65    7.72
   2  -8   2   82.16    7.46
   2   8  -2   90.43    7.42
  -2  -8  -2   77.56    7.65
   2  -8  -2   75.81    7.76
   2   8   2   69.58    7.34
  -2   8  -2   75.15    7.93
   2  -8  -2   71.01    7.79
   2  -8  -2   62.83    7.43
  -2   8  -2   86.26    7.79
  -2  -8   2   75.92    7.74
  -2  -8   2   72.64    7.64
   2  -8  -2   89.58    7.87
  -2   8  -2   77.64    7.59
   3  -8   2    0.61    0.48
  -3   8   2    0.11    0.38
   3  -8   2   -0.07    0.35
  -3   8   2    0.46    0.42
   3  -8   2    0.11    0.29
  -3  -8  -2    0.52    0.39
   3   8  -2    0.77    0.37
  -3   8   2    0.69    0.46
   3  -8   2    0.11    0.39
  -3  -8  -2    0.51    0.29
  -3   8  -2    0.25    0.44
   3  -8  -2    0.37    0.32
  -3  -8   2    0.20    0.30
   3   8   2    0.22    0.34
   3  -8  -2    0.39    0.31
   3  -8  -2    0.38    0.42
   3  -8  -2    0.45    0.41
  -3   8  -2    0.29    0.42
  -3   8  -2    0.12    0.35
  -3   8  -2    0.19    0.41
  -3   8  -2    0.15    0.45
  -3  -8   2   -0.05    0.34
   4  -8   2   40.95    4.12
   4  -8   2   37.64    3.98
   4  -8   2   34.80    3.80
  -4  -8  -2   35.27    3.70
  -4  -8  -2   37.73    3.91
   4  -8   2   33.61    3.96
  -4   8   2   37.13    3.81
   4   8  -2   40.59    3.73
  -4   8   2   43.70    4.08
  -4   8   2   31.87    3.95
  -4   8  -2   42.87    4.40
   4  -8  -2   37.43    3.82
   4  -8  -2   41.52    4.00
  -4   8  -2   34.65    4.04
  -4  -8   2   27.81    3.83
  -4  -8   2   40.15    3.71
  -4   8  -2   45.61    4.08
   4  -8  -2   35.38    3.99
   4   8   2   34.66    3.71
  -4   8  -2   39.24    4.03
   4  -8  -2   37.75    4.07
  -4  -8   2   36.06    3.70
  -4   8  -2   39.85    3.81
   5  -8   2    5.99    1.17
   5  -8   2    4.93    0.93
   5   8  -2    6.38    0.86
   5  -8   2    6.02    1.10
  -5   8   2    6.59    1.15
   5  -8   2    5.83    0.93
  -5  -8  -2    6.40    0.96
  -5   8   2    5.61    0.83
  -5   8  -2    5.90    1.18
   5  -8  -2    4.60    1.02
  -5   8  -2    5.02    1.11
   5  -8  -2    5.61    0.93
  -5   8  -2    6.54    1.15
   5  -8  -2    7.24    1.23
   5  -8  -2    5.25    0.94
  -5   8  -2    6.18    0.93
  -5  -8   2    6.20    0.95
  -5   8  -2    5.79    0.84
   5   8   2    6.37    0.90
   6  -8   2   69.20    7.01
  -6   8   2   72.28    6.88
   6  -8   2   62.15    6.94
  -6   8   2   74.19    6.53
   6  -8   2   66.68    6.72
  -6  -8  -2   78.96    6.79
   6   8  -2   62.83    6.41
  -6   8   2   72.41    6.95
   6  -8  -2   61.04    6.97
  -6  -8   2   65.54    6.70
  -6   8  -2   71.69    6.94
   6  -8  -2   54.88    6.90
  -6   8  -2   69.92    6.87
   6  -8  -2   68.51    6.73
  -6   8  -2   69.95    6.55
  -6   8  -2   56.64    7.49
   6   8   2   62.01    6.43
   7  -8   2    0.36    0.46
  -7  -8  -2    0.41    0.39
  -7   8   2   -0.47    0.46
   7  -8   2    0.52    0.47
   7   8  -2    0.10    0.30
   7  -8   2   -0.09    0.50
   7  -8  -2    0.00    0.42
  -7   8  -2   -0.34    0.50
   7  -8  -2   -0.10    0.49
   7   8   2    0.89    0.41
   7  -8  -2    0.14    0.44
  -7  -8   2    0.05    0.32
   8  -8   2   19.82    2.52
  -8   8   2   19.57    2.72
  -8   8   2   21.15    2.72
   8  -8   2   23.11    2.67
   8   8  -2   22.28    2.29
   8  -8  -2   24.95    2.70
   8  -8  -2   22.14    2.54
  -8   8  -2   23.05    2.71
   8   8   2   23.15    2.33
   0   9  -2    0.24    0.44
   0  -9   2    0.11    0.35
   0  -9  -2   -0.62    0.34
   0   9   2   -0.10    0.47
   0   9  -2    0.62    0.39
   0   9   2   -0.03    0.45
   0   9  -2    0.06    0.53
   0   9   2   -0.36    0.35
   0  -9   2   -0.09    0.36
   0   9   2    0.56    0.42
   0  -9  -2    0.04    0.35
  -1  -9  -2    9.86    1.32
  -1   9   2   11.80    1.42
   1  -9   2    7.98    1.33
  -1   9   2   10.72    1.51
  -1  -9  -2    9.38    1.45
  -1   9   2    9.33    1.42
   1  -9   2    9.29    1.50
  -1   9   2   11.67    1.50
  -1   9  -2    8.31    1.39
  -1   9  -2    8.86    1.30
  -1  -9   2   10.94    1.52
   1  -9  -2    8.90    1.35
  -1  -9   2   13.54    1.43
  -1   9  -2    8.91    1.44
   1  -9  -2   10.88    1.55
  -2  -9  -2   -0.23    0.27
   2  -9   2   -0.36    0.36
   2  -9   2   -0.48    0.24
   2  -9   2   -0.08    0.39
  -2   9   2   -0.57    0.35
  -2   9   2   -0.31    0.40
  -2   9   2   -0.01    0.51
  -2  -9  -2    0.47    0.39
   2  -9  -2   -0.01    0.48
   2  -9  -2   -0.21    0.33
  -2   9  -2    0.19    0.41
  -2   9  -2   -0.55    0.49
  -2  -9   2    0.06    0.41
  -2  -9   2    0.65    0.38
  -2   9  -2   -0.57    0.36
   2  -9  -2   -0.34    0.25
  -3  -9  -2   14.08    1.65
   3  -9   2    9.82    1.39
   3  -9   2   11.08    1.32
   3  -9   2   10.53    1.59
  -3   9   2   12.02    1.50
  -3   9   2   15.40    1.78
  -3   9   2   12.65    1.60
   3  -9   2   11.43    1.74
  -3  -9  -2   12.37    1.39
  -3   9  -2   16.98    1.82
  -3  -9   2   11.18    1.58
  -3   9  -2   12.35    1.56
   3  -9  -2   11.63    1.44
  -3   9  -2   10.23    1.46
   3  -9  -2   15.06    1.71
  -3  -9   2   10.64    1.36
   3  -9  -2    9.11    1.30
   3  -9  -2   10.42    1.69
   4  -9   2    0.32    0.50
   4  -9   2    0.39    0.43
  -4   9   2    0.83    0.49
  -4   9   2    0.28    0.52
   4  -9   2    0.54    0.38
   4  -9   2    0.08    0.42
  -4  -9  -2    0.68    0.41
   4   9  -2   -0.06    0.45
  -4   9   2    0.70    0.47
  -4  -9  -2    0.60    0.28
   4   9   2    1.15    0.41
  -4  -9   2    0.80    0.29
   4  -9  -2    0.18    0.55
  -4   9  -2    0.02    0.51
  -4  -9   2    1.00    0.51
   4  -9  -2    0.01    0.47
  -4   9  -2    1.26    0.65
   4  -9  -2    0.20    0.40
   4  -9  -2    0.94    0.44
  -4   9  -2    0.28    0.43
   5  -9   2    2.99    0.83
   5   9  -2    3.88    0.75
  -5   9   2    1.28    0.57
  -5   9   2    1.89    0.76
   5  -9   2    3.13    0.73
  -5  -9  -2    4.70    0.87
   5  -9   2    3.97    1.04
   5  -9   2    5.08    0.84
  -5   9   2    2.33    0.74
  -5   9   2    4.57    1.04
  -5   9  -2    4.12    1.01
   5  -9  -2    3.46    0.93
   5   9   2    3.22    0.75
  -5   9  -2    3.89    0.72
   5  -9  -2    4.82    1.01
  -5  -9   2    6.25    0.91
   5  -9  -2    3.87    0.79
  -5   9  -2    4.47    0.84
   5  -9  -2    1.99    0.67
  -6   9   2   -0.39    0.32
   6  -9   2    0.05    0.39
   6   9  -2    0.57    0.42
  -6   9   2    0.56    0.60
  -6   9   2    1.54    0.64
   6  -9   2    0.78    0.48
  -6   9   2    0.79    0.45
  -6  -9  -2   -0.05    0.41
   6  -9   2    0.02    0.61
  -6   9  -2    0.13    0.44
   6  -9  -2    0.17    0.44
  -6   9  -2    0.29    0.67
   6  -9  -2   -0.04    0.46
   6  -9  -2   -0.19    0.51
  -6   9  -2    0.42    0.34
   6   9   2    0.42    0.41
  -6  -9   2   -0.17    0.39
   7  -9   2   -0.72    0.47
   7  -9   2    0.30    0.66
   7  -9   2   -0.05    0.45
  -7   9   2    0.17    0.67
  -7   9   2    1.12    0.66
  -7  -9  -2    0.29    0.45
   7   9  -2    0.61    0.44
  -7   9  -2    0.81    0.60
   7  -9  -2    0.65    0.65
   7   9   2    0.22    0.43
   7  -9  -2   -0.10    0.56
   7  -9  -2    0.22    0.50
  -7  -9   2    0.31    0.47
   0 -10  -2   82.21    8.27
   0 -10  -2   76.78    8.35
   0  10   2   87.34    8.61
   0  10   2   85.63    8.19
   0 -10   2   78.20    8.36
   0 -10   2   75.50    8.24
   0  10  -2   77.23    8.12
   0  10  -2   94.34    8.61
   1 -10   2    0.54    0.51
   1 -10   2    0.26    0.49
  -1 -10  -2    0.37    0.49
  -1 -10  -2   -0.05    0.34
  -1  10   2    0.07    0.52
  -1  10   2    0.80    0.50
  -1 -10   2    1.31    0.57
  -1 -10   2    1.23    0.50
  -1  10  -2    1.11    0.56
   1 -10  -2    0.01    0.54
  -1  10  -2    0.24    0.58
   1 -10  -2   -0.35    0.36
  -2  10   2   72.86    7.36
  -2  10   2   81.53    7.19
  -2  10   2   78.88    7.56
   2 -10   2   60.76    7.27
   2 -10   2   63.84    7.39
  -2 -10  -2   68.79    7.33
  -2 -10  -2   62.12    7.14
  -2 -10   2   64.12    7.15
  -2  10  -2   67.66    7.14
  -2 -10   2   77.84    7.39
   2 -10  -2   83.35    7.39
  -2  10  -2   80.36    7.52
  -2  10  -2   67.48    7.33
   2 -10  -2   81.46    7.53
  -3  10   2   -0.69    0.53
  -3 -10  -2    0.55    0.35
  -3 -10  -2    0.28    0.48
  -3  10   2    0.37    0.56
   3 -10   2   -0.27    0.44
  -3  10   2    0.05    0.44
   3 -10   2   -0.47    0.32
  -3  10   2    0.42    0.53
   3 -10   2    0.03    0.51
  -3  10  -2    0.25    0.39
  -3 -10   2   -0.13    0.33
   3 -10  -2    0.24    0.48
   3 -10  -2    0.06    0.48
   3 -10  -2   -0.72    0.31
  -3 -10   2    0.24    0.49
  -3  10  -2    0.03    0.53
  -3  10  -2    0.31    0.48
  -4 -10  -2   62.96    5.52
  -4  10   2   63.71    5.98
  -4  10   2   56.92    5.95
   4 -10   2   56.12    5.93
  -4 -10  -2   52.86    5.81
   4 -10   2   52.03    5.99
  -4  10   2   49.22    5.92
  -4  10   2   45.86    5.61
   4 -10   2   61.40    5.82
   4 -10   2   64.00    5.56
   4 -10  -2   46.26    5.77
   4 -10  -2   57.24    5.55
  -4  10  -2   48.76    5.89
  -4 -10   2   63.47    5.51
  -4 -10   2   63.50    5.88
   4 -10  -2   55.35    6.02
   4 -10  -2   46.70    5.82
  -4  10  -2   50.15    5.89
   5 -10   2   -0.69    0.54
   5 -10   2   -0.42    0.57
  -5  10   2    0.24    0.48
  -5  10   2    0.45    0.60
   5 -10   2    0.38    0.46
   5 -10   2    0.02    0.40
  -5  10   2   -0.55    0.52
  -5 -10  -2   -0.30    0.45
  -5  10   2   -0.01    0.41
  -5  10  -2    0.51    0.52
   5 -10  -2    0.04    0.46
  -5  10  -2    0.08    0.43
   5 -10  -2   -0.42    0.57
  -5 -10   2   -0.49    0.42
   5 -10  -2    0.20    0.44
  -5  10  -2   -0.01    0.50
   0   0  -3    0.05    0.10
   0   0   3    0.04    0.09
   0   0   3    0.27    0.11
   0   0  -3   -0.09    0.09
   0   0   3    0.03    0.09
   0   0   3   -0.26    0.08
   0   0  -3    0.01    0.10
   0   0   3   -0.07    0.08
   0   0   3    0.29    0.12
   0   0  -3    0.15    0.11
   0   0   3    0.19    0.12
   0   0   3    0.20    0.11
   0   0  -3   -0.03    0.09
   0   0  -3   -0.03    0.09
   0   0  -3    0.21    0.10
   0   0  -3    0.08    0.10
   0   0  -3    0.26    0.12
  -1   0   3   -0.08    0.10
   1   0  -3   -0.27    0.06
   1   0  -3    0.12    0.11
   1   0   3    0.14    0.11
   1   0   3    0.08    0.10
  -1   0   3   -0.04    0.09
  -1   0   3   -0.05    0.10
   1   0   3    0.33    0.14
  -1   0  -3    0.04    0.07
   1   0  -3    0.17    0.13
  -1   0  -3   -0.29    0.09
   1   0  -3    0.09    0.08
   1   0   3   -0.04    0.07
   1   0   3   -0.03    0.08
   1   0  -3   -0.06    0.08
   1   0   3   -0.05    0.09
  -1   0  -3    0.25    0.12
  -1   0   3   -0.17    0.08
   1   0   3    0.18    0.12
   1   0  -3   -0.02    0.09
   1   0  -3    0.01    0.07
  -1   0  -3    0.02    0.12
  -1   0   3    0.00    0.09
  -1   0  -3   -0.03    0.06
  -1   0  -3    0.03    0.10
   1   0  -3   -0.15    0.10
  -2   0   3    0.31    0.13
  -2   0  -3   -0.01    0.12
   2   0   3    0.15    0.16
  -2   0   3    0.15    0.05
   2   0  -3   -0.04    0.11
  -2   0  -3    0.08    0.13
  -2   0   3    0.19    0.12
  -2   0  -3    0.14    0.15
  -2   0  -3    0.15    0.11
   2   0   3    0.00    0.12
  -2   0   3    0.09    0.11
  -2   0  -3    0.11    0.13
   2   0   3   -0.12    0.12
   2   0  -3    0.11    0.12
  -2   0   3    0.07    0.15
   2   0  -3   -0.05    0.09
  -2   0  -3   -0.01    0.14
  -2   0   3    0.10    0.12
   2   0  -3   -0.16    0.10
   2   0   3    0.33    0.14
   3   0  -3    0.00    0.08
  -3   0   3    0.20    0.14
   3   0  -3   -0.05    0.12
  -3   0   3    0.07    0.10
   3   0  -3   -0.02    0.11
   3   0   3    0.19    0.20
   3   0   3    0.02    0.16
  -3   0  -3    0.01    0.10
  -3   0   3    0.24    0.19
  -3   0  -3   -0.24    0.10
  -3   0  -3   -0.19    0.11
  -3   0   3   -0.04    0.11
   3   0   3   -0.09    0.11
  -3   0  -3   -0.05    0.17
   3   0   3    0.04    0.13
   3   0   3    0.03    0.11
  -3   0  -3    0.05    0.11
   3   0  -3    0.07    0.11
  -3   0  -3   -0.02    0.17
   4   0   3    0.10    0.20
   4   0  -3   -0.09    0.12
  -4   0   3    0.13    0.16
  -4   0  -3    0.12    0.21
   4   0   3    0.15    0.17
   4   0   3   -0.07    0.14
  -4   0  -3   -0.13    0.14
  -4   0   3    0.10    0.22
   4   0  -3    0.40    0.22
   4   0  -3    0.20    0.15
  -4   0  -3    0.17    0.12
   4   0   3    0.27    0.24
  -4   0  -3   -0.07    0.13
   4   0  -3    0.21    0.10
  -4   0  -3   -0.19    0.19
  -4   0  -3    0.18    0.17
  -4   0   3   -0.03    0.13
  -5   0  -3    0.05    0.16
  -5   0   3    0.17    0.14
   5   0  -3   -0.21    0.14
  -5   0   3    0.10    0.20
   5   0   3    0.27    0.27
  -5   0  -3    0.04    0.23
   5   0   3   -0.06    0.21
   5   0  -3    0.06    0.12
  -5   0   3    0.24    0.16
  -5   0  -3    0.09    0.24
   5   0   3    0.03    0.14
  -5   0  -3    0.24    0.18
   5   0  -3    0.12    0.14
   5   0   3    0.03    0.15
   5   0  -3    0.08    0.10
  -6   0  -3    0.53    0.22
   6   0  -3   -0.14    0.24
   6   0   3   -0.12    0.25
  -6   0  -3    0.09    0.27
   6   0  -3    0.04    0.13
  -6   0   3    0.43    0.31
  -6   0  -3    0.11    0.26
  -6   0  -3    0.07    0.18
   6   0   3    0.11    0.29
   6   0   3    0.01    0.17
  -6   0   3    0.20    0.16
   6   0   3    0.03    0.18
   6   0  -3    0.16    0.17
   7   0   3    0.08    0.33
  -7   0   3    0.01    0.28
   7   0   3   -0.06    0.17
  -7   0  -3   -0.15    0.20
  -7   0  -3   -0.21    0.25
   7   0   3   -0.31    0.20
  -7   0   3    0.06    0.18
   7   0  -3    0.10    0.14
  -7   0  -3   -0.08    0.27
  -8   0  -3    0.04    0.33
   8   0   3    0.29    0.23
   8   0  -3    0.13    0.18
  -8   0   3   -0.11    0.22
  -8   0  -3    0.15    0.22
  -8   0  -3   -0.24    0.29
  -8   0   3    0.54    0.40
   9   0  -3   -0.02    0.18
  -9   0  -3   -0.25    0.33
  -9   0  -3   -0.11    0.22
   9   0   3   -0.01    0.19
  -9   0   3   -0.22    0.18
 -10   0   3   -0.04    0.25
  10   0  -3   -0.13    0.22
  10   0   3   -0.16    0.22
 -10   0  -3    0.41    0.38
 -10   0  -3   -0.01    0.29
 -10   0   3    0.36    0.27
  11   0  -3    0.23    0.27
 -11   0  -3    0.35    0.33
  11   0   3    0.08    0.27
 -11   0  -3   -0.58    0.45
  12   0  -3   -0.49    0.30
  12   0   3    0.12    0.32
  13   0   3   -0.64    0.37
  13   0  -3    0.21    0.35
   0   1   3    0.42    0.15
   0   1  -3    0.19    0.12
   0  -1   3    0.39    0.13
   0  -1   3    0.49    0.16
   0  -1   3    0.08    0.12
   0  -1  -3    0.32    0.14
   0  -1  -3    0.16    0.13
   0  -1   3    0.41    0.13
   0  -1  -3    0.24    0.13
   0  -1  -3    0.34    0.13
   0   1  -3    0.09    0.11
   0   1  -3    0.15    0.12
   0   1   3    0.25    0.13
   0   1  -3    0.08    0.12
   0  -1  -3   -0.15    0.14
   0  -1   3    0.22    0.10
   0  -1   3    0.39    0.14
   0  -1  -3    0.39    0.13
   0  -1  -3    0.08    0.10
   0   1   3    0.17    0.12
   0  -1  -3    0.37    0.14
   0  -1  -3    0.35    0.11
   0  -1   3    0.10    0.13
   0   1  -3    0.29    0.15
   0   1   3    0.57    0.15
   0   1   3    0.44    0.14
   0  -1  -3    0.08    0.12
   0   1   3   -0.03    0.10
   0   1   3    0.46    0.13
   0   1  -3    0.14    0.11
   0  -1   3    0.23    0.12
  -1   1   3  270.86   28.21
  -1  -1  -3  306.14   28.70
   1   1  -3  273.54   27.25
   1   1  -3  287.27   28.79
   1   1  -3  299.73   28.27
   1  -1   3  268.31   27.25
   1  -1   3  264.32   28.21
  -1  -1  -3  321.17   27.27
  -1  -1  -3  261.62   27.37
  -1   1   3  313.52   27.40
  -1   1   3  289.98   27.27
   1  -1   3  299.49   26.22
  -1   1   3  262.87   27.38
  -1  -1  -3  306.93   27.26
  -1   1   3  290.34   26.22
   1  -1   3  245.23   29.90
   1  -1   3  285.95   27.07
  -1   1   3  295.49   27.07
   1   1   3  315.13   26.23
   1   1   3  318.70   28.21
  -1  -1   3  313.60   26.21
   1  -1  -3  278.06   26.21
   1   1   3  263.94   27.38
   1   1   3  286.01   27.37
   1  -1  -3  258.33   27.25
   1   1   3  294.63   27.25
  -1   1  -3  247.22   27.38
   1  -1  -3  330.46   27.41
   1   1   3  242.39   28.19
  -1  -1   3  241.81   27.24
  -1   1  -3  254.64   27.25
  -1   1  -3  291.57   27.07
  -1  -1   3  287.86   27.39
  -1   1  -3  270.35   28.21
  -1   1  -3  332.05   27.07
  -1  -1   3  257.29   27.24
   1  -1  -3  324.31   28.21
   1  -1  -3  305.76   28.22
  -2   1   3   30.37    2.84
   2  -1   3   29.88    2.82
  -2   1   3   31.95    2.82
   2  -1   3   33.25    2.70
   2   1  -3   34.04    2.78
  -2   1   3   30.47    2.67
   2  -1   3   29.03    2.86
   2  -1   3   26.62    2.80
   2   1  -3   30.83    2.64
   2  -1   3   28.31    2.74
  -2   1   3   27.98    2.81
  -2  -1  -3   27.75    2.79
   2   1  -3   32.13    2.64
  -2  -1  -3   29.57    2.77
   2   1  -3   24.42    2.78
  -2  -1  -3   28.11    2.78
   2   1  -3   32.05    2.85
   2  -1  -3   26.72    2.67
  -2   1  -3   24.21    2.84
  -2  -1   3   23.47    2.76
  -2   1  -3   33.33    2.88
   2   1   3   29.91    2.80
   2  -1  -3   25.69    2.80
  -2   1  -3   28.90    2.68
  -2   1  -3   28.11    2.81
  -2  -1   3   29.03    2.78
  -2  -1   3   24.12    2.77
  -2   1  -3   28.30    3.09
  -2   1  -3   29.05    2.72
   2  -1  -3   24.47    2.80
   2  -1  -3   25.94    2.75
  -2   1  -3   27.86    2.73
   2  -1  -3   25.31    2.81
   2   1   3   33.40    3.02
   2   1   3   29.53    2.78
   2  -1  -3   25.65    2.87
  -2   1  -3   28.55    2.85
   3   1  -3  515.07   45.63
   3  -1   3  461.28   43.70
   3   1  -3  516.19   45.63
   3  -1   3  485.82   45.65
  -3   1   3  480.67   45.64
  -3  -1  -3  500.23   45.41
   3   1  -3  436.00   45.39
  -3   1   3  489.30   45.44
   3  -1   3  484.27   47.01
  -3  -1  -3  435.07   45.41
   3  -1   3  489.22   45.10
  -3  -1   3  473.15   45.41
   3  -1  -3  436.14   45.42
   3   1   3  435.42   45.39
   3  -1  -3  483.36   45.65
  -3   1  -3  457.00   49.89
  -3   1  -3  414.95   46.22
   3  -1  -3  506.73   43.69
   3  -1  -3  487.44   47.02
  -3   1  -3  492.80   45.44
   3   1   3  520.35   45.63
   4  -1   3    1.92    0.44
   4  -1   3    2.18    0.27
  -4  -1  -3    2.40    0.33
  -4   1   3    2.53    0.38
  -4   1   3    2.81    0.49
   4   1  -3    2.07    0.40
   4   1  -3    2.74    0.30
   4   1  -3    1.97    0.35
   4  -1   3    2.26    0.35
  -4   1   3    1.94    0.33
  -4  -1  -3    1.66    0.38
   4  -1   3    2.17    0.35
   4  -1   3    1.72    0.34
   4  -1  -3    2.04    0.35
   4   1   3    2.02    0.30
  -4   1  -3    1.68    0.34
  -4  -1   3    3.49    0.48
   4  -1  -3    2.48    0.46
  -4   1  -3    1.88    0.32
  -4   1  -3    1.71    0.43
   4  -1  -3    1.84    0.30
   4   1   3    2.48    0.29
   4   1   3    2.13    0.46
  -4  -1   3    2.32    0.30
   4  -1  -3    2.09    0.36
  -4   1  -3    2.25    0.38
  -4   1  -3    2.78    0.50
  -5  -1  -3  187.03   19.56
  -5  -1  -3  199.29   18.26
   5   1  -3  190.39   17.84
  -5   1   3  196.67   17.82
   5  -1   3  186.19   17.80
   5  -1   3  218.79   19.64
   5   1  -3  176.72   18.18
   5   1  -3  179.45   19.54
  -5   1   3  159.98   17.85
  -5  -1  -3  186.57   17.77
  -5   1   3  185.84   18.22
   5  -1   3  177.74   17.12
  -5   1  -3  173.16   17.81
   5   1   3  214.55   17.74
   5  -1  -3  173.08   17.89
  -5   1  -3  172.08   18.20
   5   1   3  195.41   18.25
   5  -1  -3  166.47   17.79
  -5   1  -3  214.31   17.88
   5   1   3  188.62   17.84
  -5   1  -3  175.75   17.86
  -5  -1   3  187.48   18.20
   5  -1  -3  188.67   19.61
   5  -1  -3  178.18   17.09
  -5   1  -3  175.60   19.61
  -6  -1  -3    2.37    0.55
  -6  -1  -3    1.10    0.37
   6  -1   3    2.22    0.35
  -6   1   3    1.75    0.27
   6   1  -3    1.38    0.39
   6   1  -3    2.15    0.50
  -6  -1  -3    1.74    0.30
  -6   1   3    1.65    0.34
  -6   1   3    1.04    0.40
   6  -1   3    1.54    0.32
   6  -1   3    1.72    0.36
   6  -1  -3    1.48    0.29
  -6   1  -3    1.91    0.38
   6  -1  -3    1.84    0.36
  -6   1  -3    2.07    0.51
  -6  -1   3    2.34    0.52
  -6   1  -3    1.30    0.26
   6   1   3    1.75    0.40
  -6   1  -3    3.08    0.58
  -6  -1   3    2.02    0.27
   6  -1  -3    1.36    0.31
  -6   1  -3    2.00    0.31
  -6  -1   3    1.58    0.26
   6   1   3    1.47    0.46
   7  -1   3  124.37   12.73
   7  -1   3  132.12   12.18
  -7  -1  -3  123.92   12.62
   7  -1   3  120.53   12.64
  -7  -1  -3  143.36   13.97
   7   1  -3  119.13   13.92
  -7  -1  -3  133.63   13.10
   7   1  -3  145.72   13.08
  -7   1   3  159.21   13.13
  -7   1   3  120.15   12.66
  -7   1  -3  128.02   12.64
  -7   1  -3  126.52   13.06
   7  -1  -3  144.10   12.16
  -7  -1   3  144.00   12.59
  -7  -1   3  139.89   12.60
  -7  -1   3  119.29   13.03
  -7   1  -3  133.48   12.69
   7  -1  -3  128.74   12.64
   7   1   3  114.59   13.91
   7  -1  -3  132.44   12.75
   7   1   3  123.79   13.04
  -7   1  -3  142.64   14.05
  -8  -1  -3    8.53    0.99
   8  -1   3    8.20    0.99
  -8  -1  -3    8.56    1.32
  -8   1   3    5.40    1.17
  -8  -1  -3    8.03    1.19
  -8   1   3    7.97    1.05
   8  -1  -3    9.75    0.99
  -8   1  -3    9.57    1.32
  -8  -1   3   10.38    0.95
  -8   1  -3    7.69    1.25
  -8   1  -3    9.10    1.07
  -8  -1   3   12.81    1.43
  -9   1   3  149.70   14.96
   9  -1   3  163.29   14.40
  -9  -1  -3  164.90   14.90
  -9  -1  -3  161.01   16.48
  -9  -1   3  146.27   14.85
  -9   1  -3  157.70   14.99
   9  -1  -3  145.98   14.36
  -9  -1   3  154.87   14.85
  -9   1  -3  154.30   16.56
 -10  -1  -3    0.17    0.24
 -10  -1  -3    0.27    0.34
 -10   1   3    0.05    0.28
  10  -1   3    0.53    0.32
  10   1  -3    0.28    0.18
 -10   1  -3    0.28    0.37
  10   1   3    0.10    0.22
  10  -1  -3    0.13    0.26
 -10   1  -3    0.46    0.32
 -11   1   3   48.09    4.50
  11  -1   3   45.97    4.37
  11   1  -3   40.78    4.22
 -11   1   3   49.72    4.54
 -11   1  -3   44.99    4.53
 -11   1  -3   39.91    5.09
  11   1   3   39.95    4.25
  11  -1  -3   51.77    4.36
  12   1  -3    0.78    0.31
  12  -1   3    0.79    0.42
  12  -1  -3    1.25    0.38
 -12   1  -3    0.40    0.42
  12   1   3    0.49    0.31
   0  -2  -3  216.17   20.72
   0  -2   3  199.40   20.71
   0   2   3  224.50   19.82
   0   2   3  223.66   20.72
   0  -2  -3  224.82   21.32
   0   2   3  245.38   20.47
   0  -2   3  219.79   20.45
   0   2  -3  177.88   19.81
   0  -2   3  185.75   19.80
   0  -2  -3  238.61   20.72
   0   2   3  245.35   20.64
   0  -2  -3  195.88   20.61
   0  -2  -3  213.80   20.44
   0  -2  -3  217.86   21.31
   0  -2  -3  210.26   20.45
   0   2  -3  207.47   21.33
   0  -2  -3  204.52   21.32
   0  -2  -3  230.62   19.83
   0  -2   3  217.54   21.32
   1   2  -3  138.78   12.30
   1  -2   3  108.58   12.14
  -1  -2  -3  113.35   12.23
   1   2  -3  129.49   12.11
  -1  -2  -3  122.84   12.24
  -1   2   3  115.04   12.30
  -1  -2  -3  128.21   12.94
  -1  -2  -3  119.74   12.28
  -1   2   3  145.28   12.67
   1  -2   3  125.59   12.27
   1  -2   3  142.07   12.68
  -1  -2  -3  135.17   11.76
   1  -2   3  122.24   12.66
   1  -2   3  110.74   13.43
  -1   2   3  134.43   12.27
  -1   2   3  134.87   12.33
  -1   2   3  132.36   12.68
   1   2   3  139.87   12.64
   1  -2  -3  105.98   12.65
   1  -2  -3  126.51   12.27
  -1   2  -3  122.80   13.44
   1  -2  -3  146.23   11.78
  -1  -2   3  129.88   12.29
  -1   2  -3  134.09   12.67
   1   2   3  127.72   12.12
   1  -2  -3  113.08   12.65
   1  -2  -3  120.42   12.31
  -1   2  -3  128.25   12.66
   1  -2  -3  116.17   12.14
   1  -2  -3  144.06   12.33
  -1  -2   3  119.37   11.73
   1   2   3  126.71   12.29
   1   2   3  135.60   12.24
  -1  -2   3  141.76   12.25
  -1   2  -3  129.47   12.26
  -1  -2   3  132.95   12.85
   2  -2   3   68.67    7.59
   2  -2   3   79.62    7.38
  -2  -2  -3   69.77    7.64
   2   2  -3   72.09    8.04
  -2   2   3   72.23    7.71
   2   2  -3   73.18    7.32
   2  -2   3   80.91    7.92
   2  -2   3   71.36    8.43
  -2  -2  -3   85.66    7.67
  -2  -2  -3   79.80    8.13
   2   2  -3   91.30    7.69
  -2   2   3   81.83    7.59
   2   2  -3   87.15    7.65
  -2   2   3   82.59    7.59
  -2   2   3   90.60    7.71
  -2  -2  -3   70.20    7.67
   2  -2   3   66.84    7.68
  -2  -2   3   68.01    7.63
  -2  -2   3   82.66    7.65
   2  -2  -3   68.71    8.42
   2  -2  -3   78.30    7.70
   2  -2  -3   90.85    7.74
  -2   2  -3   87.70    7.59
   2  -2  -3   86.17    7.38
  -2   2  -3   78.08    7.37
   2  -2  -3   90.12    7.61
   2   2   3   71.52    7.68
   2   2   3   76.17    7.68
  -2   2  -3   77.48    7.59
  -2   2  -3   83.44    7.72
   2   2   3   76.21    7.34
  -2   2  -3   88.15    7.92
   2   2   3   77.99    7.64
  -2   2  -3   93.06    8.48
   2  -2  -3   89.69    7.73
   2   2   3   84.89    8.15
  -2  -2   3   72.15    7.66
   2  -2  -3   72.70    7.92
  -2   2  -3   90.47    7.93
   3  -2   3   13.13    1.25
  -3  -2  -3    9.60    1.14
  -3   2   3   10.62    1.20
   3  -2   3    9.44    1.19
  -3   2   3   12.12    1.13
   3   2  -3   10.59    1.23
   3  -2   3   12.89    1.17
   3   2  -3   12.60    1.13
  -3  -2  -3   10.02    1.24
  -3  -2  -3   10.19    1.14
  -3   2   3   11.08    1.08
   3   2  -3   12.41    1.28
   3  -2   3   11.48    1.15
   3  -2   3   10.27    1.14
   3  -2   3   12.80    1.37
  -3   2   3   10.65    1.14
   3  -2   3    9.26    1.19
  -3   2   3   14.26    1.26
   3  -2  -3   13.17    1.37
  -3   2  -3   12.65    1.16
  -3  -2   3   11.93    1.14
   3  -2  -3   13.58    1.16
  -3   2  -3   12.65    1.11
   3   2   3   10.92    1.16
   3  -2  -3    9.02    1.19
   3   2   3   12.40    1.13
  -3   2  -3   12.41    1.23
  -3   2  -3   11.71    1.20
  -3   2  -3   10.60    1.15
   3  -2  -3   10.04    1.21
   3  -2  -3   10.94    1.16
  -3   2  -3    9.01    1.09
  -3   2  -3   14.14    1.41
  -3   2  -3    9.38    1.16
   3  -2  -3    9.17    1.19
  -4  -2  -3   13.93    1.35
   4  -2   3   14.88    1.62
   4  -2   3   13.43    1.43
  -4   2   3   14.17    1.44
  -4  -2  -3   14.03    1.49
   4   2  -3   14.18    1.46
   4  -2   3   13.89    1.36
   4   2  -3   12.97    1.51
   4   2  -3   13.19    1.46
   4  -2   3   14.85    1.43
   4  -2   3   13.33    1.41
   4  -2   3   13.67    1.36
   4  -2  -3   14.14    1.34
   4  -2  -3   15.46    1.45
   4  -2  -3   12.85    1.60
  -4   2  -3   11.25    1.58
   4  -2  -3   13.16    1.43
  -4   2  -3   14.71    1.44
   4  -2  -3   12.89    1.35
  -4  -2   3   11.98    1.33
  -4   2  -3   11.08    1.48
   4   2   3   11.97    1.57
   4   2   3   10.73    1.48
   4  -2  -3   13.97    1.42
   4   2   3   11.64    1.30
   4   2   3   11.58    1.34
   5  -2   3    0.21    0.20
   5  -2   3    0.40    0.19
   5  -2   3   -0.10    0.15
  -5  -2  -3   -0.01    0.13
  -5   2   3    0.20    0.19
   5  -2   3    0.08    0.19
  -5  -2  -3    0.19    0.19
   5   2  -3    0.36    0.24
   5   2  -3    0.43    0.18
   5  -2   3    0.25    0.17
  -5   2   3   -0.15    0.18
  -5   2  -3    0.00    0.26
   5  -2  -3    0.16    0.18
   5  -2  -3    0.35    0.23
   5  -2  -3    0.65    0.25
  -5   2  -3    0.33    0.29
   5   2   3    0.85    0.38
   5  -2  -3   -0.03    0.16
  -5   2  -3    0.27    0.24
   5   2   3    0.09    0.23
   5  -2  -3    0.25    0.17
   5   2   3    0.15    0.15
  -5  -2   3    0.09    0.10
  -5   2  -3    0.08    0.19
  -5  -2   3    0.25    0.12
  -6  -2  -3   16.98    1.62
   6   2  -3   17.21    1.84
   6   2  -3   15.36    1.83
  -6   2   3   16.02    1.69
  -6  -2  -3   15.85    1.62
  -6  -2  -3   15.14    1.84
  -6   2   3   17.51    1.74
   6  -2   3   16.95    1.72
   6  -2   3   14.34    1.72
  -6   2   3   15.59    1.88
   6  -2   3   16.72    1.73
   6  -2   3   16.10    1.64
   6  -2   3   16.50    1.66
  -6   2  -3   15.50    1.98
   6  -2  -3   14.98    1.72
  -6  -2   3   15.81    1.58
  -6   2  -3   16.50    1.70
   6  -2  -3   13.93    1.69
   6  -2  -3   18.16    1.65
   6  -2  -3   16.93    1.76
  -6   2  -3   13.77    1.71
   6  -2  -3   17.40    1.65
  -6   2  -3   17.03    1.72
   6   2   3   16.05    1.88
  -6   2  -3   18.61    1.89
  -7   2   3    3.22    0.58
  -7   2   3    2.83    0.48
   7  -2   3    3.11    0.53
   7  -2   3    4.03    0.59
  -7  -2  -3    3.87    0.42
   7   2  -3    3.17    0.54
   7  -2   3    3.21    0.54
   7   2  -3    3.50    0.67
  -7  -2  -3    3.31    0.42
  -7  -2  -3    3.40    0.56
  -7   2   3    4.48    0.80
   7  -2  -3    3.52    0.57
  -7   2  -3    2.82    0.49
   7   2   3    2.84    0.66
  -7   2  -3    4.24    0.79
  -7   2  -3    3.06    0.70
   7   2   3    1.89    0.66
   7  -2  -3    2.59    0.48
   7  -2  -3    3.82    0.59
  -7   2  -3    3.09    0.57
  -7   2  -3    3.27    0.49
  -8   2   3    2.76    0.69
  -8   2   3    1.32    0.31
  -8  -2  -3    1.90    0.28
  -8   2   3    1.30    0.46
  -8  -2  -3    1.12    0.42
   8   2  -3    3.17    0.66
   8  -2   3    1.67    0.44
  -8   2  -3    1.05    0.52
  -8   2  -3    1.60    0.33
   8  -2  -3    1.81    0.40
  -8   2  -3    1.86    0.48
   8   2   3    1.58    0.61
  -8   2  -3    2.00    0.35
  -8   2  -3    2.02    0.62
  -9  -2  -3    0.15    0.30
   9  -2   3    0.08    0.26
  -9   2   3   -0.24    0.25
   9   2   3    0.35    0.48
  -9   2  -3    0.47    0.34
  -9   2  -3    0.00    0.34
   9  -2  -3   -0.28    0.26
 -10   2   3    0.06    0.33
  10  -2   3   -0.03    0.30
 -10   2  -3    0.70    0.40
 -10   2  -3   -0.09    0.39
  10   2   3    0.95    0.57
  10  -2  -3   -0.05    0.32
 -11   2   3    0.45    0.36
 -11   2   3    0.52    0.39
  11  -2   3   -0.26    0.36
  11  -2  -3    0.54    0.36
 -11   2  -3    0.95    0.52
 -11   2  -3    0.16    0.35
  11   2   3    0.95    0.58
  12   2  -3    1.60    0.32
  12   2  -3    2.29    0.92
 -12   2   3    2.32    0.59
  12   2   3    0.38    0.87
 -12   2  -3    1.85    0.61
  12   2   3    0.97    0.35
   0   3   3    0.16    0.18
   0  -3  -3    0.06    0.17
   0   3   3    0.24    0.19
   0   3  -3   -0.04    0.18
   0  -3   3   -0.28    0.16
   0  -3  -3   -0.15    0.16
   0   3  -3    0.13    0.16
   0  -3   3    0.00    0.16
   0  -3   3   -0.02    0.16
   0   3   3    0.05    0.16
   0   3  -3    0.15    0.19
   0   3  -3    0.14    0.19
   0   3   3    0.18    0.22
   0   3   3   -0.14    0.16
   0  -3  -3    0.01    0.19
   0  -3  -3    0.09    0.13
   0  -3  -3    0.29    0.15
   0  -3   3    0.27    0.21
   0  -3   3    0.15    0.16
   0   3  -3   -0.15    0.14
   0   3   3    0.12    0.18
   0  -3   3    0.10    0.14
   0  -3  -3    0.24    0.19
   0   3  -3    0.25    0.20
   1   3  -3  278.69   29.39
   1  -3   3  307.38   27.77
   1  -3   3  320.83   25.81
  -1  -3  -3  270.44   28.27
  -1   3   3  270.23   25.81
  -1   3   3  265.32   26.84
  -1   3   3  326.49   26.66
   1  -3   3  292.56   26.98
   1   3  -3  293.37   27.74
   1  -3   3  321.04   26.89
   1  -3   3  240.40   29.42
   1   3  -3  295.83   26.60
  -1   3   3  289.40   26.98
   1  -3   3  289.12   26.64
  -1   3   3  284.15   27.78
  -1  -3  -3  285.96   26.84
   1   3  -3  283.92   26.83
  -1   3  -3  291.57   26.64
   1  -3  -3  254.49   27.75
   1   3   3  247.25   26.94
  -1   3  -3  328.90   27.00
   1  -3  -3  264.86   26.63
   1   3   3  241.87   27.73
  -1  -3   3  276.76   28.19
   1   3   3  289.88   26.82
   1  -3  -3  306.99   27.77
  -1  -3   3  251.14   26.82
  -1   3  -3  281.88   27.77
  -1   3  -3  240.63   29.43
   1  -3  -3  253.70   29.43
  -1  -3   3  252.16   26.93
   1  -3  -3  274.01   27.74
   1  -3  -3  285.73   26.87
   1  -3  -3  261.85   26.97
   1   3   3  269.80   26.60
   1  -3  -3  318.32   26.64
   2   3  -3   16.43    1.53
  -2  -3  -3   17.88    1.62
   2  -3   3   17.25    1.70
   2  -3   3   12.45    1.68
   2   3  -3   18.44    1.64
   2  -3   3   16.89    1.71
   2   3  -3   15.50    1.72
  -2   3   3   18.83    1.71
  -2   3   3   14.17    1.68
   2  -3   3   21.40    1.90
  -2   3   3   12.13    1.56
  -2  -3  -3   14.46    1.64
   2  -3   3   16.68    1.61
  -2   3   3   11.37    1.69
   2  -3   3   19.12    1.65
  -2   3   3   15.47    1.63
  -2   3   3   16.75    1.70
  -2  -3  -3   16.92    1.63
  -2  -3   3   16.79    1.61
   2   3   3   14.74    1.64
   2  -3  -3   13.89    1.59
  -2  -3   3   18.35    1.64
   2   3   3   16.43    1.63
  -2   3  -3   13.89    1.67
   2  -3  -3   19.28    1.87
  -2   3  -3   15.50    1.85
  -2   3  -3   17.39    1.63
   2  -3  -3   14.53    1.69
  -2  -3   3   16.67    1.74
  -2   3  -3   13.79    1.69
   2   3   3   14.89    1.81
   2   3   3   13.87    1.55
  -2  -3   3   16.40    1.65
   2  -3  -3   17.77    1.71
   2  -3  -3   15.40    1.70
  -2  -3   3   15.16    1.63
   2  -3  -3   14.38    1.69
   3   3  -3  146.68   15.24
  -3   3   3  145.66   15.80
   3  -3   3  171.84   15.42
   3   3  -3  148.42   14.64
  -3  -3  -3  184.19   15.29
  -3   3   3  152.29   15.80
  -3   3   3  162.99   15.16
   3  -3   3  153.85   15.35
   3  -3   3  185.59   16.87
  -3  -3  -3  172.64   15.30
   3  -3   3  168.94   15.20
   3   3  -3  167.04   16.70
  -3  -3  -3  157.45   15.27
   3   3  -3  181.97   16.11
   3  -3   3  141.05   14.71
  -3   3  -3  160.79   15.82
   3  -3  -3  182.57   14.75
  -3  -3   3  175.43   15.26
  -3   3  -3  146.99   16.84
   3  -3  -3  161.88   15.84
   3  -3  -3  153.53   15.41
  -3   3  -3  158.97   15.81
   3   3   3  142.99   14.66
   3   3   3  153.39   15.34
  -3  -3   3  158.82   15.26
   3  -3  -3  150.70   16.83
  -3  -3   3  151.07   15.26
   3  -3  -3  158.28   15.19
  -3  -3   3  183.66   15.33
  -3   3  -3  171.35   14.73
  -3   3  -3  137.64   15.33
   3   3   3  151.37   15.24
   3   3   3  143.83   16.18
  -3   3  -3  151.26   15.39
   3  -3  -3  156.54   15.36
  -3   3  -3  144.24   15.32
   4   3  -3   12.44    1.72
   4  -3   3   14.97    1.72
   4   3  -3   16.62    1.57
   4  -3   3   17.58    1.66
   4  -3   3   16.54    1.63
   4  -3   3   14.46    1.70
   4  -3   3   16.33    1.64
   4  -3   3   19.06    1.75
  -4   3   3   15.75    1.62
   4   3  -3   16.49    1.81
  -4  -3  -3   19.42    1.75
   4   3  -3   15.53    1.70
  -4  -3  -3   15.78    1.62
  -4   3   3   15.44    1.70
  -4   3   3   16.81    1.72
  -4   3  -3   16.92    1.55
   4  -3  -3   17.53    1.73
   4   3   3   16.79    1.91
  -4   3  -3   14.00    1.72
   4  -3  -3   12.51    1.69
   4  -3  -3   15.70    1.62
   4  -3  -3   14.21    1.63
  -4   3  -3   16.23    1.65
  -4   3  -3   14.29    1.89
  -4   3  -3   16.28    1.72
   4   3   3   16.24    1.63
   4   3   3   15.41    1.58
  -4  -3   3   14.51    1.60
  -4   3  -3   14.54    1.62
   4  -3  -3   15.52    1.72
  -4   3  -3   16.07    1.71
   5   3  -3  206.89   22.11
  -5   3   3  209.24   20.29
   5  -3   3  211.00   20.94
   5   3  -3  217.09   21.37
  -5  -3  -3  239.64   22.15
   5   3  -3  210.09   20.67
   5  -3   3  207.23   19.51
  -5  -3  -3  211.30   20.18
   5  -3   3  199.92   20.11
   5  -3   3  184.01   20.94
   5  -3   3  215.82   20.40
   5  -3  -3  190.23   20.38
   5   3   3  215.51   21.46
  -5   3  -3  182.95   22.30
  -5  -3   3  238.42   20.16
  -5   3  -3  230.21   20.35
   5   3   3  245.81   20.79
  -5  -3   3  221.52   20.18
   5  -3  -3  213.36   19.51
  -5   3  -3  201.70   20.29
   5  -3  -3  181.15   20.27
   5  -3  -3  212.03   20.96
   6  -3   3    4.34    0.70
   6   3  -3    5.62    0.85
   6   3  -3    3.92    0.59
  -6  -3  -3    4.44    0.56
   6  -3   3    5.14    0.68
  -6  -3  -3    5.47    0.65
  -6   3   3    4.53    0.67
   6  -3   3    5.08    0.68
   6  -3   3    5.12    0.75
  -6   3   3    5.09    0.76
   6   3  -3    3.71    0.75
   6  -3   3    4.52    0.64
  -6  -3  -3    4.91    0.58
  -6   3  -3    4.92    0.69
   6  -3  -3    5.10    0.73
   6  -3  -3    5.09    0.68
   6  -3  -3    5.08    0.75
  -6   3  -3    3.88    0.83
   6   3   3    5.37    0.85
   6  -3  -3    5.15    0.68
  -6   3  -3    5.02    0.73
  -6  -3   3    4.65    0.52
  -6  -3   3    4.67    0.54
   6   3   3    4.69    0.93
   6  -3  -3    5.80    0.67
  -6   3  -3    6.14    0.91
  -7   3   3  101.27   10.23
   7   3  -3   98.33   10.68
  -7   3   3   95.46    9.90
   7  -3   3   96.16    9.87
   7   3  -3   86.85   10.43
  -7   3   3  104.24    9.87
  -7  -3  -3  106.57   10.71
   7  -3   3  104.17    9.50
  -7  -3  -3  103.97    9.71
   7   3  -3   95.13   10.12
   7  -3  -3  100.67    9.48
  -7   3  -3   93.42   10.92
   7  -3  -3   95.35    9.87
  -7   3  -3  114.85    9.93
  -7   3  -3  106.95   10.20
   7   3   3  119.95   10.64
  -8   3   3   15.88    1.75
   8  -3   3   16.35    1.65
  -8  -3  -3   14.21    1.72
   8   3  -3   13.93    1.89
  -8   3   3   14.89    1.64
  -8   3  -3   15.37    1.66
   8   3   3   16.78    2.04
   8  -3  -3   15.66    1.62
  -8   3  -3   13.02    1.70
  -8   3  -3   14.79    1.96
  -9   3   3   76.38    8.20
   9   3  -3   70.83    8.71
  -9   3   3   85.84    8.14
   9  -3   3   73.87    7.86
   9   3   3   88.77    8.91
  -9   3  -3   89.77    8.14
  -9   3  -3   75.74    8.20
   9  -3  -3   92.96    7.91
  -9   3  -3   96.86    9.20
 -10   3   3    7.07    0.96
  10   3  -3    8.29    1.31
 -10   3  -3    5.26    0.70
 -10   3  -3    5.60    0.97
 -10   3  -3    4.64    1.10
  10   3   3    8.85    1.48
 -11   3   3   39.44    4.52
 -11   3   3   45.15    4.53
  11   3  -3   49.48    5.07
  11   3   3   46.35    5.17
 -11   3  -3   46.99    4.59
 -11   3  -3   39.69    5.09
 -12   3   3    3.20    0.79
 -12   3   3    3.99    0.75
  12   3  -3    2.66    1.04
 -12   3  -3    2.35    0.68
  12   3   3    2.47    1.11
   0  -4  -3   42.69    3.99
   0   4  -3   44.59    4.31
   0  -4   3   36.10    3.96
   0   4   3   41.34    3.89
   0   4  -3   47.99    3.79
   0  -4  -3   41.77    3.83
   0  -4   3   36.09    3.80
   0  -4   3   42.83    3.98
   0  -4   3   32.41    3.93
   0  -4  -3   42.19    3.99
   0   4   3   39.11    3.78
   0  -4  -3   41.54    3.96
   0   4  -3   34.23    3.93
   0   4  -3   39.25    3.87
   0  -4   3   36.64    4.28
   0   4   3   35.32    3.92
   0  -4   3   36.00    3.82
   0  -4  -3   42.28    3.82
   0   4   3   40.56    4.05
   0  -4  -3   36.27    3.95
   0  -4   3   36.27    3.98
   0  -4  -3   47.84    4.31
  -1  -4  -3   14.95    1.57
   1  -4   3   12.12    1.46
   1  -4   3   11.93    1.55
  -1   4   3   13.58    1.47
   1   4  -3   14.53    1.44
   1  -4   3   14.37    1.68
   1  -4   3   14.74    1.49
   1  -4   3   13.54    1.54
  -1   4   3   16.82    1.54
  -1  -4  -3   13.51    1.51
   1   4  -3   16.62    1.56
   1   4  -3   12.88    1.60
   1  -4   3   15.91    1.58
   1  -4   3   13.94    1.55
  -1  -4  -3   13.59    1.61
   1   4  -3   14.14    1.53
   1   4  -3   11.52    1.45
  -1   4   3   12.26    1.53
   1  -4   3   12.02    1.44
  -1   4   3   15.63    1.61
   1  -4  -3   14.86    1.55
   1  -4  -3   17.09    1.55
   1   4   3   11.59    1.53
  -1  -4   3   14.84    1.53
  -1   4  -3   13.83    1.54
   1  -4  -3   14.24    1.45
   1   4   3   16.57    1.55
  -1   4  -3   14.80    1.69
  -1   4  -3   11.85    1.44
   1  -4  -3   13.94    1.58
   1  -4  -3   13.27    1.54
   1  -4  -3   13.58    1.47
  -1  -4   3   13.40    1.62
  -1   4  -3   15.34    1.49
   1   4   3   13.70    1.53
  -1   4  -3   14.86    1.57
   1   4   3   17.93    1.49
   1  -4  -3   17.01    1.70
   1  -4  -3   14.96    1.55
   1   4   3   16.93    1.49
   1  -4  -3   14.31    1.47
  -1  -4   3   14.18    1.55
   2  -4   3   89.21    9.07
  -2  -4  -3   91.24    8.79
   2   4  -3   75.11    8.74
   2  -4   3   89.93    8.45
   2  -4   3   93.19    8.71
  -2   4   3   81.17    8.85
  -2  -4  -3   81.37    8.76
   2   4  -3   79.28    8.39
  -2  -4  -3  101.54    9.55
   2  -4   3  103.77    8.88
   2   4  -3  102.17    9.00
   2   4  -3   83.65    9.53
   2  -4   3   82.02    8.83
  -2   4   3   80.91    8.70
   2  -4   3  104.37    9.68
  -2   4   3   98.37    8.83
  -2  -4  -3   85.49    8.78
   2  -4  -3   93.93    8.70
  -2   4  -3   86.48    9.67
  -2  -4   3   95.52    8.80
  -2   4  -3   74.57    8.68
  -2   4  -3   78.22    8.81
   2  -4  -3   88.45    8.85
   2   4   3   83.01    9.01
   2   4   3   95.70    8.64
   2  -4  -3   84.11    8.84
   2  -4  -3   90.50    8.86
  -2  -4   3  100.09    9.28
   2  -4  -3   89.93    8.46
   2   4   3  107.21    8.78
   2  -4  -3  102.22    9.70
  -2   4  -3   81.17    8.80
   2   4   3   92.43    8.83
   2   4   3   90.78    8.41
  -2   4  -3   89.52    9.07
   2  -4  -3   94.68    9.08
  -2  -4   3  105.05    8.79
   2  -4  -3   98.80    8.72
  -3  -4  -3    3.34    0.47
   3  -4   3    3.62    0.54
   3  -4   3    3.76    0.59
   3  -4   3    3.72    0.57
  -3   4   3    3.44    0.51
  -3  -4  -3    3.75    0.54
   3   4  -3    3.62    0.45
  -3  -4  -3    3.79    0.47
  -3   4   3    4.13    0.63
  -3   4   3    4.09    0.55
  -3   4   3    3.50    0.54
  -3   4   3    2.87    0.55
   3  -4   3    4.00    0.56
   3   4  -3    3.86    0.43
  -3   4   3    4.08    0.64
   3  -4   3    2.46    0.59
   3   4  -3    3.68    0.51
  -3   4  -3    5.13    0.65
   3   4   3    3.77    0.71
  -3   4  -3    4.16    0.58
   3  -4  -3    4.20    0.61
  -3   4  -3    2.90    0.58
   3  -4  -3    3.91    0.57
  -3  -4   3    4.23    0.56
  -3   4  -3    3.31    0.54
  -3  -4   3    2.37    0.55
  -3   4  -3    4.25    0.53
   3   4   3    3.89    0.53
   3   4   3    3.34    0.47
  -3   4  -3    4.28    0.71
   3   4   3    3.22    0.50
  -3  -4   3    3.74    0.47
  -3   4  -3    3.39    0.64
   3  -4  -3    5.03    0.60
  -3  -4   3    3.43    0.53
  -3   4  -3    4.24    0.57
  -3  -4   3    3.89    0.46
   3  -4  -3    4.66    0.67
   3  -4  -3    3.98    0.56
   4  -4   3   31.85    2.92
  -4  -4  -3   28.15    2.94
   4  -4   3   33.82    3.12
   4   4  -3   29.24    2.91
  -4   4   3   29.67    2.90
   4  -4   3   24.51    3.05
   4   4  -3   26.96    2.77
  -4   4   3   31.20    3.04
  -4  -4  -3   29.23    2.95
   4  -4   3   33.72    3.08
  -4   4   3   32.07    3.07
  -4  -4  -3   30.29    3.13
   4  -4   3   30.72    2.98
   4   4  -3   30.69    3.18
  -4   4   3   29.17    3.06
   4  -4  -3   27.44    2.96
  -4   4  -3   28.19    2.90
  -4   4  -3   34.14    3.42
   4  -4  -3   29.21    3.05
  -4   4  -3   25.91    3.02
  -4   4  -3   33.22    3.08
   4   4   3   32.56    3.31
  -4   4  -3   33.11    3.11
   4   4   3   30.54    2.92
   4   4   3   32.41    2.97
   4  -4  -3   23.95    3.02
   4  -4  -3   29.32    2.90
  -4   4  -3   29.24    3.04
   4  -4  -3   30.82    3.11
  -4  -4   3   27.09    2.93
  -4  -4   3   28.92    2.94
   4   4   3   26.04    2.79
   5  -4   3    0.36    0.27
   5   4  -3    0.03    0.12
   5  -4   3    0.27    0.27
   5  -4   3   -0.03    0.23
  -5  -4  -3    0.18    0.19
  -5   4   3   -0.06    0.23
   5  -4   3    0.52    0.26
   5  -4   3    0.43    0.27
   5   4  -3    0.09    0.28
  -5   4   3    0.31    0.27
   5   4  -3    0.10    0.31
   5  -4  -3    0.43    0.27
  -5   4  -3    0.31    0.29
  -5   4  -3   -0.23    0.22
  -5  -4   3   -0.02    0.16
   5   4   3    0.24    0.15
  -5   4  -3    0.01    0.31
   5  -4  -3    0.35    0.31
  -5   4  -3    0.04    0.12
   5  -4  -3   -0.04    0.26
  -5   4  -3    0.26    0.28
   5  -4  -3    0.17    0.25
   5  -4  -3    0.19    0.24
   5   4   3    0.44    0.21
   5   4   3   -0.13    0.29
  -6  -4  -3   19.93    2.15
   6  -4   3   17.13    2.29
   6   4  -3   23.51    2.50
   6  -4   3   17.77    2.29
   6  -4   3   23.27    2.23
  -6   4   3   21.20    2.36
   6  -4   3   22.32    2.34
   6   4  -3   22.57    2.41
   6  -4   3   24.07    2.27
   6  -4   3   23.11    2.24
  -6   4  -3   20.03    2.58
   6  -4  -3   22.45    2.34
   6  -4  -3   22.23    2.35
   6  -4  -3   21.95    2.26
  -6  -4   3   20.08    2.13
  -6   4  -3   22.52    2.34
   6  -4  -3   19.43    2.31
   6   4   3   25.31    2.65
   6  -4  -3   22.48    2.23
   6   4   3   22.90    2.49
   7  -4   3    0.21    0.28
   7  -4   3    0.06    0.34
   7  -4   3    0.72    0.35
   7  -4   3   -0.12    0.25
   7   4  -3    0.89    0.42
   7  -4   3   -0.06    0.28
   7   4  -3    0.64    0.43
   7  -4   3   -0.20    0.33
  -7   4   3    0.65    0.37
  -7  -4  -3    0.27    0.19
   7  -4  -3    0.75    0.35
   7   4   3    0.12    0.41
  -7   4  -3    0.53    0.39
  -7   4  -3    0.21    0.32
   7  -4  -3   -0.02    0.29
  -7   4  -3    0.90    0.51
   7  -4  -3    0.05    0.28
   7  -4  -3    0.06    0.28
   8   4  -3   17.30    2.04
  -8   4   3   18.87    1.91
  -8   4  -3   19.47    2.18
  -8   4  -3   13.13    1.79
   8   4   3   10.91    2.02
   9   4  -3    0.17    0.48
  -9   4   3   -0.17    0.31
  -9   4  -3   -0.15    0.29
   9   4   3   -0.15    0.46
  -9   4  -3   -0.07    0.32
  -9   4  -3   -0.61    0.39
 -10   4   3    5.70    0.92
  10   4  -3    4.85    1.13
 -10   4  -3    5.32    0.75
  10   4   3    5.65    1.28
 -10   4  -3    3.19    1.00
 -10   4  -3    3.42    0.86
 -11   4   3    1.40    0.58
 -11   4   3    1.65    0.32
  11   4  -3    0.50    0.71
 -11   4   3    1.32    0.53
 -11   4  -3    2.17    0.39
 -11   4  -3    1.70    0.60
  11   4   3    2.06    0.95
 -12   4   3    0.34    0.53
 -12   4   3    0.34    0.48
 -12   4  -3    1.29    0.64
   0  -5  -3    0.04    0.20
   0   5  -3    0.10    0.21
   0   5  -3    0.04    0.22
   0  -5  -3    0.09    0.12
   0   5  -3   -0.05    0.26
   0  -5  -3    0.30    0.27
   0  -5   3    0.23    0.24
   0  -5  -3   -0.15    0.14
   0   5  -3    0.22    0.24
   0  -5  -3    0.39    0.15
   0  -5  -3    0.03    0.16
   0  -5  -3   -0.10    0.18
   0   5  -3    0.08    0.22
   0  -5   3    0.01    0.14
   0   5   3    0.13    0.22
   0   5   3   -0.06    0.23
   0   5   3   -0.24    0.19
   0  -5   3    0.05    0.25
   0  -5   3    0.07    0.21
   0   5   3    0.34    0.27
   0  -5   3   -0.07    0.15
   0  -5  -3   -0.11    0.18
  -1  -5  -3  240.27   21.23
   1  -5   3  216.88   21.30
   1  -5   3  231.83   21.87
   1  -5   3  197.14   21.22
  -1   5   3  240.30   20.39
   1   5  -3  198.60   20.97
  -1   5   3  246.29   21.05
  -1  -5  -3  205.51   23.16
  -1  -5  -3  234.62   21.26
   1  -5   3  201.27   21.85
  -1   5   3  193.19   21.19
   1  -5   3  200.71   23.21
   1  -5   3  210.71   20.97
  -1   5   3  235.83   21.95
   1   5  -3  244.66   23.17
  -1  -5   3  215.19   21.21
   1   5   3  229.79   21.88
   1   5   3  205.30   20.35
   1  -5  -3  218.67   21.29
  -1  -5   3  254.81   23.16
   1  -5  -3  208.47   21.86
  -1  -5   3  180.67   21.23
   1  -5  -3  222.11   20.97
  -1   5  -3  219.53   21.20
   1  -5  -3  224.66   23.24
  -1   5  -3  243.30   20.39
   1   5   3  223.33   21.19
   1   5   3  207.39   20.98
  -1   5  -3  220.49   23.23
   1  -5  -3  204.41   21.22
   1  -5  -3  224.58   20.97
   1  -5  -3  235.90   21.87
  -1   5  -3  240.88   21.93
   2   5  -3    0.20    0.19
  -2   5   3   -0.02    0.25
   2  -5   3    0.26    0.25
  -2   5   3    0.28    0.28
   2   5  -3    0.28    0.25
   2  -5   3    0.15    0.25
  -2  -5  -3    0.51    0.22
   2  -5   3    0.46    0.30
  -2  -5  -3    0.41    0.20
  -2  -5  -3    0.17    0.24
  -2  -5  -3    0.40    0.23
   2   5  -3    0.22    0.16
   2   5  -3    0.38    0.23
   2  -5   3    0.10    0.19
  -2   5   3    0.66    0.37
   2   5  -3    0.16    0.21
   2  -5   3    0.34    0.31
   2   5   3    0.28    0.21
  -2  -5   3    0.69    0.23
   2  -5  -3    0.16    0.26
   2  -5  -3    0.26    0.24
   2  -5  -3    0.15    0.29
  -2   5  -3    0.21    0.28
  -2   5  -3    0.22    0.29
   2  -5  -3   -0.02    0.23
   2   5   3    0.59    0.23
  -2   5  -3    0.44    0.29
   2  -5  -3    0.36    0.25
  -2   5  -3    0.21    0.25
  -2   5  -3    0.66    0.33
   2  -5  -3    0.30    0.25
   2   5   3    0.53    0.27
  -2  -5   3    0.30    0.23
  -2  -5   3    0.32    0.26
   2   5   3   -0.12    0.19
   3   5  -3  104.98   11.87
  -3  -5  -3  140.90   11.91
   3  -5   3  116.61   12.32
   3  -5   3  131.29   11.85
  -3  -5  -3  117.14   11.92
   3   5  -3  142.84   11.43
   3   5  -3  135.52   12.22
  -3   5   3  108.16   11.79
   3  -5   3  107.21   12.00
   3  -5   3  136.72   11.51
  -3  -5  -3  132.31   11.92
  -3  -5  -3  131.79   12.95
   3  -5   3  133.76   12.06
  -3   5   3  130.80   11.49
  -3   5   3  115.20   11.99
  -3   5  -3  113.15   11.96
  -3  -5   3  108.75   11.91
   3  -5  -3  112.72   11.81
   3  -5  -3  105.40   12.30
   3   5   3  104.06   11.40
  -3   5  -3  129.38   11.50
  -3  -5   3  113.95   11.88
   3   5   3  119.89   11.98
   3  -5  -3  131.75   12.04
  -3   5  -3  147.87   13.21
  -3   5  -3  129.67   11.82
  -3   5  -3  133.10   12.04
   3   5   3  113.95   11.88
   3  -5  -3  133.99   11.52
   3   5   3  123.19   12.25
  -3  -5   3  138.03   11.90
  -3   5  -3  112.80   12.32
   3  -5  -3  115.92   12.02
   4   5  -3    6.29    0.73
   4  -5   3    6.11    0.79
  -4   5   3    4.93    0.71
   4  -5   3    6.44    0.94
   4   5  -3    6.79    0.68
   4  -5   3    5.17    0.82
   4  -5   3    6.41    0.80
  -4   5   3    4.45    0.74
   4  -5   3    6.55    0.85
  -4   5   3    6.93    0.92
  -4   5   3    3.81    0.83
  -4  -5  -3    5.43    0.76
  -4   5   3    6.03    0.78
   4  -5  -3    6.28    0.82
   4  -5  -3    4.84    0.78
   4  -5  -3    6.05    0.84
  -4   5  -3    5.23    0.71
   4  -5  -3    5.86    0.79
  -4   5  -3    6.99    0.96
   4   5   3    5.61    0.71
  -4  -5   3    6.95    0.79
   4  -5  -3    5.45    0.85
   4  -5  -3    4.73    0.85
   4   5   3    5.47    0.69
   4  -5  -3    5.21    0.75
   4   5   3    7.15    0.83
   4   5   3    6.49    1.02
  -4   5  -3    5.54    0.88
  -4   5  -3    4.73    0.84
  -4   5  -3    5.19    0.77
  -4   5  -3    4.02    0.88
   5  -5   3  117.41   12.39
   5  -5   3  152.72   12.97
   5  -5   3  110.75   12.58
  -5   5   3  137.50   12.84
  -5  -5  -3  130.31   12.45
  -5   5   3  146.21   12.66
  -5   5   3  133.61   12.28
   5   5  -3  127.59   13.18
  -5   5   3  135.59   12.84
   5   5  -3  114.47   11.91
   5  -5   3  126.67   12.61
  -5   5   3  134.98   12.29
  -5   5  -3  132.94   12.30
   5  -5  -3  117.75   12.60
   5  -5  -3  123.97   12.93
  -5  -5   3  126.77   12.43
  -5   5  -3  129.67   12.29
   5  -5  -3  131.30   12.43
  -5   5  -3  130.14   12.85
  -5   5  -3  132.54   13.85
   5   5   3  130.96   11.94
  -5   5  -3  121.42   12.56
   5  -5  -3  127.39   12.59
  -5   5  -3  119.17   12.59
  -6  -5  -3    3.78    0.55
   6   5  -3    3.17    0.74
   6   5  -3    4.12    0.48
   6  -5   3    3.57    0.65
   6  -5   3    2.15    0.62
   6   5  -3    4.53    0.81
   6  -5   3    4.46    0.67
   6  -5   3    3.65    0.76
  -6   5   3    2.99    0.74
  -6   5  -3    4.48    0.79
   6   5   3    3.54    0.50
   6   5   3    4.20    0.93
   6  -5  -3    4.08    0.77
  -6   5  -3    2.34    0.74
   6  -5  -3    4.14    0.80
   6  -5  -3    3.41    0.65
  -6  -5   3    5.05    0.56
   6  -5  -3    4.14    0.70
   7  -5   3  113.87   10.25
   7  -5   3   88.78   10.42
   7   5  -3  104.58   10.75
   7   5  -3   86.67    9.54
  -7   5   3  113.51   10.26
  -7  -5  -3  116.12    9.99
   7  -5   3  114.17   10.06
  -7  -5   3  111.25    9.96
   7  -5  -3   88.49   10.02
   7   5   3  101.87    9.58
  -7   5  -3  111.02   10.22
   7   5   3   98.44   10.86
   7  -5  -3  100.05   10.46
   7  -5  -3  102.93   10.22
  -7   5  -3  110.54   11.28
  -8   5   3    3.39    0.77
   8   5  -3    3.56    0.85
   8   5   3    3.37    0.44
   8   5   3    5.11    1.06
  -8   5  -3    3.43    0.75
  -8   5  -3    2.26    0.81
   9   5  -3   45.65    5.18
  -9   5   3   51.29    4.91
  -9   5  -3   44.23    4.85
   9   5   3   48.27    5.34
  -9   5  -3   45.13    5.41
 -10   5   3   19.71    2.23
  10   5  -3   16.69    2.44
 -10   5  -3   17.27    2.21
 -10   5  -3   20.26    2.13
  10   5   3   18.13    2.64
 -11   5   3   57.68    5.84
 -11   5   3   61.45    5.83
 -11   5  -3   56.96    5.63
 -11   5  -3   50.72    5.80
  11   5   3   52.31    6.35
   0   6  -3   37.99    3.67
   0  -6  -3   27.74    3.50
   0   6  -3   34.64    3.81
   0  -6   3   36.46    3.84
   0  -6   3   31.88    3.58
   0   6  -3   43.64    3.44
   0   6   3   40.04    3.69
   0  -6   3   31.07    3.53
   0   6   3   39.08    3.61
   0   6  -3   29.33    3.52
   0   6  -3   34.80    3.47
   0   6   3   35.10    3.40
   0  -6  -3   34.33    3.59
   0  -6  -3   32.27    3.55
   0  -6  -3   33.29    3.83
   1  -6   3    0.68    0.22
  -1   6   3    0.09    0.27
  -1  -6  -3    0.09    0.24
   1  -6   3   -0.02    0.31
   1  -6   3    0.29    0.23
   1  -6   3    0.37    0.27
  -1  -6  -3    0.56    0.34
   1   6  -3    0.93    0.36
  -1   6   3    0.21    0.31
   1   6  -3    0.58    0.29
  -1   6   3    0.35    0.35
  -1   6   3    0.62    0.40
   1  -6   3    0.44    0.31
   1   6  -3    0.80    0.28
   1   6  -3    0.26    0.28
  -1  -6  -3    0.77    0.30
   1   6  -3    0.35    0.33
   1  -6  -3    0.92    0.37
  -1  -6   3    0.46    0.29
   1   6   3    0.40    0.33
   1   6   3    0.17    0.27
  -1   6  -3    0.80    0.39
  -1  -6   3    0.36    0.29
   1  -6  -3    0.41    0.23
  -1   6  -3    0.80    0.36
  -1  -6   3    0.42    0.26
   1   6   3    0.25    0.27
  -1   6  -3    0.26    0.31
   1  -6  -3    0.40    0.32
   1   6   3    0.46    0.30
   1  -6  -3    0.24    0.32
   1  -6  -3    0.43    0.26
  -1   6  -3    0.26    0.26
  -1   6  -3    0.30    0.28
  -2   6   3   18.62    1.94
  -2  -6  -3   16.01    1.88
  -2  -6  -3   17.04    1.99
   2  -6   3   16.43    1.94
   2  -6   3   22.67    1.90
   2   6  -3   21.24    1.98
   2   6  -3   18.94    1.97
  -2  -6  -3   18.29    1.89
   2   6  -3   14.91    1.91
  -2   6   3   16.88    2.04
  -2  -6  -3   21.37    2.01
  -2   6   3   16.15    2.00
   2  -6   3   17.77    1.99
   2   6  -3   20.15    1.85
   2  -6   3   15.27    2.00
   2   6  -3   18.05    1.87
   2  -6  -3   17.36    1.94
   2  -6  -3   20.09    2.01
  -2   6  -3   16.70    1.90
  -2   6  -3   14.06    2.09
  -2   6  -3   18.32    1.89
   2   6   3   15.71    1.84
   2   6   3   14.95    1.81
  -2   6  -3   17.55    2.00
  -2  -6   3   15.32    1.94
  -2  -6   3   15.57    1.88
   2  -6  -3   17.84    2.04
   2   6   3   19.66    1.94
   2   6   3   18.08    1.94
  -2   6  -3   16.91    1.98
   2  -6  -3   18.24    1.87
  -2  -6   3   17.59    1.90
  -3  -6  -3    0.32    0.22
  -3  -6  -3    0.38    0.19
  -3  -6  -3    0.41    0.26
  -3   6   3    0.42    0.33
   3   6  -3    0.09    0.28
   3   6  -3    0.70    0.28
   3  -6   3    0.27    0.39
  -3   6   3    0.07    0.35
  -3  -6  -3   -0.06    0.28
   3  -6   3    0.73    0.34
  -3   6   3    0.53    0.35
   3  -6   3    0.81    0.38
   3  -6   3    0.34    0.28
   3   6   3    0.72    0.28
  -3  -6   3    0.87    0.27
   3  -6  -3    1.03    0.36
   3  -6  -3    0.38    0.28
   3  -6  -3    0.20    0.32
  -3   6  -3    0.55    0.31
  -3   6  -3    0.58    0.34
   3   6   3    0.38    0.29
  -3   6  -3    0.40    0.34
  -3  -6   3    0.47    0.23
   3  -6  -3    1.11    0.40
  -3   6  -3    0.66    0.40
  -3   6  -3    0.08    0.27
  -3  -6   3    0.52    0.30
  -4   6   3   34.93    2.90
  -4  -6  -3   25.89    2.63
  -4   6   3   27.97    2.72
   4  -6   3   26.93    2.76
   4  -6   3   27.17    2.92
   4  -6   3   24.19    2.84
   4  -6   3   26.85    2.86
  -4   6   3   23.26    2.86
  -4  -6  -3   26.25    2.62
  -4  -6  -3   26.84    2.76
   4   6  -3   30.30    2.61
  -4   6  -3   21.78    2.80
   4   6   3   22.34    2.59
   4  -6  -3   31.51    2.89
  -4  -6   3   29.25    2.78
  -4   6  -3   25.11    2.69
   4  -6  -3   22.81    2.81
  -4  -6   3   25.76    2.59
   4  -6  -3   29.90    2.92
   4  -6  -3   26.18    2.73
  -4   6  -3   26.30    3.12
  -4   6  -3   23.10    2.86
   5  -6   3    0.34    0.34
   5  -6   3    0.52    0.39
   5  -6   3   -0.11    0.31
  -5  -6  -3    0.36    0.30
   5   6  -3    0.65    0.25
  -5   6   3    0.21    0.27
  -5   6   3    0.24    0.31
   5  -6   3    0.43    0.35
  -5   6   3    0.91    0.47
  -5   6  -3    1.24    0.54
  -5   6  -3    0.52    0.33
   5  -6  -3    0.67    0.35
  -5   6  -3    0.31    0.41
  -5   6  -3    0.53    0.29
   5  -6  -3    0.69    0.44
   5  -6  -3    0.94    0.38
  -5   6  -3    0.92    0.49
  -5  -6   3    0.26    0.27
   5  -6  -3    0.40    0.38
   5   6   3    0.95    0.32
  -6  -6  -3   14.92    1.51
   6  -6   3   12.73    1.57
   6  -6   3   13.81    1.74
   6  -6   3   11.35    1.64
   6   6  -3   14.61    1.39
   6  -6   3   11.01    1.61
  -6   6   3   15.63    1.75
   6  -6  -3   14.63    1.63
   6  -6  -3   11.79    1.60
   6  -6  -3   12.22    1.64
   6  -6  -3   14.66    1.59
   6   6   3   12.82    1.39
  -6   6  -3   13.70    1.70
   6   6   3   11.03    1.79
   6  -6  -3   15.87    1.75
   6  -6  -3   13.65    1.72
  -6   6  -3   11.56    1.42
  -6  -6   3   15.11    1.50
  -6   6  -3   14.71    1.88
   7  -6   3    0.18    0.33
   7  -6   3   -0.07    0.33
  -7   6   3    0.20    0.39
   7   6  -3   -0.40    0.49
   7   6  -3    0.24    0.21
   7  -6   3    0.19    0.41
  -7  -6  -3    0.19    0.25
  -7  -6   3    0.44    0.28
   7  -6  -3    0.66    0.44
   7  -6  -3    1.03    0.41
  -7   6  -3    0.40    0.51
  -7   6  -3    0.21    0.43
   7   6   3    1.34    0.60
   7   6   3    0.35    0.25
   7  -6  -3    0.76    0.39
   7  -6  -3   -0.01    0.38
   7  -6  -3    0.75    0.43
  -8   6   3   14.62    1.82
   8   6  -3   16.75    1.90
   8  -6   3   13.66    1.64
   8  -6   3   12.42    1.67
   8   6  -3   12.51    1.36
   8   6   3   11.74    1.94
   8   6   3   12.88    1.40
  -8   6  -3   11.62    1.72
   8  -6  -3   14.19    1.72
  -8   6  -3   14.92    2.02
   8  -6  -3   15.35    1.71
   8  -6  -3   13.72    1.67
   9   6  -3    0.32    0.21
  -9   6   3   -0.13    0.42
   9   6   3    1.14    0.61
   9   6   3    0.14    0.26
  -9   6  -3    0.04    0.41
  10   6  -3    8.91    0.93
 -10   6   3   10.25    1.47
  10   6   3   10.40    1.80
 -10   6  -3    9.74    1.29
  10   6   3    7.27    0.96
 -10   6  -3    9.38    1.44
   0   7  -3    0.50    0.29
   0  -7   3   -0.36    0.23
   0   7   3    0.31    0.36
   0   7   3   -0.01    0.34
   0   7  -3    0.06    0.26
   0   7   3   -0.04    0.36
   0   7  -3   -0.29    0.31
   0   7  -3    0.13    0.24
   0  -7   3    0.19    0.29
   0  -7  -3   -0.39    0.21
   0  -7  -3   -0.21    0.27
   0   7  -3    0.54    0.41
   0   7   3   -0.04    0.25
   1  -7   3  107.17   10.46
   1   7  -3  110.51   10.29
   1  -7   3   86.06   10.29
  -1   7   3  127.94   10.40
   1   7  -3  109.14   10.62
   1   7  -3  120.90   11.16
   1  -7   3   91.03    9.98
  -1   7   3  112.46   10.19
   1   7  -3   90.72    9.83
  -1  -7  -3  104.43   10.28
  -1  -7  -3   91.64   10.27
   1  -7   3   97.53   10.35
   1  -7   3   96.20   10.00
   1   7  -3  118.24   10.18
   1   7   3  101.36   10.27
  -1   7  -3  102.33   10.61
   1   7   3  112.02   10.18
   1   7   3  102.62    9.86
   1  -7  -3  102.80   10.01
   1  -7  -3  100.20   10.46
  -1   7  -3  117.20   11.24
   1  -7  -3   89.89   10.30
  -1  -7   3   97.31   10.30
  -1   7  -3  126.75   10.18
   1  -7  -3  105.99   10.32
   1   7   3  115.58   10.64
  -2  -7  -3    2.95    0.65
   2   7  -3    2.43    0.60
   2   7  -3    2.71    0.54
  -2   7   3    1.71    0.63
   2  -7   3    2.27    0.51
  -2  -7  -3    3.11    0.55
  -2   7   3    3.15    0.70
   2  -7   3    1.15    0.57
   2  -7   3    1.99    0.47
   2  -7   3    3.08    0.67
  -2   7   3    2.82    0.62
  -2   7  -3    3.22    0.69
   2  -7  -3    3.04    0.54
   2   7   3    2.88    0.59
  -2   7  -3    3.39    0.65
  -2   7  -3    3.00    0.60
   2  -7  -3    2.77    0.63
   2   7   3    4.12    0.67
  -2  -7   3    3.16    0.67
  -2   7  -3    3.75    0.71
   2  -7  -3    1.97    0.46
  -2  -7   3    4.05    0.60
   2  -7  -3    1.98    0.60
  -3   7   3  144.79   12.43
   3   7  -3  131.61   12.01
  -3  -7  -3  140.79   12.57
   3  -7   3  123.72   12.38
   3  -7   3  122.82   12.66
  -3  -7  -3  119.05   12.47
   3  -7   3  110.90   12.60
  -3   7   3  125.66   12.96
  -3   7   3  153.11   12.71
  -3   7  -3  136.96   12.95
  -3   7  -3  122.37   12.58
  -3   7  -3  144.40   13.82
   3  -7  -3  123.70   12.38
   3   7   3  123.43   12.03
  -3  -7   3  148.24   12.51
   3  -7  -3  123.30   12.91
   3  -7  -3  136.70   12.67
  -3  -7   3  103.64   12.50
  -3   7  -3  122.87   12.40
   3  -7  -3  122.37   12.63
   4  -7   3    1.09    0.44
  -4   7   3    1.42    0.45
   4  -7   3    1.06    0.42
   4  -7   3    0.81    0.50
   4  -7   3    0.90    0.46
  -4  -7  -3    0.75    0.28
  -4   7   3    1.30    0.52
   4   7  -3    0.87    0.36
  -4   7   3    0.30    0.43
  -4  -7  -3    0.56    0.36
  -4  -7  -3    0.78    0.26
   4  -7  -3    1.43    0.55
   4  -7  -3    1.60    0.44
  -4   7  -3    1.23    0.47
   4   7   3    1.14    0.38
  -4   7  -3    1.39    0.56
  -4  -7   3    1.04    0.27
  -4   7  -3    1.66    0.42
  -4  -7   3    0.86    0.41
   4  -7  -3    1.05    0.43
  -4  -7   3    0.82    0.24
   4  -7  -3    0.89    0.50
  -4   7  -3    0.99    0.47
   5  -7   3   89.94    7.72
   5  -7   3   75.75    7.47
  -5  -7  -3   80.04    7.50
  -5   7   3   69.71    7.70
  -5   7   3   82.92    7.38
   5   7  -3   67.81    7.13
  -5   7   3   71.91    7.64
   5  -7   3   71.03    7.76
   5  -7   3   67.88    7.65
   5  -7  -3   71.27    7.75
  -5   7  -3   76.71    7.72
   5  -7  -3   77.86    7.68
  -5  -7   3   87.49    7.53
  -5   7  -3   79.97    8.38
  -5   7  -3   78.93    7.36
   5  -7  -3   69.20    7.44
  -5   7  -3   75.98    7.63
   5   7   3   68.58    7.16
   5  -7  -3   84.61    7.70
  -6   7   3    3.68    0.47
   6   7  -3    4.83    0.61
   6  -7   3    3.66    0.86
   6  -7   3    4.51    0.79
  -6  -7  -3    3.21    0.62
   6  -7   3    2.55    0.66
  -6   7   3    4.27    0.93
  -6   7   3    4.04    0.59
  -6  -7   3    3.78    0.65
  -6   7  -3    3.32    0.49
  -6   7  -3    3.11    0.58
   6  -7  -3    4.10    0.91
  -6   7  -3    3.88    0.86
   6   7   3    2.82    0.58
   6  -7  -3    3.43    0.72
   6  -7  -3    3.60    0.71
  -6   7  -3    3.17    0.84
   7  -7   3   82.49    8.99
   7  -7   3   89.02    8.81
  -7  -7  -3  101.36    8.79
   7   7  -3   95.62    8.39
   7  -7   3   86.05    9.18
  -7   7   3   90.91    9.02
  -7   7  -3   76.13    9.82
  -7  -7   3   94.02    8.74
   7  -7  -3  101.98    9.12
   7   7   3   71.99    8.38
  -7   7  -3   98.63    9.05
   7  -7  -3   86.43    9.15
   7  -7  -3   93.98    8.82
   8  -7   3    3.49    0.85
  -8   7   3    3.62    0.89
   8  -7   3    3.75    0.82
   8   7  -3    3.49    0.56
   8  -7  -3    4.04    0.81
  -8   7  -3    3.38    0.85
   8  -7  -3    4.06    0.83
   8   7   3    3.42    0.58
   9  -7   3   30.45    3.76
   9  -7   3   29.28    3.59
   9   7  -3   32.73    3.29
  -9   7   3   39.77    3.87
   9   7   3   34.34    4.10
   9   7   3   36.36    3.34
   9  -7  -3   38.86    3.68
  -9   7  -3   35.89    3.83
   9  -7  -3   32.16    3.75
 -10   7   3    7.98    1.38
 -10   7   3    6.71    1.33
  10   7  -3    6.98    0.86
 -10   7  -3    7.26    1.38
  10   7   3    7.92    0.92
   0   8   3   22.92    2.88
   0   8   3   30.81    2.88
   0  -8  -3   24.93    2.82
   0   8  -3   26.73    2.84
   0  -8   3   25.79    2.78
   0  -8   3   28.54    2.92
   0  -8  -3   23.19    2.74
   0   8   3   22.62    2.72
   0   8  -3   24.24    2.70
   0   8  -3   27.43    2.90
  -1   8   3    0.66    0.44
   1  -8   3    0.28    0.32
   1  -8   3   -0.06    0.36
  -1   8   3    0.10    0.38
  -1  -8  -3    0.43    0.38
  -1   8   3    0.10    0.45
   1   8  -3   -0.57    0.47
   1   8  -3    0.13    0.32
  -1  -8  -3    0.55    0.30
   1   8   3   -0.45    0.34
  -1   8  -3    0.08    0.34
   1   8   3   -0.11    0.43
  -1   8  -3   -0.02    0.51
   1  -8  -3    0.22    0.38
  -1   8  -3   -0.40    0.33
  -1  -8   3    0.07    0.35
  -1  -8   3    0.36    0.34
  -1   8  -3    0.25    0.34
   1  -8  -3   -0.12    0.29
   1   8   3   -0.73    0.28
  -2  -8  -3   10.11    1.26
   2  -8   3    8.25    1.22
   2  -8   3    7.00    1.30
  -2   8   3    9.08    1.32
  -2   8   3    7.69    1.26
  -2  -8  -3    5.83    1.03
  -2   8   3    8.39    1.17
   2  -8   3    8.24    1.06
   2  -8   3    8.40    1.00
   2   8  -3    7.02    1.08
  -2  -8   3    8.77    1.25
  -2  -8   3   11.12    1.16
   2   8   3   10.11    1.17
   2  -8  -3    7.88    1.20
  -2   8  -3    8.05    1.21
   2  -8  -3    8.99    1.08
   2  -8  -3    8.69    1.31
  -2   8  -3    7.89    1.24
   2  -8  -3    8.51    0.99
  -2   8  -3    7.12    1.12
  -2   8  -3    9.49    1.29
  -3  -8  -3   -0.52    0.28
   3   8  -3    0.26    0.30
   3  -8   3   -0.47    0.28
  -3   8   3   -0.57    0.28
   3  -8   3    0.36    0.40
   3  -8   3   -0.12    0.36
  -3   8   3    0.01    0.39
   3  -8   3   -0.14    0.28
  -3  -8  -3   -0.04    0.25
  -3   8   3    0.12    0.41
  -3   8  -3   -0.53    0.35
   3  -8  -3    0.09    0.38
   3  -8  -3    0.01    0.39
  -3   8  -3    0.52    0.40
  -3  -8   3    0.26    0.26
   3  -8  -3   -0.16    0.29
  -3  -8   3    0.44    0.37
   3  -8  -3   -0.16    0.31
   3   8   3    0.27    0.30
  -3   8  -3   -0.27    0.34
  -3   8  -3    0.88    0.40
   4  -8   3    6.33    1.16
  -4  -8  -3    4.87    0.69
   4  -8   3    4.99    0.86
   4   8  -3    6.12    0.88
  -4  -8  -3    6.16    0.94
  -4   8   3    5.02    1.05
  -4   8   3    5.94    0.91
   4  -8   3    5.44    0.90
  -4   8   3    7.56    1.01
   4  -8   3    5.84    1.03
   4  -8  -3    6.48    0.90
  -4  -8   3    4.83    0.92
  -4   8  -3    3.56    0.77
  -4  -8   3    5.36    0.70
   4  -8  -3    6.41    1.15
   4  -8  -3    4.83    0.88
  -4   8  -3    4.51    1.02
  -4  -8   3    5.97    0.70
  -4   8  -3    5.02    0.91
   4  -8  -3    7.15    1.09
   4   8   3    5.66    0.89
  -4   8  -3    6.80    1.12
   5   8  -3    0.31    0.32
  -5   8   3   -0.16    0.34
  -5   8   3   -0.36    0.31
   5  -8   3    0.15    0.35
   5  -8   3    0.18    0.50
  -5   8   3   -0.25    0.45
   5  -8   3    0.31    0.40
  -5  -8  -3    0.17    0.30
   5  -8   3   -0.11    0.34
   5  -8  -3   -0.43    0.43
  -5   8  -3   -0.31    0.46
   5   8   3   -0.27    0.30
   5  -8  -3    0.21    0.41
  -5   8  -3    0.61    0.32
   5  -8  -3   -0.20    0.39
  -5  -8   3    0.09    0.33
  -5   8  -3    0.19    0.37
  -5   8  -3    0.42    0.45
   5  -8  -3   -0.12    0.34
  -6   8   3    1.76    0.75
   6   8  -3    2.22    0.56
   6  -8   3    2.58    0.69
   6  -8   3    3.41    0.79
  -6  -8  -3    3.24    0.69
  -6   8   3    2.97    0.51
  -6   8   3    2.96    0.63
   6  -8   3    2.30    0.88
   6   8   3    2.37    0.62
  -6   8  -3    3.51    0.98
   6  -8  -3    3.12    0.72
  -6   8  -3    2.49    0.52
  -6   8  -3    3.52    0.65
   6  -8  -3    3.42    0.76
   6  -8  -3    2.05    0.86
  -6  -8   3    3.25    0.67
  -6   8  -3    3.71    0.89
  -7  -8  -3    0.34    0.36
   7  -8   3    1.15    0.55
  -7   8   3   -0.10    0.46
   7  -8   3   -0.41    0.40
   7   8  -3    0.63    0.34
   7  -8   3   -0.54    0.36
   7  -8  -3    0.00    0.44
  -7  -8   3    0.36    0.37
   7  -8  -3    0.53    0.56
   7   8   3    0.04    0.29
   7  -8  -3    0.91    0.56
  -7   8  -3   -0.22    0.42
   8  -8   3    0.92    0.55
   8  -8   3    1.62    0.65
  -8   8   3    0.66    0.65
   8   8  -3    1.14    0.42
   8   8   3    0.92    0.42
  -8   8  -3    0.98    0.67
   8  -8  -3    1.79    0.64
   8  -8  -3    1.12    0.59
   0   9   3   -0.27    0.55
   0  -9   3    0.50    0.43
   0   9   3   -0.17    0.41
   0  -9  -3    0.28    0.34
   0   9  -3   -0.14    0.40
   0   9  -3    0.03    0.43
   0   9   3    0.37    0.43
   0  -9  -3   -0.37    0.29
   0   9  -3    0.95    0.54
   0  -9   3    0.73    0.42
  -1  -9  -3   41.38    4.65
  -1   9   3   53.43    4.90
   1  -9   3   46.49    4.67
  -1   9   3   53.30    4.75
  -1   9   3   46.05    4.57
  -1  -9  -3   46.71    4.59
   1  -9   3   38.56    4.68
   1  -9  -3   41.88    4.70
  -1   9  -3   44.79    4.76
  -1  -9   3   40.05    4.58
  -1   9  -3   45.78    4.55
  -1  -9   3   39.88    4.66
   1  -9  -3   39.66    4.60
  -1   9  -3   45.53    4.69
  -2   9   3    5.81    0.99
  -2  -9  -3    3.71    0.68
  -2  -9  -3    2.59    0.71
  -2   9   3    4.11    0.81
   2  -9   3    3.59    0.78
  -2   9   3    3.28    0.86
   2  -9   3    1.53    0.68
   2  -9   3    3.85    0.50
  -2  -9   3    2.60    0.74
  -2   9  -3    3.13    0.85
  -2   9  -3    3.67    0.81
  -2   9  -3    3.96    0.77
   2  -9  -3    2.96    0.51
   2  -9  -3    1.62    0.74
   2  -9  -3    2.61    0.72
  -2  -9   3    3.70    0.69
  -3   9   3   41.28    4.15
   3  -9   3   32.82    4.04
  -3   9   3   40.86    4.15
  -3   9   3   41.98    3.96
  -3  -9  -3   41.02    4.06
   3  -9   3   43.67    3.99
  -3  -9  -3   36.58    3.87
   3  -9   3   45.42    4.29
   3  -9   3   36.50    3.78
  -3   9  -3   30.19    4.01
  -3   9  -3   42.41    4.15
  -3  -9   3   40.08    3.88
   3  -9  -3   38.19    4.17
  -3  -9   3   37.62    4.04
   3  -9  -3   36.98    3.98
   3  -9  -3   32.94    3.77
  -3   9  -3   32.77    3.88
   3  -9  -3   36.04    4.08
   4  -9   3    4.12    0.99
   4  -9   3    3.01    0.66
   4  -9   3    3.69    0.65
  -4  -9  -3    2.35    0.47
  -4   9   3    2.26    0.76
  -4   9   3    3.01    0.73
  -4  -9  -3    2.33    0.66
  -4   9   3    3.93    0.71
   4   9  -3    2.24    0.66
   4  -9   3    3.59    0.89
   4  -9  -3    2.18    0.62
   4  -9  -3    2.88    0.62
  -4  -9   3    1.74    0.64
  -4   9  -3    1.90    0.73
  -4   9  -3    3.48    0.79
  -4  -9   3    3.11    0.49
  -4   9  -3    2.51    0.60
   4  -9  -3    2.91    0.80
   4  -9  -3    2.94    0.88
   5   9  -3   37.40    3.65
  -5   9   3   39.56    3.70
   5  -9   3   41.42    4.11
  -5   9   3   35.14    3.97
   5  -9   3   33.12    3.87
   5  -9   3   38.20    4.01
  -5  -9  -3   35.39    3.82
   5  -9   3   43.15    3.78
   5   9   3   32.42    3.62
   5  -9  -3   36.97    3.74
   5  -9  -3   37.46    3.90
   5  -9  -3   39.43    4.01
   5  -9  -3   35.90    4.06
  -5  -9   3   31.97    3.77
  -5   9  -3   36.01    3.88
  -5   9  -3   30.68    3.89
  -5   9  -3   30.25    3.62
   6  -9   3    2.90    0.71
   6  -9   3    2.27    0.70
  -6   9   3    1.74    0.46
   6   9  -3    1.84    0.52
  -6   9   3    2.20    0.61
   6  -9   3    2.41    0.89
  -6   9   3    2.34    0.89
  -6  -9  -3    3.04    0.71
  -6   9  -3    1.68    0.75
   6  -9  -3    1.21    0.59
  -6   9  -3    2.79    0.53
   6  -9  -3    2.01    0.68
   6  -9  -3    2.03    0.82
  -6   9  -3    2.77    0.63
   6   9   3    2.05    0.59
  -6  -9   3    1.82    0.61
  -7   9   3   38.78    4.20
   7  -9   3   46.91    4.36
   7  -9   3   40.64    3.96
  -7  -9  -3   38.32    3.93
   7   9  -3   36.46    3.73
   7  -9   3   34.97    4.08
  -7   9   3   32.08    4.10
   7  -9  -3   43.15    4.35
   7  -9  -3   37.33    4.12
  -7  -9   3   34.81    3.85
  -7   9  -3   38.95    4.20
   7  -9  -3   35.04    3.92
   7   9   3   34.18    3.74
   0  10  -3    1.38    0.68
   0  10  -3    4.22    1.03
   0  10   3    3.32    0.89
   0  10   3    2.88    0.89
   0 -10  -3    2.07    0.62
   0 -10  -3    1.92    0.76
   0 -10   3    1.22    0.64
   0 -10   3    2.85    0.87
   1 -10   3   -0.37    0.41
  -1  10   3   -0.02    0.57
  -1  10   3    0.24    0.49
  -1 -10  -3    0.74    0.47
   1 -10   3    0.26    0.41
  -1 -10  -3    0.43    0.55
   1 -10  -3   -0.26    0.46
  -1  10  -3   -0.15    0.43
  -1  10  -3    0.48    0.45
  -1 -10   3   -0.17    0.45
  -1 -10   3    0.12    0.40
   1 -10  -3   -0.26    0.45
  -2  10   3    2.63    0.84
  -2 -10  -3    1.35    0.56
   2 -10   3    0.13    0.66
  -2  10   3    1.14    0.71
   2 -10   3    1.73    0.76
  -2  10   3    2.23    0.73
  -2  10   3    2.71    0.76
  -2 -10  -3    2.22    0.76
   2 -10  -3    2.02    0.67
  -2  10  -3    0.91    0.61
  -2  10  -3    3.31    0.92
  -2  10  -3    0.67    0.67
  -2 -10   3    1.47    0.70
   2 -10  -3    1.55    0.80
  -2 -10   3    1.50    0.63
  -3 -10  -3    0.41    0.48
  -3  10   3   -0.42    0.42
   3 -10   3   -0.03    0.52
  -3 -10  -3    0.18    0.35
   3 -10   3    0.29    0.33
  -3  10   3   -0.18    0.47
   3 -10   3   -0.03    0.48
  -3  10   3    0.65    0.49
  -3  10   3    0.08    0.44
  -3 -10   3    0.85    0.56
   3 -10  -3   -0.53    0.34
  -3 -10   3    0.43    0.39
   3 -10  -3    0.27    0.49
  -3  10  -3    0.24    0.52
   3 -10  -3    0.06    0.43
  -3  10  -3    0.73    0.63
  -3  10  -3   -0.20    0.44
  -4 -10  -3    0.07    0.45
   4 -10   3    0.07    0.42
  -4 -10  -3    0.44    0.30
   4 -10   3   -0.90    0.42
  -4  10   3    0.77    0.53
  -4  10   3   -0.58    0.53
  -4  10   3   -0.29    0.50
  -4  10   3    0.11    0.58
   4 -10   3    0.40    0.68
   4 -10   3   -0.11    0.59
  -4  10  -3   -0.31    0.50
  -4 -10   3    0.28    0.29
  -4 -10   3   -0.25    0.46
   4 -10  -3    1.31    0.73
  -4  10  -3   -0.74    0.62
   4 -10  -3    0.03    0.51
   4 -10  -3    0.42    0.40
  -4  10  -3   -0.28    0.50
   4 -10  -3   -1.12    0.43
  -5 -10  -3    0.76    0.47
  -5  10   3   -0.53    0.63
  -5  10   3   -0.70    0.45
   5 -10   3   -0.30    0.44
  -5  10   3    0.51    0.41
   5 -10   3   -0.16    0.54
   5 -10   3    0.26    0.42
   5 -10   3   -0.45    0.56
  -5  10   3    0.88    0.66
   5 -10  -3   -0.16    0.48
  -5  10  -3    0.51    0.49
   5 -10  -3    0.72    0.48
  -5 -10   3    0.90    0.56
   5 -10  -3   -0.02    0.57
  -5  10  -3    0.69    0.37
  -5  10  -3   -0.34    0.65
   0   0  -4  349.86   31.65
   0   0  -4  310.70   30.25
   0   0  -4  331.58   30.26
   0   0   4  290.03   31.63
   0   0   4  313.22   30.11
   0   0  -4  325.41   31.16
   0   0   4  348.29   29.89
   0   0   4  326.19   29.89
   0   0   4  329.02   30.25
   0   0   4  346.81   30.26
   0   0  -4  271.81   31.15
   0   0  -4  305.09   29.89
   0   0   4  295.14   31.15
   0   0  -4  343.23   29.90
   0   0  -4  287.82   30.10
   0   0   4  274.07   31.15
  -1   0  -4  133.04   12.99
   1   0   4  122.87   13.31
   1   0  -4  154.62   13.01
   1   0  -4  125.11   13.17
  -1   0   4  131.54   13.11
   1   0   4  137.25   13.13
   1   0   4  147.86   13.01
   1   0   4  128.04   13.17
   1   0   4  140.60   13.18
  -1   0  -4  130.68   13.18
   1   0  -4  116.23   12.59
  -1   0   4  144.44   12.60
  -1   0  -4  121.03   13.12
  -1   0   4  140.28   13.18
  -1   0   4  132.87   13.54
  -1   0  -4  159.02   13.14
   1   0   4  120.19   13.55
   1   0  -4  149.00   13.56
  -1   0  -4  129.58   13.17
  -1   0   4  139.21   13.12
   1   0  -4  133.90   13.12
   1   0   4  155.73   13.56
  -1   0  -4  157.52   13.56
   1   0  -4  135.36   13.54
   2   0  -4   41.62    4.01
  -2   0   4   43.99    4.03
  -2   0  -4   44.76    4.04
   2   0   4   37.76    4.02
  -2   0   4   42.86    4.02
  -2   0  -4   37.18    4.10
  -2   0  -4   41.68    4.04
   2   0   4   47.07    4.05
   2   0  -4   41.35    3.84
   2   0   4   48.51    3.94
   2   0  -4   44.52    4.04
  -2   0  -4   44.79    4.42
  -2   0   4   36.90    4.07
   2   0   4   35.00    4.09
  -2   0  -4   37.55    4.02
   2   0   4   36.64    4.03
   2   0  -4   34.66    4.03
  -2   0   4   37.61    4.01
  -2   0   4   46.64    3.83
   2   0   4   42.46    4.11
   3   0  -4    2.60    0.38
   3   0   4    2.24    0.44
  -3   0   4    3.14    0.45
  -3   0  -4    2.98    0.43
  -3   0   4    2.50    0.39
  -3   0   4    3.18    0.41
  -3   0  -4    2.82    0.47
   3   0   4    3.18    0.43
   3   0  -4    2.62    0.35
   3   0   4    3.02    0.41
  -3   0   4    3.48    0.39
  -3   0  -4    2.64    0.46
  -3   0  -4    4.14    0.44
   3   0  -4    3.11    0.42
  -3   0  -4    3.62    0.40
  -3   0  -4    3.84    0.43
   4   0  -4  201.76   18.41
  -4   0   4  178.09   16.73
   4   0   4  198.63   18.42
   4   0  -4  188.13   16.72
  -4   0  -4  165.85   17.09
   4   0   4  185.24   17.11
   4   0   4  198.35   16.76
  -4   0   4  144.76   17.04
  -4   0  -4  153.62   16.79
  -4   0   4  167.35   16.73
  -4   0  -4  163.54   16.73
  -4   0  -4  172.37   18.41
  -4   0   4  181.31   16.77
  -4   0  -4  171.30   16.74
   4   0   4  162.57   16.80
  -4   0  -4  173.81   16.77
   4   0  -4  168.40   16.05
   4   0  -4  173.68   16.80
   5   0  -4    1.08    0.19
   5   0   4    0.63    0.31
  -5   0   4    1.55    0.27
   5   0   4    1.03    0.27
   5   0   4    1.76    0.29
   5   0  -4    0.90    0.22
  -5   0  -4    1.09    0.38
  -5   0  -4    1.02    0.18
  -5   0  -4    1.10    0.28
  -5   0  -4    0.98    0.19
   5   0  -4    1.22    0.26
   5   0   4    1.60    0.39
  -5   0  -4    1.52    0.29
  -5   0   4    0.70    0.24
   5   0  -4    1.64    0.37
  -5   0   4    1.43    0.40
  -5   0  -4    1.42    0.40
  -6   0  -4  117.32   10.11
   6   0  -4  102.43   11.13
  -6   0  -4  112.47   10.12
  -6   0  -4  105.54   10.42
   6   0   4   97.14   10.07
  -6   0   4  102.69   10.07
   6   0  -4  104.53   10.12
   6   0   4  102.66   11.14
  -6   0   4  100.64   10.39
   6   0   4   94.90   10.40
   6   0  -4  102.86   10.03
   6   0  -4   99.97    9.64
  -6   0   4  113.77   10.09
   6   0   4  121.79   10.15
  -6   0  -4   88.17   11.12
   7   0  -4   18.76    1.78
   7   0   4   16.58    1.68
  -7   0   4   16.34    1.96
  -7   0   4   17.69    1.75
   7   0   4   18.58    1.79
  -7   0  -4   16.50    1.98
  -7   0  -4   15.41    1.76
   7   0  -4   16.61    1.63
  -7   0  -4   14.65    2.01
  -8   0  -4  181.13   20.11
  -8   0  -4  214.56   18.26
  -8   0   4  209.61   18.80
   8   0  -4  170.18   17.47
  -8   0  -4  169.09   18.75
   8   0   4  176.82   17.51
  -8   0   4  209.85   18.21
   9   0  -4   16.00    1.51
   9   0   4   15.70    1.55
  -9   0   4   14.89    1.59
  -9   0  -4   13.44    1.88
  -9   0  -4   13.51    1.61
 -10   0  -4  102.77    9.76
  10   0  -4   80.71    8.33
  10   0   4   83.14    8.37
 -10   0  -4   89.23    8.73
 -10   0   4   95.86    8.68
 -11   0  -4   16.48    1.67
  11   0  -4   14.31    1.52
 -11   0  -4   14.20    1.94
  11   0   4   13.29    1.55
  12   0   4   50.94    5.66
  12   0  -4   68.40    5.69
   0   1  -4    0.06    0.14
   0   1  -4    0.33    0.15
   0   1  -4    0.59    0.18
   0  -1  -4   -0.14    0.15
   0  -1  -4    0.21    0.15
   0   1  -4    0.24    0.14
   0   1   4    0.06    0.12
   0  -1  -4    0.32    0.16
   0   1   4    0.27    0.15
   0  -1  -4    0.23    0.14
   0  -1   4   -0.08    0.13
   0   1  -4    0.10    0.14
   0   1  -4   -0.01    0.14
   0  -1   4    0.13    0.14
   0  -1  -4    0.32    0.16
   0   1   4    0.39    0.17
   0  -1  -4    0.44    0.14
   0  -1   4   -0.20    0.14
   0  -1   4    0.05    0.12
   0   1   4   -0.10    0.10
   0  -1  -4    0.09    0.14
   0  -1  -4    0.24    0.13
   0  -1   4    0.16    0.15
   0   1  -4    0.30    0.13
   0  -1   4    0.35    0.16
   0  -1  -4    0.32    0.16
   0   1   4    0.17    0.14
   0   1   4    0.10    0.14
   0  -1   4    0.10    0.13
   0   1   4   -0.04    0.14
  -1  -1  -4  274.14   24.53
   1   1  -4  257.80   24.64
   1  -1   4  226.85   25.37
   1   1  -4  255.23   23.57
  -1  -1  -4  249.73   24.53
  -1   1   4  217.70   24.63
  -1  -1  -4  248.01   25.37
   1  -1   4  232.89   24.52
   1   1  -4  270.61   24.33
  -1   1   4  258.78   23.58
  -1   1   4  289.54   24.66
  -1   1   4  270.27   24.35
   1   1  -4  262.83   24.65
   1  -1   4  272.48   25.39
   1   1  -4  258.98   24.94
   1  -1   4  270.29   24.35
  -1   1   4  255.49   25.38
  -1   1   4  255.45   24.34
  -1   1   4  241.11   25.37
  -1  -1  -4  253.34   25.38
   1   1  -4  248.26   25.36
  -1  -1  -4  282.58   24.64
   1  -1  -4  246.16   23.58
   1   1   4  264.65   24.65
  -1  -1   4  238.50   24.63
   1   1   4  256.36   25.82
   1  -1  -4  261.71   24.65
   1   1   4  277.25   24.34
  -1   1  -4  236.01   24.64
   1  -1  -4  270.95   24.36
  -1   1  -4  246.25   24.53
  -1   1  -4  251.44   24.35
   1  -1  -4  249.81   24.64
  -1   1  -4  214.09   24.63
   1  -1  -4  255.80   25.37
   1   1   4  263.80   23.59
   1   1   4  260.11   24.64
  -1  -1   4  248.71   24.52
   1   1   4  235.42   24.51
  -1  -1   4  272.55   24.53
  -1   1  -4  292.53   25.40
  -1   1  -4  288.84   26.93
   1  -1  -4  257.97   24.53
   2   1  -4   10.19    1.10
   2  -1   4   13.85    1.35
  -2   1   4   10.45    1.21
   2   1  -4   10.10    1.17
   2  -1   4   12.73    1.22
   2  -1   4   12.57    1.21
   2   1  -4   11.11    1.10
  -2  -1  -4   10.33    1.17
  -2  -1  -4   11.53    1.20
  -2   1   4   11.16    1.11
  -2   1   4   12.48    1.11
   2  -1   4   10.08    1.14
   2  -1   4   11.69    1.16
   2   1  -4   10.74    1.18
  -2   1   4   12.64    1.21
  -2  -1  -4   10.58    1.19
  -2  -1  -4    9.39    1.15
  -2   1   4   10.85    1.12
   2   1  -4   13.74    1.20
  -2   1   4    8.92    1.16
   2   1  -4   11.68    1.18
   2  -1  -4   13.37    1.22
  -2   1  -4   11.96    1.21
  -2  -1   4   10.26    1.16
  -2   1  -4   12.70    1.22
  -2   1  -4   13.40    1.21
  -2  -1   4   10.82    1.18
  -2   1  -4   12.30    1.22
   2   1   4   11.04    1.18
   2   1   4   13.34    1.34
   2  -1  -4   10.46    1.20
  -2   1  -4    9.91    1.13
   2  -1  -4   12.45    1.17
   2   1   4   11.11    1.20
   2   1   4   11.51    1.19
   2  -1  -4   14.73    1.23
   2  -1  -4   13.14    1.22
  -2   1  -4   11.55    1.19
   2  -1  -4   11.13    1.13
  -2  -1   4   12.74    1.19
  -3  -1  -4   40.37    4.94
   3   1  -4   46.42    4.48
   3  -1   4   48.61    4.64
   3   1  -4   47.18    4.28
   3  -1   4   45.77    4.44
   3  -1   4   41.51    4.54
  -3  -1  -4   42.15    4.48
  -3  -1  -4   44.58    4.51
   3  -1   4   44.55    5.00
   3  -1   4   43.43    4.64
  -3  -1  -4   47.30    4.49
  -3   1   4   48.83    4.55
   3  -1   4   51.17    4.54
   3   1  -4   43.26    4.59
   3  -1   4   50.68    4.36
   3  -1  -4   44.87    4.53
  -3  -1   4   49.05    4.48
  -3   1  -4   47.31    4.63
   3   1   4   48.62    4.51
   3  -1  -4   49.03    4.64
  -3  -1   4   49.11    4.51
   3   1   4   42.21    4.65
  -3  -1   4   43.36    4.60
  -3   1  -4   40.05    4.53
   3  -1  -4   47.91    4.45
  -3   1  -4   46.73    5.01
   3  -1  -4   40.24    4.32
   3   1   4   55.60    4.54
  -3   1  -4   54.38    4.57
  -3  -1   4   47.80    4.50
   4   1  -4    0.55    0.26
   4   1  -4    0.40    0.17
  -4   1   4    0.28    0.21
  -4  -1  -4    0.59    0.25
   4  -1   4    0.40    0.26
   4  -1   4    0.49    0.21
  -4   1   4    0.48    0.20
   4  -1   4   -0.14    0.15
   4  -1   4    0.10    0.13
   4  -1   4    0.16    0.20
  -4  -1  -4    0.62    0.19
   4   1  -4    0.24    0.12
  -4  -1  -4    0.40    0.20
   4  -1   4    0.14    0.13
   4   1   4    0.08    0.16
   4  -1  -4    0.52    0.21
   4  -1  -4   -0.08    0.16
  -4  -1   4    0.09    0.15
   4   1   4    0.14    0.15
   4  -1  -4    0.29    0.14
  -4   1  -4    0.23    0.20
  -4   1  -4    0.28    0.26
   4  -1  -4    0.33    0.18
  -4   1  -4    0.45    0.24
  -4  -1   4    0.27    0.22
  -4   1  -4    0.47    0.30
  -4   1  -4    0.12    0.17
   4   1   4    0.08    0.25
   4  -1  -4   -0.02    0.20
   5  -1   4   72.56    8.34
  -5   1   4   81.79    8.39
  -5   1   4   92.23    8.17
   5   1  -4   91.91    8.06
   5   1  -4   92.20    8.16
   5   1  -4   81.07    8.35
   5  -1   4   87.00    9.03
  -5  -1  -4   78.43    8.12
   5  -1   4   81.35    8.15
   5  -1   4   80.65    8.19
   5   1  -4  100.47    8.96
   5  -1   4   85.61    7.84
  -5  -1   4   82.73    8.09
  -5  -1   4   80.07    8.36
   5  -1  -4   82.27    7.81
  -5   1  -4   97.47    8.18
  -5   1  -4   75.38    9.00
   5   1   4   75.78    8.39
  -5   1  -4   68.92    8.15
   5  -1  -4   81.39    9.00
   5  -1  -4   92.16    8.16
   5   1   4   88.64    8.09
   6   1  -4    5.75    0.88
   6   1  -4    7.33    0.89
  -6  -1  -4    7.48    0.89
  -6   1   4    6.81    0.70
  -6   1   4    8.05    0.96
   6  -1   4    5.09    0.74
   6  -1   4    6.37    0.78
  -6  -1  -4    6.26    0.73
   6  -1   4    5.20    0.71
  -6   1   4    5.46    0.75
   6  -1  -4    5.40    0.75
  -6   1  -4    6.46    0.71
   6  -1  -4    6.62    0.75
  -6  -1   4    6.34    0.70
  -6   1  -4    6.77    0.81
   6  -1  -4    6.52    0.70
   6   1   4    5.52    0.65
  -6   1  -4    5.00    0.89
  -6   1  -4    6.42    0.96
  -6   1  -4    5.88    0.72
  -6  -1   4    7.00    0.92
   6   1   4    6.37    0.93
   6   1   4    5.27    0.71
   7  -1   4   33.99    3.45
   7  -1   4   39.99    3.60
  -7  -1  -4   36.06    3.56
  -7  -1  -4   34.44    3.99
   7   1  -4   36.94    3.99
   7  -1   4   33.53    3.61
  -7   1   4   29.73    3.77
  -7   1   4   32.90    3.58
  -7  -1   4   33.57    3.79
  -7   1  -4   36.44    4.08
   7  -1  -4   32.82    3.56
   7  -1  -4   38.03    3.63
  -7   1  -4   37.41    3.51
  -7   1  -4   42.37    3.66
   7   1   4   37.89    3.84
  -7   1  -4   32.54    3.52
   7  -1  -4   40.60    3.44
  -7  -1   4   38.14    3.52
  -7   1  -4   35.40    3.83
  -8   1   4    0.15    0.22
  -8   1   4   -0.01    0.34
  -8  -1  -4    0.23    0.23
  -8  -1  -4   -0.06    0.31
   8  -1   4   -0.24    0.19
   8  -1  -4    0.03    0.22
  -8   1  -4    0.24    0.38
  -8   1  -4   -0.08    0.23
  -8   1  -4   -0.54    0.29
  -8  -1   4   -0.12    0.15
  -8  -1   4   -0.68    0.35
   9  -1   4   12.10    1.48
  -9   1   4   15.52    1.58
  -9  -1  -4   12.49    1.49
   9   1  -4   13.00    1.35
  -9  -1  -4   12.84    1.74
  -9   1  -4   15.43    1.89
  -9   1  -4   16.39    1.61
   9  -1  -4   14.69    1.46
  -9  -1   4   14.02    1.43
 -10  -1  -4    0.43    0.27
 -10   1   4    0.17    0.28
  10   1  -4    0.30    0.19
  10  -1   4   -0.11    0.25
 -10  -1  -4   -0.21    0.40
 -10   1  -4   -0.11    0.43
  10   1   4    0.19    0.26
  10  -1  -4    0.02    0.22
 -10   1  -4    0.34    0.29
 -11   1   4    6.10    0.86
  11  -1   4    5.94    0.87
  11   1  -4    5.37    0.71
  11   1   4    5.61    0.78
 -11   1  -4    6.78    0.95
 -11   1  -4    8.54    1.25
  11  -1  -4    6.30    0.86
  12   1  -4    0.29    0.26
  12  -1   4    0.33    0.36
  12   1   4   -0.03    0.28
  12  -1  -4    0.21    0.32
 -12   1  -4    0.02    0.40
 -12   1  -4   -0.71    0.58
   0  -2  -4  479.37   42.65
   0  -2  -4  491.38   42.66
   0  -2  -4  402.64   41.40
   0  -2  -4  439.60   40.91
   0   2  -4  388.99   40.90
   0  -2  -4  463.01   40.92
   0   2  -4  439.81   39.63
   0   2  -4  402.73   41.20
   0   2  -4  385.24   45.19
   0  -2   4  448.68   39.62
   0  -2   4  458.57   42.65
   0   2  -4  470.87   42.66
   0  -2   4  437.85   41.21
   0   2   4  439.12   42.66
   0   2   4  460.96   40.92
   0   2   4  432.18   41.21
   0  -2   4  370.11   41.39
   0  -2  -4  451.30   39.64
   0  -2  -4  375.29   41.20
   0   2  -4  483.96   41.42
   0   2   4  461.05   41.41
   0  -2  -4  359.39   41.39
   0  -2   4  389.78   40.91
  -1  -2  -4    1.60    0.37
  -1   2   4    1.03    0.23
  -1   2   4    1.08    0.29
  -1  -2  -4    1.63    0.25
  -1   2   4    0.98    0.24
  -1  -2  -4    0.82    0.24
   1   2  -4    1.49    0.27
  -1   2   4    0.97    0.25
   1   2  -4    1.18    0.22
   1  -2   4    1.02    0.27
  -1  -2  -4    0.82    0.25
   1  -2   4    1.32    0.24
  -1   2   4    0.97    0.26
   1  -2   4    0.88    0.24
   1  -2   4    0.83    0.26
   1  -2   4    1.20    0.26
   1  -2   4    1.37    0.30
  -1   2   4    1.14    0.28
   1  -2   4    1.37    0.26
   1   2  -4    1.01    0.26
  -1  -2   4    1.53    0.22
  -1   2  -4    1.55    0.28
  -1   2  -4    1.12    0.29
   1  -2  -4    1.25    0.28
  -1  -2   4    1.11    0.24
   1  -2  -4    1.40    0.28
   1  -2  -4    1.74    0.27
   1   2   4    1.31    0.27
   1  -2  -4    1.40    0.29
  -1  -2   4    1.41    0.23
   1   2   4    1.20    0.34
   1   2   4    0.94    0.24
   1   2   4    1.60    0.28
   1  -2  -4    1.43    0.26
  -1   2  -4    1.19    0.29
   1  -2  -4    1.24    0.25
  -1   2  -4    0.86    0.22
   1   2   4    1.67    0.23
   1   2   4    1.65    0.26
   1   2   4    1.33    0.23
  -1   2  -4    1.24    0.27
  -1  -2   4    1.54    0.25
  -2  -2  -4  425.39   42.07
  -2   2   4  499.43   42.32
  -2  -2  -4  414.24   44.31
  -2  -2  -4  374.02   42.26
  -2   2   4  398.07   41.78
  -2   2   4  428.55   41.79
   2   2  -4  464.08   40.45
   2  -2   4  417.53   42.10
   2  -2   4  504.88   46.24
  -2   2   4  449.78   42.11
   2  -2   4  497.72   41.82
  -2   2   4  404.83   43.55
  -2  -2  -4  492.04   42.09
  -2   2   4  444.43   40.48
   2   2  -4  434.68   44.22
  -2  -2  -4  456.38   42.26
   2  -2   4  429.36   43.57
   2  -2   4  435.67   42.31
   2   2  -4  438.15   42.07
   2   2   4  404.69   44.31
  -2  -2   4  474.26   42.27
  -2   2  -4  445.60   42.31
   2  -2  -4  446.43   42.31
  -2   2  -4  448.23   43.56
   2  -2  -4  484.49   41.81
  -2   2  -4  454.41   46.22
  -2   2  -4  399.57   41.78
   2  -2  -4  439.92   43.57
   2  -2  -4  370.46   42.29
  -2   2  -4  486.62   43.58
  -2   2  -4  488.45   41.79
   2  -2  -4  389.19   40.48
   2  -2  -4  414.40   42.10
  -2   2  -4  401.57   42.10
   2   2   4  461.46   42.07
  -2   2  -4  423.23   41.79
   2   2   4  433.91   42.28
  -2  -2   4  495.67   42.08
  -2   2  -4  499.13   43.56
  -2   2  -4  371.56   40.47
  -3   2   4   18.40    1.97
   3   2  -4   23.59    2.07
   3  -2   4   22.09    2.24
   3   2  -4   20.41    1.81
  -3   2   4   20.19    1.86
   3  -2   4   18.47    1.89
   3  -2   4   18.12    1.99
   3  -2   4   18.48    1.98
   3  -2   4   20.70    1.93
  -3   2   4   21.92    1.96
   3   2  -4   19.08    2.00
  -3  -2  -4   20.40    1.89
  -3   2   4   18.59    1.95
   3  -2   4   21.58    2.01
   3   2  -4   18.66    1.91
  -3   2   4   15.09    1.96
  -3  -2  -4   17.56    1.93
   3   2  -4   18.69    1.79
  -3   2   4   21.67    1.86
  -3  -2  -4   17.27    1.89
  -3  -2  -4   18.60    1.94
  -3   2   4   17.48    1.85
  -3   2  -4   16.65    1.98
   3  -2  -4   19.75    1.89
  -3   2  -4   22.19    2.24
  -3  -2   4   19.94    1.93
   3  -2  -4   20.48    2.01
  -3  -2   4   19.69    1.87
  -3   2  -4   19.23    1.87
  -3   2  -4   19.02    1.95
   3   2   4   17.47    1.94
  -3   2  -4   16.61    1.87
   3  -2  -4   21.01    1.93
   3  -2  -4   16.93    1.98
   3  -2  -4   15.92    2.16
   3   2   4   18.30    1.91
  -3  -2   4   19.06    1.92
  -3   2  -4   16.01    1.96
   3   2   4   22.50    2.20
   3  -2  -4   20.33    2.01
  -3   2  -4   18.83    1.88
  -3   2  -4   20.14    1.99
   4   2  -4  391.53   44.83
  -4   2   4  473.55   44.11
   4  -2   4  426.31   45.61
   4  -2   4  472.22   43.76
   4  -2   4  464.48   44.10
  -4  -2  -4  518.68   44.05
   4  -2   4  453.75   43.76
  -4  -2  -4  529.01   44.06
   4   2  -4  518.13   44.01
   4  -2   4  533.49   42.44
   4   2  -4  446.38   46.34
   4  -2   4  407.02   48.41
   4   2   4  424.70   44.00
  -4   2  -4  431.42   44.88
   4  -2  -4  465.88   42.40
  -4   2  -4  438.54   44.10
   4   2   4  454.66   44.26
   4  -2  -4  475.05   45.62
  -4  -2   4  446.29   44.03
   4  -2  -4  460.29   43.76
   5  -2   4    5.69    0.78
  -5   2   4    6.24    0.75
   5   2  -4    6.55    0.78
  -5  -2  -4    5.96    0.72
   5   2  -4    6.71    0.85
   5  -2   4    8.70    0.76
  -5   2   4    6.40    0.81
   5  -2   4    7.62    0.78
  -5  -2  -4    4.18    0.77
   5  -2   4    6.55    0.76
   5  -2   4    7.26    0.81
   5   2   4    6.28    0.90
  -5   2  -4    7.05    0.90
  -5  -2   4    6.66    0.70
  -5   2  -4    5.46    0.77
   5  -2  -4    4.53    0.71
   5   2   4    7.25    0.74
   5   2   4    6.59    0.65
  -5   2  -4    6.48    0.78
   5  -2  -4    6.38    0.73
   5  -2  -4    5.57    0.75
   5  -2  -4    5.37    0.78
  -5   2  -4    6.05    0.81
   5  -2  -4    6.21    0.79
   5   2   4    5.38    0.94
  -5   2  -4    5.48    0.93
  -6   2   4  173.02   16.30
  -6  -2  -4  185.39   17.86
  -6   2   4  162.62   16.33
   6  -2   4  190.16   15.69
   6  -2   4  188.44   16.13
   6   2  -4  185.08   17.83
  -6   2   4  160.44   16.70
   6  -2   4  184.83   16.40
   6  -2   4  154.11   16.27
  -6  -2  -4  181.26   16.22
   6   2  -4  148.25   16.59
  -6   2  -4  147.86   16.33
   6  -2  -4  159.79   16.11
   6  -2  -4  164.98   16.38
   6  -2  -4  172.13   15.65
  -6  -2   4  175.59   16.19
  -6   2  -4  177.78   16.35
   6   2   4  148.93   16.67
   6   2   4  200.69   17.34
   6  -2  -4  166.76   16.29
  -6   2  -4  145.20   17.94
  -6  -2   4  162.27   16.17
  -6   2  -4  154.37   16.64
   6  -2  -4  181.63   16.81
  -6   2  -4  157.01   16.30
   7   2  -4    9.48    1.18
  -7   2   4    9.24    1.08
  -7  -2  -4   10.72    1.04
  -7  -2  -4   11.36    1.24
  -7   2   4    9.22    1.11
   7  -2   4    8.15    1.10
  -7   2   4    9.69    1.31
   7  -2   4    8.42    1.06
   7   2  -4    8.29    1.21
  -7  -2   4    9.78    0.97
   7   2   4    7.18    1.32
  -7   2  -4   11.04    1.09
  -7   2  -4    8.34    1.33
  -7   2  -4    9.73    1.31
  -7   2  -4    9.42    1.07
  -7  -2   4    8.47    0.97
   7   2   4    9.31    1.30
  -7   2  -4    8.78    1.15
   7  -2  -4   10.54    1.07
   7  -2  -4    8.84    1.11
   8   2  -4  160.17   13.48
  -8   2   4  137.03   13.07
   8  -2   4  138.22   12.56
  -8  -2  -4  125.64   14.28
  -8  -2  -4  131.15   12.92
  -8   2   4  116.60   13.39
  -8   2  -4  143.68   13.01
  -8   2  -4  146.32   13.03
   8  -2  -4  136.55   12.52
  -8   2  -4  130.17   13.45
  -8   2  -4  114.23   14.39
  -8   2  -4  134.66   13.08
  -9  -2  -4    9.71    1.26
  -9  -2  -4    9.54    1.01
  -9   2   4    7.74    1.15
   9  -2   4    8.97    1.14
  -9   2  -4    8.65    1.41
   9   2   4    8.33    1.47
   9  -2  -4    9.71    1.13
  -9   2  -4   11.74    1.26
 -10   2   4   56.21    6.37
  10  -2   4   74.63    6.21
 -10   2  -4   61.26    6.42
  10  -2  -4   71.53    6.17
  10   2   4   57.86    6.97
 -11   2   4   10.96    1.37
  11   2  -4   10.19    1.10
 -11   2  -4   11.87    1.43
  11  -2  -4   10.44    1.32
 -11   2  -4   11.75    1.70
  11   2   4   14.57    1.98
 -12   2   4   50.43    4.63
  12   2  -4   40.00    4.21
 -12   2   4   42.51    4.54
  12   2  -4   45.93    5.16
  12   2   4   53.03    5.37
 -12   2  -4   46.46    4.62
   0  -3  -4   -0.11    0.14
   0   3  -4    0.84    0.22
   0  -3  -4    0.18    0.20
   0   3  -4    0.30    0.22
   0   3   4   -0.26    0.17
   0  -3  -4   -0.15    0.14
   0   3   4   -0.03    0.18
   0   3   4   -0.03    0.19
   0  -3   4   -0.41    0.16
   0   3   4   -0.10    0.18
   0   3  -4   -0.10    0.18
   0  -3   4   -0.08    0.17
   0  -3  -4   -0.05    0.17
   0   3  -4   -0.05    0.18
   0  -3   4   -0.02    0.21
   0   3   4   -0.06    0.19
   0   3   4    0.08    0.19
   0  -3   4   -0.04    0.15
   0   3  -4   -0.21    0.15
   0  -3   4    0.13    0.18
   0  -3  -4    0.15    0.20
   0  -3  -4   -0.09    0.20
   1  -3   4   44.34    5.21
  -1   3   4   46.53    4.70
  -1  -3  -4   53.09    4.77
  -1   3   4   41.92    4.79
   1  -3   4   49.56    4.80
  -1   3   4   52.53    4.81
  -1   3   4   42.73    4.77
   1   3  -4   46.07    4.75
   1  -3   4   51.34    4.80
   1  -3   4   54.33    4.93
   1  -3   4   51.16    4.70
   1  -3   4   46.28    4.56
   1   3  -4   53.62    4.55
  -1  -3  -4   41.63    4.74
  -1   3  -4   38.90    4.67
   1  -3  -4   42.88    4.68
  -1   3  -4   52.56    4.81
  -1   3  -4   53.19    4.90
   1  -3  -4   46.02    4.79
   1  -3  -4   46.86    4.78
  -1   3  -4   50.79    4.57
  -1  -3   4   47.99    4.96
   1   3   4   53.35    4.68
   1   3   4   50.24    4.56
  -1   3  -4   50.21    5.23
  -1  -3   4   51.98    4.76
   1   3   4   53.82    4.89
   1  -3  -4   46.65    4.79
   1  -3  -4   47.12    4.88
  -1   3  -4   42.44    4.76
   1   3   4   48.63    4.77
   1   3   4   54.61    4.77
   1  -3  -4   57.45    4.58
  -1  -3   4   39.49    4.73
   2   3  -4   32.65    3.72
   2  -3   4   39.10    3.86
  -2   3   4   34.86    3.33
   2  -3   4   34.63    3.43
   2  -3   4   44.25    3.56
  -2   3   4   33.24    3.42
   2   3  -4   32.82    3.28
  -2   3   4   31.65    3.55
  -2  -3  -4   36.10    3.44
   2  -3   4   32.11    3.33
   2  -3   4   32.62    3.57
   2   3  -4   37.42    3.46
  -2   3   4   32.49    3.50
   2  -3   4   31.09    3.50
  -2  -3  -4   34.71    3.45
  -2  -3  -4   36.08    3.47
   2   3   4   36.01    3.50
  -2   3  -4   36.11    3.58
  -2   3  -4   35.76    3.51
  -2  -3   4   42.22    3.48
  -2   3  -4   35.67    3.41
   2   3   4   40.21    3.49
   2  -3  -4   34.00    3.51
   2  -3  -4   32.72    3.33
   2  -3  -4   31.08    3.81
   2   3   4   29.07    3.43
   2   3   4   35.17    3.73
  -2  -3   4   30.77    3.43
  -2   3  -4   31.11    3.82
  -2   3  -4   38.61    3.52
   2  -3  -4   37.54    3.59
   2  -3  -4   31.92    3.42
  -2  -3   4   39.29    3.63
   2  -3  -4   36.93    3.52
   2  -3  -4   39.01    3.54
   3   3  -4   55.34    5.18
  -3   3   4   61.73    5.63
  -3  -3  -4   55.77    5.41
   3  -3   4   45.29    6.01
  -3  -3  -4   52.10    5.42
  -3   3   4   57.45    5.53
   3   3  -4   52.33    5.72
  -3  -3  -4   55.25    5.44
  -3   3   4   66.55    5.39
   3   3  -4   55.52    5.42
  -3  -3  -4   52.25    5.44
   3  -3   4   59.32    5.53
   3  -3   4   51.79    5.64
  -3   3   4   59.91    5.53
   3  -3   4   47.68    5.40
   3  -3   4   55.97    5.27
  -3   3   4   60.34    5.26
   3  -3   4   65.17    5.55
   3  -3  -4   63.18    5.29
  -3   3  -4   56.21    5.62
  -3  -3   4   59.37    5.44
   3  -3  -4   53.34    5.53
  -3  -3   4   48.27    5.39
   3  -3  -4   53.97    5.64
  -3   3  -4   51.74    5.38
   3  -3  -4   60.01    5.54
   3  -3  -4   63.15    5.44
  -3   3  -4   58.90    5.27
  -3   3  -4   58.41    5.63
   3  -3  -4   60.96    6.06
   3   3   4   56.62    5.88
   3   3   4   55.36    5.42
   3   3   4   63.13    5.49
  -3   3  -4   50.26    5.38
   3   3   4   47.10    5.20
  -3   3  -4   53.02    5.50
  -3  -3   4   56.01    5.41
   4  -3   4    0.04    0.19
   4  -3   4   -0.08    0.16
  -4   3   4    0.24    0.13
  -4   3   4    0.14    0.18
   4  -3   4    0.12    0.22
   4   3  -4    0.15    0.25
   4   3  -4    0.10    0.13
   4   3  -4    0.18    0.15
   4   3  -4    0.15    0.10
   4   3  -4    0.20    0.21
  -4  -3  -4    0.32    0.19
  -4  -3  -4   -0.15    0.13
  -4   3   4    0.19    0.23
   4  -3   4    0.07    0.19
   4  -3   4    0.20    0.24
  -4   3   4    0.15    0.14
  -4  -3  -4    0.16    0.18
  -4   3  -4    0.04    0.13
  -4   3  -4   -0.12    0.18
   4   3   4   -0.08    0.33
   4  -3  -4   -0.03    0.19
  -4   3  -4    0.16    0.11
  -4   3  -4   -0.03    0.22
   4   3   4    0.23    0.18
   4   3   4   -0.16    0.13
  -4   3  -4    0.08    0.21
  -4   3  -4    0.32    0.18
   4  -3  -4   -0.09    0.18
   4  -3  -4    0.34    0.22
  -4  -3   4   -0.02    0.16
   4  -3  -4    0.12    0.20
   4  -3  -4    0.61    0.25
  -4   3  -4   -0.05    0.12
  -5   3   4    6.10    0.87
   5  -3   4    6.25    0.79
   5  -3   4    8.18    0.87
   5  -3   4    6.87    0.88
   5   3  -4    7.09    0.92
  -5  -3  -4    6.31    0.82
   5  -3   4    6.91    0.90
   5   3  -4    5.59    0.78
   5   3  -4    6.35    0.91
  -5  -3  -4    7.42    0.78
   5  -3   4    5.98    0.82
   5  -3   4    6.05    0.80
   5   3   4    7.32    0.81
  -5   3  -4    6.90    0.98
   5   3   4    7.20    0.70
  -5   3  -4    5.21    0.86
   5  -3  -4    6.65    0.89
   5  -3  -4    5.98    0.83
   5   3   4    7.69    1.12
   5  -3  -4    6.33    0.82
   5  -3  -4    6.13    0.88
   5  -3  -4    7.18    0.83
  -5  -3   4    7.53    0.77
  -5   3  -4    7.57    1.07
   6   3  -4    1.19    0.47
   6  -3   4    1.95    0.40
   6  -3   4    2.79    0.50
  -6   3   4    2.02    0.43
   6   3  -4    2.44    0.58
  -6  -3  -4    2.41    0.41
   6  -3   4    1.61    0.41
   6  -3   4    2.10    0.41
  -6   3   4    2.08    0.49
   6  -3   4    1.60    0.45
   6   3  -4    2.55    0.39
   6  -3   4    2.13    0.45
  -6  -3  -4    2.96    0.37
   6  -3   4    2.06    0.48
   6  -3  -4    2.92    0.54
   6  -3  -4    2.66    0.44
  -6   3  -4    2.17    0.55
  -6   3  -4    3.37    0.70
   6   3   4    1.65    0.51
  -6   3  -4    2.40    0.48
  -6  -3   4    2.63    0.31
   6  -3  -4    2.18    0.44
   6  -3  -4    2.23    0.47
   6   3   4    2.07    0.64
  -6   3  -4    3.05    0.55
   6  -3  -4    1.51    0.47
  -6  -3   4    2.28    0.34
   7  -3   4    4.51    0.68
  -7  -3  -4    4.65    0.52
   7  -3   4    4.56    0.70
   7   3  -4    2.72    0.71
  -7   3   4    3.33    0.69
   7   3  -4    3.93    0.78
  -7  -3  -4    4.02    0.62
  -7   3   4    5.06    0.65
   7   3  -4    3.65    0.56
  -7   3   4    4.23    0.90
   7   3   4    3.82    0.87
  -7   3  -4    4.05    0.81
  -7   3  -4    3.37    0.68
   7  -3  -4    4.15    0.65
  -7   3  -4    4.36    0.66
  -7   3  -4    4.03    0.63
  -7   3  -4    3.52    0.85
   7  -3  -4    3.64    0.67
  -8  -3  -4    0.09    0.26
  -8  -3  -4    0.21    0.15
   8  -3   4    0.45    0.33
  -8   3   4    0.16    0.35
   8   3  -4    0.51    0.42
  -8   3   4   -0.11    0.24
  -8   3  -4   -0.28    0.21
   8  -3  -4    0.04    0.24
   8   3   4    0.06    0.45
  -8   3  -4   -0.18    0.36
  -8   3  -4    0.51    0.34
  -9   3   4    5.55    0.95
   9  -3   4    5.76    0.92
   9   3  -4    6.09    1.13
  -9   3  -4    7.47    0.87
   9   3   4    6.18    1.28
  -9   3  -4    5.73    1.17
   9  -3  -4    6.32    0.92
  -9   3  -4    7.35    1.03
  10   3  -4    1.21    0.64
 -10   3   4    0.26    0.34
  10   3   4    0.09    0.60
 -10   3  -4   -0.03    0.30
 -10   3  -4    0.98    0.29
 -10   3  -4    0.92    0.58
  11   3  -4    1.20    0.63
 -11   3   4   -0.26    0.33
 -11   3  -4    0.16    0.40
  11   3   4   -0.61    0.49
 -12   3   4    0.41    0.37
 -12   3   4    0.88    0.43
 -12   3  -4   -0.40    0.44
   0  -4   4  144.93   15.45
   0   4   4  140.49   16.17
   0  -4   4  162.37   15.70
   0   4  -4  159.45   15.05
   0  -4  -4  170.33   16.14
   0  -4  -4  160.94   15.47
   0  -4   4  170.06   15.47
   0  -4   4  191.32   17.16
   0  -4  -4  177.06   15.72
   0  -4   4  152.26   16.11
   0   4   4  137.78   15.74
   0   4  -4  176.64   15.53
   0   4   4  166.46   15.53
   0  -4   4  148.34   15.73
   0  -4   4  148.56   16.12
   0   4  -4  163.06   15.68
   0   4   4  176.19   15.07
   0   4  -4  167.02   16.19
   0   4  -4  154.59   17.15
   0  -4  -4  182.69   17.17
   0   4   4  152.78   15.65
   0  -4  -4  163.71   15.73
   0  -4  -4  181.15   15.48
   1  -4   4    5.30    0.67
   1  -4   4    5.38    0.64
  -1   4   4    4.04    0.63
  -1   4   4    5.37    0.72
  -1  -4  -4    4.67    0.65
   1  -4   4    5.23    0.64
  -1  -4  -4    3.84    0.67
   1  -4   4    4.13    0.69
   1  -4   4    5.30    0.75
   1   4  -4    5.69    0.69
   1  -4   4    8.00    0.72
  -1   4   4    3.99    0.70
   1   4  -4    6.56    0.65
   1  -4   4    5.75    0.77
  -1   4   4    4.73    0.68
   1   4  -4    5.44    0.71
   1  -4   4    4.54    0.66
   1   4   4    5.77    0.66
   1   4   4    5.13    0.64
  -1   4  -4    5.22    0.73
  -1   4  -4    4.28    0.67
   1  -4  -4    4.43    0.68
   1  -4  -4    4.79    0.64
  -1   4  -4    5.35    0.67
  -1   4  -4    4.94    0.75
  -1  -4   4    5.30    0.71
  -1  -4   4    6.57    0.75
   1  -4  -4    4.53    0.72
   1   4   4    4.97    0.68
   1  -4  -4    3.95    0.71
  -1   4  -4    4.33    0.64
  -1  -4   4    5.45    0.68
   1   4   4    4.30    0.68
   1  -4  -4    5.71    0.67
   1  -4  -4    5.62    0.64
   1  -4  -4    5.76    0.71
   1   4   4    4.89    0.66
   1  -4  -4    5.19    0.65
   1  -4  -4    4.81    0.62
   2  -4   4  224.80   19.81
   2  -4   4  206.77   20.40
   2   4  -4  190.21   18.92
   2  -4   4  211.57   21.68
   2  -4   4  232.43   18.99
  -2   4   4  174.61   19.82
  -2   4   4  177.31   20.41
  -2  -4  -4  219.15   19.78
   2   4  -4  197.09   19.50
  -2   4   4  224.62   19.59
   2   4  -4  231.85   19.72
   2  -4  -4  205.47   19.85
   2   4   4  208.83   19.69
  -2   4  -4  227.62   19.59
   2  -4  -4  219.77   18.99
  -2  -4   4  197.80   20.72
  -2  -4   4  222.84   19.74
  -2   4  -4  187.86   19.84
  -2   4  -4  175.61   19.73
   2  -4  -4  195.89   19.78
   2  -4  -4  220.08   20.41
   2   4   4  182.56   19.79
   2  -4  -4  204.53   19.58
   2   4   4  214.00   19.52
  -2  -4   4  199.85   19.77
   2   4   4  200.21   20.36
   2  -4  -4  220.02   21.68
  -2   4  -4  182.68   21.66
  -2   4  -4  205.29   20.40
   3  -4   4   14.62    1.74
  -3   4   4   21.66    1.80
  -3   4   4   17.55    1.88
  -3  -4  -4   16.17    1.80
   3  -4   4   16.72    1.79
   3  -4   4   18.93    1.89
  -3   4   4   20.46    1.87
   3  -4   4   20.06    1.91
   3  -4   4   17.08    1.89
   3   4  -4   17.75    1.69
  -3  -4  -4   18.27    1.75
  -3   4   4   19.95    1.90
  -3   4   4   16.68    1.75
  -3   4   4   15.45    1.86
   3   4  -4   14.71    1.77
  -3  -4  -4   15.79    1.76
   3   4  -4   16.34    1.86
   3   4   4   16.92    1.71
  -3   4  -4   14.67    1.75
   3  -4  -4   15.82    1.76
   3  -4  -4   17.80    1.88
  -3   4  -4   15.66    1.75
   3   4   4   18.90    2.05
  -3   4  -4   23.34    1.95
   3   4   4   17.82    1.81
  -3  -4   4   21.49    1.95
  -3   4  -4   19.67    1.88
  -3  -4   4   21.33    1.84
   3  -4  -4   17.47    1.81
   3   4   4   17.38    1.78
  -3  -4   4   14.69    1.74
   3  -4  -4   14.92    1.88
  -3  -4   4   13.53    1.72
  -3   4  -4   15.23    2.05
   3  -4  -4   17.81    1.88
   4  -4   4  103.27    9.62
   4   4  -4   99.45    9.07
   4   4  -4   99.68    9.45
  -4   4   4   82.69    9.55
  -4   4   4   93.33    9.61
  -4  -4  -4   89.90    9.48
  -4   4   4   92.20    9.39
   4  -4   4   84.64    9.84
   4   4  -4   96.61   10.01
   4  -4   4  109.06    9.48
  -4   4   4  108.60    9.81
  -4  -4  -4   93.16   10.33
   4  -4   4  103.42    9.20
  -4  -4  -4  108.41    9.50
  -4   4  -4  112.10    9.62
  -4   4  -4   85.77    9.59
   4   4   4   92.63    9.53
  -4   4  -4   97.22   10.55
  -4  -4   4   90.58    9.46
  -4  -4   4   95.55    9.48
   4  -4  -4  106.26    9.48
   4  -4  -4   93.39    9.60
   4  -4  -4   99.43    9.19
   4  -4  -4   99.81    9.87
   4   4   4  101.14    9.11
  -4   4  -4  101.57    9.40
   4   4   4  110.02   10.21
   4   4   4   86.85    9.45
  -4   4  -4  106.31    9.82
   4  -4  -4  112.42    9.66
   5   4  -4    8.38    1.10
   5   4  -4    7.07    0.82
   5  -4   4    7.25    0.97
   5  -4   4    7.83    1.00
  -5   4   4    7.64    1.06
  -5  -4  -4    8.63    0.95
   5  -4   4    7.54    0.99
   5  -4   4    9.50    1.13
  -5   4   4    7.23    1.04
   5   4  -4    9.35    1.13
  -5  -4  -4    6.84    0.93
   5  -4   4    7.58    1.06
   5  -4  -4    9.04    1.06
   5  -4  -4   10.01    1.10
   5  -4  -4    7.84    1.00
  -5   4  -4    9.82    1.10
   5   4   4    9.10    1.29
  -5   4  -4    8.64    0.88
  -5   4  -4    7.77    1.21
   5   4   4   10.77    1.00
   5  -4  -4    8.01    0.99
   5   4   4    7.75    0.87
   5  -4  -4    6.78    1.06
  -5  -4   4    8.89    0.93
  -5   4  -4    7.28    1.05
  -5   4  -4    8.70    0.88
   6  -4   4   91.92    9.22
   6   4  -4  102.54    9.49
   6   4  -4  100.33    8.45
   6  -4   4   96.69    9.01
  -6   4   4   82.71    8.98
  -6  -4  -4  101.34    8.85
   6   4  -4   94.21    9.17
   6  -4   4   93.10    9.03
   6  -4   4   87.67    8.61
   6  -4   4   87.69    8.84
  -6  -4  -4   92.26    9.64
   6  -4  -4   92.82    8.63
  -6   4  -4   89.77    9.93
  -6  -4   4   82.58    8.81
   6  -4  -4   94.52    8.87
   6  -4  -4   92.40    9.00
   6   4   4   77.39    9.20
   6  -4  -4   90.42    9.24
   6   4   4   91.84    9.60
  -6   4  -4   83.38    9.21
   6  -4  -4   90.69    9.03
   7  -4   4    0.72    0.33
   7   4  -4    0.47    0.40
   7  -4   4    0.89    0.33
  -7  -4  -4    0.15    0.21
   7   4  -4    0.50    0.43
   7  -4   4    0.79    0.39
  -7   4   4    0.79    0.37
   7  -4  -4    1.06    0.37
  -7   4  -4    0.80    0.47
  -7   4  -4    0.78    0.41
   7  -4  -4    0.18    0.35
   7   4   4    0.20    0.41
   7  -4  -4    0.45    0.34
  -7  -4   4    0.20    0.19
  -7   4  -4    0.36    0.34
   7  -4  -4    1.13    0.43
  -8  -4  -4   88.53    8.12
  -8   4   4   84.20    8.39
  -8   4  -4   71.79    9.21
  -8   4  -4   86.74    8.35
  -8   4  -4   84.84    8.38
   8   4   4   87.32    9.01
   9   4  -4    4.79    1.01
  -9   4   4    4.68    0.87
   9   4   4    3.62    0.97
  -9   4  -4    3.25    0.91
  -9   4  -4    4.52    0.84
  -9   4  -4    3.80    0.68
  10   4  -4   70.29    6.91
 -10   4   4   60.33    6.38
 -10   4  -4   62.88    7.14
 -10   4  -4   65.92    6.27
 -10   4  -4   58.29    6.39
  10   4   4   61.09    6.97
 -11   4   4    1.88    0.33
 -11   4   4    1.51    0.59
 -11   4  -4    1.81    0.39
  11   4   4    1.95    0.91
 -11   4  -4    1.36    0.57
 -12   4   4   37.18    4.18
 -12   4   4   40.99    4.18
 -12   4  -4   39.40    4.21
   0  -5  -4   -0.30    0.18
   0   5  -4    0.18    0.23
   0   5   4   -0.03    0.20
   0   5   4    0.09    0.24
   0   5  -4   -0.24    0.20
   0  -5  -4   -0.04    0.12
   0  -5  -4   -0.42    0.16
   0  -5   4   -0.10    0.15
   0  -5  -4   -0.15    0.17
   0  -5   4   -0.22    0.20
   0  -5  -4   -0.02    0.21
   0   5  -4   -0.31    0.18
   0  -5  -4    0.03    0.15
   0   5   4    0.04    0.26
   0   5  -4   -0.01    0.22
   0  -5   4   -0.40    0.16
   0  -5   4    0.18    0.14
   0   5  -4    0.12    0.22
   0   5   4    0.00    0.19
   0  -5  -4    0.02    0.15
   0  -5  -4   -0.15    0.16
   0  -5   4    0.51    0.27
   1  -5   4   -0.13    0.22
   1   5  -4    0.25    0.24
  -1   5   4    0.18    0.33
  -1   5   4   -0.06    0.22
   1   5  -4    0.16    0.24
   1  -5   4   -0.31    0.22
  -1  -5  -4   -0.11    0.20
   1  -5   4    0.00    0.22
   1  -5   4   -0.12    0.23
   1   5  -4   -0.22    0.24
   1   5  -4    0.17    0.27
   1  -5   4    0.20    0.25
  -1   5   4   -0.37    0.24
   1  -5   4    0.28    0.24
  -1  -5  -4    0.08    0.25
  -1   5   4    0.23    0.30
  -1  -5  -4    0.16    0.22
   1   5  -4   -0.06    0.20
   1  -5  -4   -0.41    0.17
   1   5   4    0.01    0.23
   1  -5  -4   -0.04    0.24
  -1  -5   4   -0.06    0.25
   1  -5  -4   -0.28    0.19
   1  -5  -4   -0.32    0.21
   1  -5  -4    0.17    0.25
  -1   5  -4    0.17    0.25
   1  -5  -4    0.71    0.33
   1   5   4    0.26    0.24
  -1   5  -4    0.08    0.28
   1  -5  -4    0.30    0.29
  -1   5  -4   -0.55    0.24
   1   5   4    0.19    0.22
  -1   5  -4    0.14    0.29
   1   5   4   -0.23    0.20
  -1  -5   4    0.22    0.25
  -1   5  -4    0.24    0.27
   2  -5   4   -0.08    0.20
   2   5  -4   -0.12    0.18
  -2  -5  -4    0.00    0.19
   2  -5   4   -0.03    0.22
   2   5  -4    0.10    0.21
   2   5  -4   -0.27    0.19
  -2  -5  -4   -0.05    0.16
   2  -5   4   -0.15    0.21
   2   5  -4   -0.17    0.20
  -2  -5  -4   -0.07    0.20
  -2   5   4   -0.03    0.35
   2   5  -4   -0.06    0.16
  -2  -5  -4   -0.12    0.19
   2  -5   4    0.06    0.25
  -2   5   4    0.34    0.29
  -2   5   4    0.11    0.25
   2   5   4    0.25    0.23
  -2  -5   4    0.17    0.20
   2   5   4   -0.27    0.17
  -2   5  -4   -0.06    0.22
   2  -5  -4   -0.10    0.20
   2  -5  -4   -0.28    0.19
  -2   5  -4   -0.39    0.21
  -2   5  -4   -0.39    0.19
   2   5   4    0.37    0.23
   2  -5  -4   -0.10    0.23
   2   5   4   -0.02    0.20
   2   5   4    0.43    0.26
   2  -5  -4    0.01    0.21
  -2   5  -4    0.09    0.29
  -2  -5   4   -0.12    0.21
   2  -5  -4    0.01    0.20
   3  -5   4    3.36    0.55
   3   5  -4    2.60    0.43
   3  -5   4    2.82    0.62
   3  -5   4    2.04    0.52
   3   5  -4    2.83    0.41
  -3   5   4    2.02    0.55
  -3   5   4    2.03    0.55
  -3  -5  -4    2.84    0.44
  -3  -5  -4    2.86    0.40
  -3   5   4    2.56    0.49
   3   5  -4    2.63    0.47
  -3   5   4    1.78    0.46
   3   5  -4    3.00    0.38
  -3  -5  -4    2.34    0.51
   3  -5   4    3.39    0.55
   3  -5   4    2.58    0.50
  -3  -5  -4    2.82    0.42
   3   5   4    2.94    0.47
  -3   5  -4    2.87    0.55
  -3   5  -4    2.33    0.61
  -3  -5   4    2.87    0.43
  -3   5  -4    2.88    0.54
   3  -5  -4    2.43    0.48
   3  -5  -4    2.89    0.56
   3  -5  -4    1.84    0.55
   3  -5  -4    1.84    0.51
  -3  -5   4    2.55    0.40
   3   5   4    2.71    0.48
   3   5   4    2.88    0.44
  -3  -5   4    2.72    0.52
   3  -5  -4    2.92    0.50
  -3   5  -4    2.65    0.59
   3  -5  -4    2.91    0.53
   3  -5  -4    3.08    0.56
  -3   5  -4    1.88    0.44
   3   5   4    2.51    0.51
   4   5  -4   15.98    1.70
   4  -5   4   19.26    1.87
   4  -5   4   21.23    1.87
  -4   5   4   14.57    1.86
   4  -5   4   19.66    1.95
  -4  -5  -4   16.37    1.71
  -4  -5  -4   15.55    1.83
  -4  -5  -4   16.85    1.86
  -4   5   4   13.98    1.90
   4  -5   4   18.70    1.95
  -4   5   4   17.45    1.80
  -4  -5  -4   15.39    1.72
  -4   5   4   14.85    1.91
   4  -5   4   19.93    2.01
   4  -5  -4   16.37    1.92
  -4   5  -4   18.28    1.79
   4  -5  -4   20.10    1.96
   4  -5  -4   19.15    1.99
   4  -5  -4   18.02    1.88
   4  -5  -4   17.71    1.85
   4   5   4   17.07    1.74
  -4  -5   4   18.44    1.85
  -4   5  -4   20.04    2.18
  -4   5  -4   17.27    1.93
  -4   5  -4   21.55    2.00
  -4   5  -4   16.69    1.89
   4   5   4   14.91    1.78
   5  -5   4    5.79    0.82
   5  -5   4    3.89    0.70
   5   5  -4    4.57    0.53
   5  -5   4    3.89    0.78
   5  -5   4    3.76    0.65
   5   5  -4    4.53    0.79
  -5   5   4    2.90    0.72
  -5  -5  -4    3.70    0.61
  -5   5   4    2.94    0.50
   5  -5  -4    3.57    0.74
  -5  -5   4    3.86    0.59
   5  -5  -4    4.56    0.73
  -5   5  -4    4.77    0.90
   5  -5  -4    5.67    0.81
   5  -5  -4    4.13    0.71
  -5   5  -4    3.45    0.59
   5   5   4    5.20    0.60
  -5   5  -4    4.88    0.56
   5   5   4    4.10    0.90
  -5   5  -4    5.38    0.83
   6  -5   4    0.71    0.44
   6   5  -4    0.37    0.34
   6  -5   4    0.24    0.32
   6   5  -4    0.17    0.17
   6  -5   4    0.28    0.35
   6  -5   4    0.03    0.34
  -6   5   4    0.62    0.41
  -6  -5  -4    0.37    0.25
   6   5  -4    1.25    0.46
   6  -5  -4    0.84    0.43
   6  -5  -4    0.67    0.38
  -6   5  -4    0.96    0.40
  -6  -5   4    0.34    0.24
   6   5   4    0.30    0.21
   6  -5  -4    0.77    0.35
   6   5   4   -0.20    0.40
  -6   5  -4    0.16    0.34
   6  -5  -4   -0.14    0.26
   7   5  -4    0.14    0.41
  -7  -5  -4    0.26    0.24
  -7   5   4    0.11    0.38
   7  -5   4    0.05    0.32
   7   5  -4    0.10    0.17
   7  -5   4   -0.17    0.34
   7  -5   4   -0.05    0.32
   7  -5  -4    0.28    0.42
   7   5   4    0.52    0.56
   7  -5  -4    0.45    0.41
  -7  -5   4    0.49    0.26
  -7   5  -4    0.14    0.37
   7   5   4    0.12    0.22
   7  -5  -4    0.12    0.34
  -7   5  -4    0.42    0.40
   8   5  -4    1.20    0.22
   8   5  -4    0.90    0.52
  -8  -5  -4    1.07    0.29
  -8   5   4    1.72    0.59
   8   5   4    0.87    0.27
  -8   5  -4    1.61    0.56
  -8   5  -4    1.06    0.61
   8   5   4    1.96    0.71
   9   5  -4    1.57    0.60
  -9   5   4    1.60    0.57
   9   5  -4    0.95    0.20
   9   5   4    0.68    0.63
  -9   5  -4    1.06    0.48
  -9   5  -4    0.67    0.50
  -9   5  -4    0.30    0.56
   9   5   4    0.78    0.28
 -10   5   4    1.15    0.57
  10   5   4   -0.10    0.64
 -10   5  -4    1.51    0.45
 -10   5  -4    1.72    0.63
 -11   5   4   -0.46    0.45
 -11   5  -4   -0.24    0.38
 -11   5  -4    0.16    0.49
  11   5   4   -0.05    0.81
   0  -6   4  135.43   14.78
   0   6  -4  167.28   14.80
   0   6  -4  163.24   16.14
   0  -6  -4  159.33   16.15
   0   6  -4  169.38   15.27
   0   6   4  146.08   14.62
   0  -6  -4  134.54   14.80
   0   6   4  157.53   14.80
   0   6  -4  170.44   14.62
   0  -6  -4  128.58   14.77
   0  -6   4  164.32   16.13
   0  -6   4  142.49   14.80
   0   6  -4  149.24   14.17
   0   6   4  148.13   14.19
   0   6   4  149.71   15.25
  -1  -6  -4    0.11    0.25
   1  -6   4    0.70    0.35
   1  -6   4    0.54    0.26
   1   6  -4    0.33    0.30
  -1   6   4    0.13    0.33
   1   6  -4    0.16    0.28
   1  -6   4   -0.14    0.20
  -1  -6  -4    0.37    0.30
  -1  -6  -4   -0.04    0.23
   1   6  -4    0.30    0.23
   1   6  -4    0.21    0.33
   1  -6   4    0.01    0.28
  -1   6   4    0.23    0.38
   1   6  -4   -0.03    0.26
  -1   6   4    0.33    0.29
   1  -6   4    0.23    0.24
  -1   6   4   -0.23    0.27
  -1  -6   4    0.33    0.32
   1   6   4    0.48    0.32
   1  -6  -4    0.13    0.23
  -1   6  -4    0.20    0.34
   1   6   4    0.13    0.27
   1   6   4    0.40    0.31
  -1  -6   4    0.04    0.22
  -1   6  -4    0.57    0.35
   1  -6  -4   -0.03    0.30
   1  -6  -4   -0.07    0.28
   1   6   4    0.28    0.28
  -1   6  -4    0.03    0.26
  -1   6  -4   -0.19    0.26
   1  -6  -4    0.05    0.24
   1  -6  -4    0.03    0.22
  -1   6  -4    0.68    0.36
   2  -6   4  179.96   16.51
   2  -6   4  142.69   16.42
  -2  -6  -4  175.96   16.42
  -2  -6  -4  179.63   17.86
   2  -6   4  138.46   16.17
   2   6  -4  176.37   17.83
  -2   6   4  163.03   16.25
  -2  -6  -4  147.09   16.38
  -2   6   4  166.29   16.45
   2   6  -4  190.86   15.74
   2   6  -4  182.57   16.39
  -2  -6  -4  168.12   16.41
   2  -6  -4  182.46   16.50
   2   6   4  169.21   16.38
  -2   6  -4  141.56   16.89
  -2  -6   4  151.75   16.38
  -2   6  -4  180.21   15.79
  -2   6  -4  183.86   18.02
   2  -6  -4  166.68   16.48
  -2  -6   4  172.93   16.41
   2   6   4  180.75   16.20
  -2  -6   4  183.70   16.42
   2   6   4  170.41   16.88
  -2   6  -4  154.16   16.40
   2  -6  -4  154.23   16.19
  -2   6  -4  190.65   16.25
   2   6   4  191.02   15.76
  -3   6   4    0.22    0.31
   3   6  -4   -0.23    0.23
  -3   6   4   -0.06    0.34
  -3  -6  -4    0.02    0.20
  -3   6   4   -0.34    0.22
   3  -6   4    0.49    0.36
   3  -6   4    0.09    0.30
  -3  -6  -4   -0.34    0.25
   3  -6   4    0.01    0.27
  -3  -6  -4    0.14    0.18
   3   6  -4   -0.22    0.23
   3  -6   4    0.01    0.30
  -3  -6  -4    0.11    0.26
  -3  -6   4    0.10    0.24
   3  -6  -4   -0.05    0.26
  -3   6  -4   -0.34    0.25
  -3  -6   4    0.07    0.21
  -3   6  -4    0.42    0.29
  -3  -6   4    0.15    0.29
  -3   6  -4   -0.04    0.27
   3  -6  -4    0.13    0.25
  -3   6  -4   -0.04    0.33
   3  -6  -4    0.46    0.36
   3   6   4    0.15    0.27
   3  -6  -4   -0.03    0.31
   3   6   4   -0.03    0.24
  -4  -6  -4  110.26   10.78
   4   6  -4  109.22   10.38
  -4   6   4  117.57   10.76
   4  -6   4  109.85   11.24
  -4   6   4  109.57   11.22
   4  -6   4  107.51   10.98
   4  -6   4  122.37   10.81
  -4  -6  -4  102.57   10.85
   4  -6   4  110.79   11.00
  -4  -6  -4  110.47   10.76
  -4   6   4  105.79   10.98
   4  -6  -4  109.16   10.77
  -4   6  -4  127.83   10.76
  -4   6  -4  120.13   11.22
  -4   6  -4  102.84   12.00
  -4   6  -4  127.80   11.00
   4  -6  -4   96.46   10.94
  -4  -6   4  113.08   10.74
  -4  -6   4  103.98   10.84
  -5   6   4   -0.21    0.25
   5   6  -4   -0.04    0.21
  -5   6   4    0.58    0.39
  -5  -6  -4    0.50    0.32
   5  -6   4    0.29    0.41
   5  -6   4    0.13    0.34
   5  -6   4    0.52    0.45
   5  -6   4    0.52    0.35
  -5   6   4    0.26    0.31
   5  -6  -4    0.85    0.36
   5   6   4   -0.14    0.23
  -5   6  -4    0.07    0.24
  -5   6  -4    0.82    0.36
   5  -6  -4   -0.30    0.31
  -5  -6   4    0.60    0.30
  -5   6  -4    0.60    0.43
   5  -6  -4    0.07    0.44
   5  -6  -4    0.60    0.40
   5  -6  -4    0.39    0.37
   5  -6  -4    0.10    0.31
  -5   6  -4   -0.17    0.33
  -6   6   4  106.84   11.68
  -6  -6  -4  114.76   11.49
   6  -6   4  113.51   11.98
   6  -6   4  125.83   11.52
   6  -6   4  100.12   11.64
   6   6  -4  105.96   10.99
   6  -6  -4  117.97   11.99
   6   6   4  122.58   12.39
   6   6   4  126.15   11.06
   6  -6  -4  116.52   11.48
   6  -6  -4  110.34   11.50
   6  -6  -4  138.85   11.99
   6  -6  -4  123.73   11.71
  -6   6  -4  107.87   11.65
  -6   6  -4  131.74   11.80
  -6  -6   4  133.52   11.50
  -6   6  -4  113.20   12.82
   7   6  -4    0.39    0.23
   7  -6   4    0.99    0.42
   7  -6   4    0.07    0.42
  -7   6   4    1.39    0.58
   7  -6   4    0.89    0.41
  -7  -6  -4    0.44    0.31
   7  -6  -4    0.82    0.44
   7   6   4    0.64    0.29
   7  -6  -4    1.21    0.55
   7   6   4   -0.03    0.50
  -7   6  -4    1.70    0.58
  -7   6  -4    0.80    0.52
  -7  -6   4    1.29    0.33
   7  -6  -4    0.78    0.49
   7  -6  -4    0.80    0.46
  -8   6   4   33.57    3.95
   8  -6   4   40.13    4.03
   8  -6   4   44.93    3.91
   8   6  -4   31.10    4.07
   8   6  -4   36.88    3.52
   8  -6  -4   35.34    4.00
  -8   6  -4   36.77    3.98
   8  -6  -4   39.27    3.91
  -8   6  -4   44.86    4.51
   8   6   4   33.20    3.55
   9   6  -4    0.35    0.20
  -9   6   4   -0.30    0.37
   9   6   4    0.31    0.24
  -9   6  -4    0.10    0.39
   9   6   4    0.05    0.48
  10   6  -4   42.54    4.06
 -10   6   4   49.19    4.66
 -10   6  -4   45.26    4.67
  10   6   4   34.96    4.09
  10   6   4   50.22    5.17
 -10   6  -4   49.43    4.56
   0  -7   4   -0.10    0.27
   0   7  -4   -0.06    0.32
   0   7   4    0.31    0.37
   0   7   4   -0.42    0.28
   0  -7  -4    0.41    0.30
   0   7  -4   -0.54    0.33
   0   7   4   -0.19    0.30
   0   7  -4   -0.31    0.26
   0   7   4    0.18    0.34
   0   7  -4   -0.22    0.28
   0  -7  -4   -0.01    0.29
   0   7  -4    0.02    0.29
   0  -7   4   -0.09    0.25
  -1  -7  -4   14.90    1.53
  -1   7   4   12.31    1.54
   1  -7   4    9.46    1.21
   1   7  -4   11.07    1.41
   1   7  -4   10.10    1.33
   1  -7   4   12.92    1.32
   1  -7   4   10.01    1.50
   1   7  -4   11.72    1.40
   1   7  -4   12.70    1.47
  -1   7   4   13.65    1.60
   1  -7   4   10.47    1.20
   1   7  -4   13.45    1.55
  -1  -7  -4   11.22    1.39
   1  -7   4   10.07    1.43
   1  -7  -4   11.60    1.31
   1   7   4   13.00    1.49
  -1  -7   4   14.51    1.55
   1   7   4   12.11    1.48
  -1   7  -4   10.91    1.36
  -1   7  -4   12.78    1.53
   1   7   4   11.85    1.42
   1  -7  -4   13.65    1.49
   1  -7  -4   13.10    1.57
  -1   7  -4   13.74    1.53
  -1  -7   4   11.21    1.41
   1   7   4   12.14    1.39
   1  -7  -4   11.17    1.22
  -1   7  -4   10.99    1.51
  -2   7   4    1.91    0.53
   2   7  -4    1.50    0.34
   2  -7   4    1.36    0.47
   2  -7   4    1.60    0.41
   2   7  -4    0.96    0.44
  -2  -7  -4    1.44    0.47
  -2   7   4    0.76    0.48
  -2   7   4    1.04    0.49
   2  -7   4    1.91    0.41
   2  -7   4    0.77    0.46
  -2  -7  -4    2.51    0.48
   2   7  -4    1.13    0.41
   2   7   4    2.02    0.50
   2  -7  -4    1.59    0.40
   2  -7  -4    1.04    0.38
  -2   7  -4    1.65    0.51
   2  -7  -4    1.82    0.57
  -2  -7   4    1.67    0.43
  -2   7  -4    0.65    0.43
  -2   7  -4    1.42    0.52
   2   7   4    1.04    0.47
  -2   7  -4    2.64    0.55
   2  -7  -4    1.68    0.48
  -2  -7   4    1.01    0.45
   3   7  -4   21.48    2.09
   3  -7   4   21.17    2.29
  -3  -7  -4   20.18    2.20
  -3   7   4   19.40    2.28
  -3   7   4   22.17    2.16
   3  -7   4   17.32    2.18
  -3   7   4   17.37    2.23
   3  -7   4   14.46    2.05
  -3  -7  -4   20.96    2.09
   3  -7   4   16.57    2.27
   3   7   4   19.22    2.07
  -3   7  -4   22.32    2.26
  -3   7  -4   24.99    2.51
  -3   7  -4   20.40    2.14
  -3  -7   4   20.57    2.09
   3  -7  -4   18.29    2.09
  -3  -7   4   23.55    2.26
   3  -7  -4   17.14    2.20
  -3   7  -4   18.37    2.23
   3  -7  -4   18.35    2.27
   3  -7  -4   21.70    2.22
   4  -7   4   -0.08    0.33
  -4   7   4   -0.26    0.32
  -4  -7  -4    0.23    0.30
   4   7  -4    0.20    0.29
  -4  -7  -4    0.02    0.27
  -4  -7  -4    0.20    0.22
  -4   7   4   -0.14    0.29
   4  -7   4   -0.46    0.27
  -4   7   4    0.50    0.44
   4  -7   4    0.30    0.37
   4  -7   4    0.02    0.35
   4  -7  -4    0.00    0.32
  -4  -7   4    0.07    0.33
   4  -7  -4   -0.11    0.35
  -4   7  -4    0.28    0.33
  -4   7  -4   -0.07    0.40
  -4   7  -4    0.36    0.36
  -4   7  -4    0.23    0.34
   4   7   4   -0.24    0.28
  -4  -7   4    0.47    0.23
  -4  -7   4    0.26    0.20
   4  -7  -4    0.26    0.33
   4  -7  -4    0.07    0.33
  -5  -7  -4    8.49    1.03
   5  -7   4    6.09    0.99
   5  -7   4    7.57    1.16
   5  -7   4    8.16    1.25
  -5   7   4    6.33    0.96
   5   7  -4    7.30    0.90
  -5   7   4    6.38    1.17
   5  -7   4    8.11    1.10
  -5   7   4    6.57    0.91
  -5   7  -4    5.54    1.09
   5  -7  -4    7.26    1.02
  -5  -7   4    6.70    0.98
  -5   7  -4    7.48    1.25
   5  -7  -4    7.47    1.06
   5  -7  -4    6.21    1.09
  -5   7  -4    7.49    1.01
  -5   7  -4    7.78    0.92
   5  -7  -4    6.78    1.17
   5   7   4    6.06    0.92
   6  -7   4   -0.02    0.34
  -6   7   4   -0.23    0.25
  -6   7   4    0.03    0.19
   6   7  -4    0.26    0.27
   6  -7   4    0.10    0.39
  -6  -7  -4    0.26    0.29
  -6   7   4    0.06    0.46
   6  -7   4   -0.13    0.37
   6   7   4   -0.27    0.25
  -6   7  -4    0.13    0.51
  -6   7  -4    0.26    0.24
  -6  -7   4   -0.15    0.27
  -6   7  -4    0.97    0.45
   6  -7  -4    0.01    0.40
   6  -7  -4    0.18    0.36
   6  -7  -4   -0.11    0.34
  -6   7  -4   -0.56    0.27
  -7  -7  -4    1.36    0.46
   7  -7   4    2.23    0.68
   7  -7   4    2.36    0.68
   7  -7   4    1.56    0.64
  -7   7   4    1.63    0.64
   7   7  -4    2.00    0.45
   7  -7  -4    2.29    0.62
   7   7   4    1.93    0.48
   7  -7  -4    2.72    0.67
   7  -7  -4    2.73    0.77
  -7   7  -4    2.39    0.77
  -7   7  -4    2.12    0.72
  -7  -7   4    3.02    0.54
   8  -7   4    0.66    0.46
  -8   7   4    1.42    0.60
   8  -7   4    0.91    0.52
   8   7  -4    0.66    0.30
   8  -7  -4    0.96    0.47
   8  -7  -4    2.60    0.69
   8  -7  -4    1.34    0.50
   8   7   4    0.68    0.35
  -8   7  -4    0.89    0.56
   9  -7   4    1.12    0.64
   9   7  -4    2.81    0.48
  -9   7   4    3.80    0.88
   9  -7   4    1.71    0.67
  -9   7  -4    2.50    0.81
   9   7   4    2.95    0.98
   9  -7  -4    1.83    0.79
   9  -7  -4    1.25    0.65
   9  -7  -4    2.39    0.72
   9   7   4    1.50    0.44
   0  -8  -4   69.96    8.06
   0   8   4   87.91    8.37
   0   8  -4   78.69    8.30
   0   8  -4   92.61    7.96
   0   8  -4   87.33    8.12
   0   8  -4   72.62    8.68
   0   8   4   84.73    7.99
   0  -8  -4   79.23    8.06
   0   8   4   79.31    8.08
   0  -8   4   78.07    8.11
   1  -8   4    0.67    0.45
  -1   8   4    0.41    0.47
   1   8  -4    0.37    0.45
  -1   8   4    0.36    0.46
  -1   8   4   -0.62    0.37
  -1  -8  -4    0.06    0.31
   1   8  -4    0.34    0.39
   1  -8   4    0.50    0.42
  -1  -8  -4    0.23    0.35
   1   8   4   -0.07    0.33
   1  -8  -4   -0.41    0.27
   1   8   4    0.62    0.44
  -1   8  -4    0.57    0.51
   1  -8  -4    0.16    0.32
  -1  -8   4    0.44    0.35
   1   8   4   -0.18    0.42
  -1   8  -4    0.55    0.42
  -1  -8   4   -0.06    0.33
  -1   8  -4    0.14    0.33
  -1   8  -4    0.83    0.40
  -2  -8  -4   58.73    5.53
   2  -8   4   47.52    5.58
   2   8  -4   55.79    5.34
  -2   8   4   64.68    5.74
  -2   8   4   61.20    5.55
  -2   8   4   53.79    5.78
  -2  -8  -4   57.83    5.63
   2  -8   4   45.86    5.63
   2  -8   4   45.54    5.58
   2  -8   4   53.61    5.35
  -2   8  -4   55.90    5.49
  -2   8  -4   53.47    6.08
   2  -8  -4   60.62    5.62
   2  -8  -4   60.57    5.72
  -2   8  -4   55.78    5.66
   2  -8  -4   59.06    5.66
   2   8   4   60.23    5.39
   2  -8  -4   57.47    5.36
  -2   8  -4   51.80    5.71
  -2  -8   4   47.98    5.49
  -2  -8   4   52.57    5.60
   3  -8   4    1.11    0.43
   3  -8   4    1.14    0.48
  -3  -8  -4    1.33    0.40
   3  -8   4    1.67    0.60
  -3   8   4    0.75    0.49
  -3   8   4    1.90    0.55
   3  -8   4    1.45    0.43
  -3  -8  -4    0.60    0.39
   3   8  -4    0.96    0.45
  -3   8   4    0.53    0.54
  -3   8  -4    0.46    0.47
   3  -8  -4    0.76    0.49
  -3   8  -4    1.57    0.57
   3  -8  -4    1.48    0.43
   3  -8  -4    1.58    0.62
   3   8   4    1.37    0.51
  -3   8  -4    1.57    0.50
   3  -8  -4    1.54    0.47
  -3  -8   4    1.17    0.40
  -3   8  -4    2.61    0.63
  -3  -8   4    0.49    0.40
  -4  -8  -4   32.31    3.48
  -4   8   4   37.73    3.61
  -4  -8  -4   35.40    3.68
   4   8  -4   36.44    3.50
   4  -8   4   37.93    3.87
   4  -8   4   29.25    3.54
  -4   8   4   35.28    3.77
   4  -8   4   36.50    3.81
   4  -8   4   30.15    3.71
  -4   8   4   28.64    3.74
   4  -8  -4   38.88    3.82
  -4   8  -4   31.05    4.04
  -4  -8   4   36.86    3.70
   4  -8  -4   38.53    3.61
  -4   8  -4   33.61    3.77
  -4   8  -4   28.48    3.70
   4  -8  -4   34.85    3.82
   4  -8  -4   34.18    3.74
  -4   8  -4   38.16    3.58
  -4  -8   4   41.17    3.51
   4   8   4   39.22    3.55
   5  -8   4    7.92    1.32
   5   8  -4    9.59    1.05
  -5  -8  -4    7.35    1.08
   5  -8   4    6.41    1.08
   5  -8   4    6.62    1.07
  -5   8   4    7.41    1.29
   5  -8   4    5.51    1.15
  -5   8   4    6.18    1.03
  -5   8   4    8.39    1.03
   5  -8  -4    6.93    1.29
   5  -8  -4    5.68    1.02
  -5   8  -4    8.58    0.98
   5  -8  -4    7.50    1.24
  -5   8  -4    6.67    1.30
   5   8   4    7.93    1.05
   5  -8  -4    7.78    1.12
  -5   8  -4    7.56    1.08
  -5   8  -4    7.25    1.27
  -5  -8   4    7.90    1.09
   6  -8   4   87.06    9.39
  -6   8   4   76.58    8.91
   6   8  -4   81.35    8.76
   6  -8   4   88.22    9.52
   6  -8   4   96.20    9.15
  -6   8   4   91.15    9.39
  -6  -8  -4   93.06    9.17
  -6   8   4  100.16    9.40
   6   8   4   81.87    8.79
  -6   8  -4  100.53    9.41
  -6  -8   4  103.18    9.19
   6  -8  -4  109.93    9.58
  -6   8  -4   97.66    9.41
   6  -8  -4   98.19    9.46
  -6   8  -4  104.67    8.99
  -6   8  -4   81.22   10.21
   6  -8  -4   96.88    9.16
  -7   8   4   -0.15    0.50
   7  -8   4    1.25    0.65
   7   8  -4    1.43    0.43
  -7  -8  -4    1.61    0.53
   7  -8   4    1.02    0.55
   7  -8   4    1.51    0.55
  -7   8  -4    0.59    0.62
  -7  -8   4    1.22    0.49
   7  -8  -4    1.67    0.56
   7   8   4    1.73    0.54
   7  -8  -4    1.28    0.55
   7  -8  -4    0.98    0.73
   8   8  -4   44.03    3.95
   8  -8   4   46.64    4.45
   8  -8   4   41.48    4.24
  -8   8   4   41.34    4.42
  -8   8  -4   43.37    4.48
   8  -8  -4   32.34    4.15
   8  -8  -4   36.25    4.35
   8   8   4   38.11    3.96
   0   9   4    0.22    0.52
   0   9  -4    0.39    0.45
   0  -9  -4    0.04    0.43
   0   9  -4   -1.14    0.47
   0  -9  -4   -0.43    0.28
   0  -9   4    0.11    0.42
   0  -9   4    0.44    0.40
   0   9  -4   -0.71    0.34
   0   9   4   -0.41    0.43
   0   9   4   -0.48    0.42
  -1  -9  -4   10.92    1.43
  -1  -9  -4   12.69    1.60
   1  -9   4    9.32    1.47
  -1   9   4   11.42    1.60
  -1   9   4   11.18    1.63
   1  -9   4   11.85    1.66
  -1   9   4   11.77    1.52
  -1  -9   4   11.48    1.47
  -1   9  -4   10.24    1.52
   1  -9  -4   12.41    1.53
  -1  -9   4   11.37    1.59
  -1   9  -4    8.70    1.39
   1  -9  -4   10.42    1.58
  -1   9  -4   12.84    1.64
   2  -9   4    2.76    0.81
  -2   9   4    3.42    0.88
  -2  -9  -4    3.17    0.78
  -2   9   4    4.24    0.95
  -2  -9  -4    3.20    0.68
  -2   9   4    2.57    0.72
   2  -9   4    4.86    0.90
   2  -9   4    3.30    0.48
  -2   9  -4    3.79    0.85
  -2  -9   4    3.87    0.71
  -2   9  -4    2.79    0.74
  -2   9  -4    2.67    0.69
   2  -9  -4    3.16    0.51
  -2  -9   4    3.28    0.79
   2  -9  -4    3.24    0.77
   2  -9  -4    2.88    0.84
  -2   9  -4    3.93    0.88
   3  -9   4   19.13    2.42
   3  -9   4   21.63    2.59
   3  -9   4   23.65    2.72
  -3   9   4   22.78    2.47
   3  -9   4   18.76    2.31
  -3  -9  -4   24.68    2.59
  -3   9   4   29.23    2.79
  -3   9   4   23.60    2.65
  -3  -9  -4   25.34    2.43
  -3  -9   4   23.71    2.41
  -3  -9   4   18.84    2.51
   3  -9  -4   24.04    2.73
  -3   9  -4   22.46    2.68
  -3   9  -4   19.24    2.56
  -3   9  -4   26.15    2.86
   3  -9  -4   22.31    2.35
   3  -9  -4   19.65    2.58
   3  -9  -4   21.95    2.46
  -3   9  -4   24.23    2.49
   4  -9   4    0.01    0.37
  -4  -9  -4    0.38    0.28
  -4   9   4    0.43    0.55
   4  -9   4    0.55    0.58
  -4   9   4    0.46    0.51
   4  -9   4    0.74    0.40
  -4  -9  -4    0.78    0.46
   4  -9   4    0.01    0.48
  -4   9   4   -0.37    0.44
   4  -9  -4    0.43    0.52
  -4  -9   4    0.90    0.31
  -4   9  -4    0.30    0.55
   4  -9  -4    0.65    0.43
  -4   9  -4    0.71    0.44
  -4  -9   4    0.60    0.45
   4  -9  -4    0.50    0.45
  -4   9  -4    0.50    0.42
  -4   9  -4   -0.92    0.48
   4  -9  -4   -0.39    0.37
  -5   9   4    3.87    1.00
   5  -9   4    3.68    0.79
   5  -9   4    3.88    0.97
   5   9  -4    5.06    0.87
   5  -9   4    3.56    1.02
  -5   9   4    4.92    0.88
   5  -9   4    3.89    0.88
  -5   9   4    4.31    0.78
  -5  -9  -4    4.94    0.91
   5  -9  -4    2.64    0.76
  -5  -9   4    3.62    0.82
   5  -9  -4    4.15    0.84
  -5   9  -4    5.97    1.15
   5   9   4    5.22    0.88
  -5   9  -4    3.87    0.85
  -5   9  -4    4.39    0.75
   5  -9  -4    3.78    0.97
   5  -9  -4    3.43    1.03
  -6   9   4    1.58    0.41
  -6   9   4    1.73    0.57
   6  -9   4    0.59    0.52
   6  -9   4    1.56    0.63
   6   9  -4    1.08    0.50
  -6   9   4    0.86    0.61
   6  -9   4    1.18    0.77
  -6  -9  -4    2.28    0.64
   6   9   4    2.04    0.64
   6  -9  -4    1.76    0.83
  -6   9  -4    2.00    0.47
  -6   9  -4    1.66    0.77
  -6  -9   4    0.70    0.51
  -6   9  -4    1.37    0.51
   6  -9  -4    1.53    0.61
   6  -9  -4    0.31    0.51
   7   9  -4    4.51    0.87
  -7  -9  -4    7.57    1.03
  -7   9   4    7.39    1.32
   7  -9   4    3.30    0.95
   7  -9   4    5.34    1.30
   7  -9   4    6.08    1.09
   7  -9  -4    3.61    0.92
   7  -9  -4    4.32    1.19
  -7  -9   4    5.15    0.92
   7  -9  -4    4.93    1.04
   7   9   4    4.42    0.88
  -7   9  -4    6.17    1.26
   0 -10  -4   36.64    3.92
   0 -10   4   34.05    3.80
   0 -10  -4   35.94    3.78
   0 -10   4   35.16    3.90
   0  10  -4   31.52    3.88
   0  10  -4   38.64    3.76
   0  10   4   36.47    3.77
   0  10   4   32.04    3.93
  -1  10   4    0.19    0.55
   1 -10   4    1.21    0.56
  -1 -10  -4    0.43    0.52
   1 -10   4    0.29    0.58
  -1 -10  -4    0.49    0.45
  -1  10   4    0.83    0.51
  -1  10  -4    0.71    0.68
  -1 -10   4   -0.04    0.38
   1 -10  -4    0.53    0.52
   1 -10  -4    0.65    0.44
  -1 -10   4    0.54    0.54
  -1  10  -4    0.44    0.48
   2 -10   4   42.27    4.56
   2 -10   4   51.93    4.78
  -2 -10  -4   46.62    4.61
  -2 -10  -4   42.12    4.39
  -2  10   4   39.80    4.63
  -2  10   4   50.72    4.67
  -2  10   4   43.18    4.41
  -2  10  -4   44.28    4.43
  -2 -10   4   41.77    4.40
  -2 -10   4   33.51    4.46
   2 -10  -4   38.69    4.50
   2 -10  -4   41.45    4.64
  -2  10  -4   47.09    4.68
  -2  10  -4   37.87    4.56
  -3  10   4    1.59    0.54
   3 -10   4    0.49    0.64
   3 -10   4    0.82    0.67
  -3 -10  -4    1.30    0.51
  -3  10   4    0.41    0.68
  -3 -10  -4    1.31    0.58
   3 -10   4    1.75    0.38
  -3  10   4    1.73    0.67
   3 -10  -4    0.31    0.35
   3 -10  -4    1.54    0.79
  -3 -10   4    1.18    0.48
  -3 -10   4    0.89    0.53
   3 -10  -4    2.45    0.80
  -3  10  -4    0.99    0.63
  -3  10  -4    1.17    0.64
  -3  10  -4    0.21    0.47
   4 -10   4   39.44    3.98
   4 -10   4   29.71    3.68
  -4 -10  -4   37.58    3.51
  -4 -10  -4   37.51    3.87
  -4  10   4   35.25    3.84
  -4  10   4   34.35    3.68
   4 -10   4   31.26    3.92
   4 -10   4   32.57    3.52
   4 -10  -4   33.77    3.87
   4 -10  -4   33.76    3.99
  -4  10  -4   36.70    3.87
  -4  10  -4   40.20    3.69
  -4 -10   4   41.45    3.87
  -4  10  -4   34.26    3.94
   4 -10  -4   34.59    3.54
   4 -10  -4   30.74    3.71
  -4 -10   4   34.62    3.47
  -5  10   4    1.56    0.66
   5 -10   4    1.12    0.55
   5 -10   4    1.09    0.69
  -5  10   4   -0.04    0.69
   5 -10   4    0.74    0.49
   5 -10   4    0.83    0.77
  -5 -10  -4    1.66    0.58
  -5  10   4    1.40    0.56
  -5  10  -4    0.71    0.70
   5 -10  -4    1.27    0.85
   5 -10  -4    1.45    0.55
  -5 -10   4    1.65    0.63
   5 -10  -4    0.31    0.51
  -5  10  -4    1.09    0.51
  -5  10  -4    2.13    0.66
   0   0  -5    0.40    0.18
   0   0   5    0.00    0.16
   0   0   5   -0.10    0.16
   0   0   5    0.27    0.15
   0   0   5    0.37    0.18
   0   0  -5    0.31    0.19
   0   0  -5    0.31    0.20
   0   0   5    0.19    0.15
   0   0   5    0.41    0.17
   0   0  -5    0.04    0.18
   0   0  -5    0.11    0.14
   0   0  -5    0.06    0.16
   0   0   5   -0.12    0.14
   0   0   5    0.21    0.15
   0   0  -5    0.00    0.15
   1   0  -5    0.15    0.15
  -1   0  -5    0.13    0.11
   1   0  -5    0.15    0.15
  -1   0  -5    0.07    0.14
   1   0   5   -0.05    0.14
   1   0  -5    0.24    0.16
  -1   0  -5    0.26    0.17
   1   0   5    0.19    0.14
   1   0  -5   -0.17    0.12
   1   0   5   -0.01    0.13
   1   0   5   -0.03    0.13
  -1   0   5    0.50    0.14
   1   0   5    0.24    0.19
  -1   0   5    0.27    0.17
  -1   0  -5    0.34    0.18
   1   0   5    0.46    0.18
  -1   0   5    0.09    0.14
  -1   0   5    0.02    0.11
  -1   0   5   -0.02    0.14
   1   0   5   -0.14    0.15
   1   0  -5    0.23    0.17
  -1   0  -5   -0.14    0.12
  -1   0  -5    0.31    0.15
  -1   0   5    0.20    0.15
  -1   0  -5    0.18    0.12
   1   0  -5    0.18    0.15
  -2   0   5    0.06    0.13
  -2   0   5   -0.17    0.12
  -2   0  -5   -0.07    0.14
  -2   0  -5   -0.13    0.16
   2   0   5   -0.09    0.15
   2   0  -5    0.13    0.12
  -2   0  -5    0.22    0.18
   2   0  -5    0.11    0.15
   2   0   5    0.18    0.14
  -2   0   5   -0.12    0.09
   2   0   5    0.34    0.13
   2   0  -5   -0.01    0.16
   2   0  -5    0.17    0.14
  -2   0   5   -0.16    0.13
   2   0   5    0.08    0.11
   2   0   5    0.09    0.17
   2   0  -5    0.28    0.17
   2   0   5   -0.09    0.14
   2   0  -5    0.08    0.10
   3   0  -5    0.01    0.14
  -3   0   5   -0.01    0.14
  -3   0  -5   -0.12    0.16
  -3   0   5   -0.03    0.15
  -3   0   5    0.24    0.15
  -3   0   5   -0.12    0.14
   3   0   5    0.09    0.09
   3   0  -5    0.00    0.13
  -3   0  -5   -0.11    0.16
   3   0   5    0.19    0.19
  -3   0  -5    0.09    0.19
   3   0   5    0.29    0.23
   3   0  -5   -0.14    0.13
   3   0   5    0.06    0.15
   3   0   5   -0.04    0.09
  -3   0  -5   -0.01    0.21
  -3   0   5   -0.17    0.16
  -3   0  -5    0.23    0.16
  -4   0   5    0.05    0.21
   4   0   5    0.16    0.18
   4   0  -5   -0.12    0.13
   4   0  -5   -0.13    0.15
  -4   0   5    0.22    0.18
  -4   0  -5   -0.13    0.18
  -4   0   5    0.08    0.14
  -4   0  -5    0.26    0.16
  -4   0  -5    0.34    0.25
  -4   0  -5    0.15    0.19
   4   0   5    0.05    0.20
  -4   0   5    0.33    0.19
  -4   0  -5    0.28    0.19
   4   0  -5   -0.03    0.14
   4   0   5    0.45    0.23
  -5   0  -5    0.30    0.13
  -5   0  -5   -0.14    0.18
  -5   0   5   -0.07    0.19
  -5   0   5   -0.05    0.16
  -5   0  -5   -0.01    0.22
  -5   0  -5    0.13    0.15
   5   0   5    0.08    0.26
   5   0  -5    0.20    0.15
   5   0  -5    0.14    0.14
   5   0   5    0.32    0.22
  -5   0  -5   -0.22    0.19
   5   0   5    0.11    0.18
   5   0   5    0.22    0.18
  -5   0   5    0.12    0.17
   5   0  -5   -0.02    0.16
  -5   0  -5   -0.16    0.18
   5   0  -5    0.35    0.24
   6   0   5    0.40    0.19
   6   0   5   -0.19    0.19
  -6   0   5   -0.09    0.18
  -6   0  -5    0.12    0.32
  -6   0  -5    0.01    0.20
   6   0  -5   -0.21    0.12
   6   0   5   -0.07    0.27
  -6   0  -5    0.47    0.33
  -6   0   5    0.21    0.19
  -6   0  -5   -0.39    0.18
   6   0  -5   -0.22    0.19
   6   0  -5    0.27    0.15
  -6   0   5   -0.06    0.29
  -7   0   5   -0.05    0.25
   7   0  -5   -0.02    0.22
  -7   0  -5   -0.12    0.20
  -7   0  -5   -0.14    0.25
   7   0   5   -0.33    0.18
  -7   0   5   -0.07    0.20
   7   0   5    0.10    0.30
  -7   0  -5   -0.13    0.31
   7   0  -5   -0.13    0.14
  -8   0   5   -0.03    0.21
  -8   0   5    0.07    0.37
   8   0  -5   -0.09    0.16
  -8   0  -5   -0.15    0.33
  -8   0  -5    0.31    0.26
   8   0   5   -0.18    0.21
  -8   0  -5   -0.01    0.39
   9   0   5   -0.20    0.24
  -9   0   5    0.12    0.21
  -9   0  -5   -0.09    0.34
   9   0  -5    0.22    0.21
  -9   0  -5    0.06    0.28
  10   0  -5   -0.22    0.23
 -10   0  -5    0.38    0.33
 -10   0   5   -0.29    0.25
 -10   0  -5    0.11    0.41
  10   0   5   -0.17    0.27
 -11   0  -5    0.48    0.36
  11   0   5    0.01    0.27
 -11   0  -5   -0.71    0.44
  11   0  -5    0.04    0.26
  12   0  -5   -0.14    0.33
  12   0   5   -0.06    0.34
   0  -1  -5    0.08    0.16
   0  -1   5   -0.05    0.14
   0  -1  -5    0.27    0.16
   0  -1   5   -0.05    0.13
   0  -1   5    0.20    0.16
   0  -1   5   -0.06    0.13
   0   1   5    0.66    0.21
   0  -1  -5   -0.01    0.13
   0  -1   5    0.27    0.18
   0   1   5    0.12    0.17
   0   1  -5   -0.03    0.13
   0   1   5    0.23    0.16
   0   1   5    0.03    0.15
   0  -1   5    0.31    0.17
   0   1   5    0.06    0.14
   0  -1  -5    0.06    0.13
   0  -1  -5    0.26    0.16
   0   1  -5    0.07    0.15
   0  -1  -5    0.09    0.14
   0   1  -5    0.29    0.18
   0  -1   5    0.33    0.16
   0  -1  -5    0.22    0.17
   0   1  -5    0.00    0.06
   0  -1  -5    0.25    0.18
   0   1  -5   -0.21    0.14
   0  -1  -5    0.08    0.16
   0   1  -5   -0.01    0.14
   0   1   5    0.40    0.17
   0   1  -5   -0.11    0.14
   1   1  -5  234.80   22.20
   1   1  -5  226.16   22.49
   1   1  -5  240.85   21.52
   1   1  -5  245.23   22.40
   1  -1   5  250.46   21.55
  -1  -1  -5  268.79   23.59
  -1   1   5  265.58   23.17
  -1  -1  -5  232.07   22.19
  -1  -1  -5  227.32   22.19
   1  -1   5  214.86   23.16
   1  -1   5  238.20   22.41
  -1  -1  -5  264.92   22.42
  -1   1   5  230.50   22.51
   1  -1   5  258.16   22.24
  -1   1   5  246.21   22.40
  -1   1   5  259.11   22.23
  -1  -1  -5  211.11   22.50
   1   1  -5  245.19   22.81
  -1   1   5  243.67   22.22
  -1  -1  -5  229.65   23.14
  -1   1   5  239.93   22.51
   1  -1  -5  205.18   23.16
  -1   1  -5  218.96   22.22
  -1   1  -5  217.76   22.50
   1   1   5  212.51   21.53
   1   1   5  235.58   22.40
  -1  -1   5  266.64   22.51
  -1   1  -5  207.36   22.50
   1  -1  -5  215.72   22.39
  -1   1  -5  238.96   22.74
   1   1   5  211.04   22.50
   1  -1  -5  241.84   22.50
   1  -1  -5  257.16   22.52
   1  -1  -5  197.06   21.52
   1   1   5  197.46   22.49
  -1  -1   5  247.55   21.53
   1  -1  -5  247.42   22.24
  -1   1  -5  225.27   23.16
  -1  -1   5  234.40   22.40
   1   1   5  227.11   23.57
  -1  -1   5  229.99   23.14
  -2   1   5    0.92    0.23
  -2   1   5    1.05    0.24
  -2   1   5    1.14    0.26
  -2   1   5    0.45    0.13
   2  -1   5    0.86    0.20
   2   1  -5    0.89    0.19
  -2   1   5    0.21    0.13
   2   1  -5    0.25    0.19
   2   1  -5    0.96    0.23
   2   1  -5    0.56    0.17
  -2  -1  -5    0.70    0.24
   2   1  -5    0.69    0.17
   2  -1   5    1.09    0.23
  -2  -1  -5    0.34    0.17
   2   1  -5    0.97    0.21
   2  -1   5    0.48    0.21
   2  -1   5    0.66    0.19
   2  -1   5    1.16    0.26
  -2   1   5    0.65    0.18
   2  -1  -5    0.68    0.19
  -2   1  -5    0.45    0.22
   2   1   5    0.52    0.21
  -2   1  -5    0.28    0.16
  -2   1  -5    0.69    0.19
   2   1   5    0.54    0.12
   2  -1  -5    0.64    0.21
   2  -1  -5    0.55    0.21
  -2  -1   5    0.50    0.20
   2   1   5    0.81    0.23
   2  -1  -5    0.49    0.20
   2   1   5    0.58    0.27
  -2   1  -5    0.38    0.18
  -2   1  -5    0.52    0.22
   2   1   5    0.77    0.22
  -2   1  -5    0.50    0.20
   2  -1  -5    0.72    0.22
   2  -1  -5    0.82    0.22
  -2  -1   5    0.62    0.19
  -2  -1   5    0.73    0.23
  -2   1  -5    0.26    0.22
   2   1   5    0.47    0.13
  -3  -1  -5  222.74   21.13
   3   1  -5  216.56   21.14
   3   1  -5  211.29   20.22
   3  -1   5  231.61   23.15
  -3   1   5  203.74   21.16
   3   1  -5  209.76   20.22
   3  -1   5  253.30   21.79
  -3   1   5  209.74   21.08
  -3  -1  -5  220.28   21.07
   3   1  -5  226.73   21.41
   3  -1   5  214.63   21.08
   3  -1   5  206.93   20.27
   3  -1   5  212.23   20.89
  -3  -1   5  220.60   21.12
  -3   1  -5  205.32   21.44
   3  -1  -5  259.39   20.91
   3   1   5  198.68   21.05
   3  -1  -5  228.07   21.08
   3   1   5  198.42   21.16
  -3  -1   5  221.55   21.06
   3  -1  -5  231.54   21.18
  -3   1  -5  209.85   21.08
  -3   1  -5  218.60   21.17
   3   1   5  266.57   22.27
  -3  -1   5  204.54   21.41
   3  -1  -5  227.85   21.79
   3   1   5  238.30   21.50
  -3  -1   5  200.64   21.05
   4  -1   5    4.72    0.77
   4   1  -5    6.69    0.62
   4  -1   5    4.48    0.63
  -4   1   5    5.63    0.68
  -4  -1  -5    5.13    0.66
   4   1  -5    7.04    0.74
   4   1  -5    5.02    0.56
   4   1  -5    5.86    0.56
  -4  -1  -5    5.01    0.66
   4   1  -5    4.83    0.63
   4  -1   5    6.91    0.73
  -4   1   5    5.32    0.69
   4  -1   5    5.33    0.69
   4  -1   5    4.83    0.62
  -4  -1  -5    3.85    0.70
  -4  -1  -5    5.13    0.59
   4  -1   5    5.34    0.63
  -4  -1  -5    5.13    0.58
  -4   1  -5    5.80    0.81
   4  -1  -5    5.07    0.62
   4   1   5    5.31    0.76
  -4  -1   5    6.71    0.68
  -4   1  -5    4.74    0.66
   4   1   5    4.66    0.63
   4  -1  -5    5.01    0.60
   4  -1  -5    6.24    0.64
  -4   1  -5    6.49    0.72
   4  -1  -5    5.70    0.68
  -4  -1   5    6.33    0.66
   4  -1  -5    6.35    0.71
  -4   1  -5    3.91    0.71
  -4   1  -5    4.45    0.63
   4  -1  -5    5.39    0.78
   4   1   5    6.32    0.66
  -4  -1   5    4.73    0.69
  -5  -1  -5  248.69   24.33
  -5  -1  -5  280.51   24.36
  -5   1   5  229.81   24.84
   5   1  -5  267.94   23.35
   5  -1   5  262.88   25.15
   5   1  -5  270.45   24.46
   5   1  -5  269.71   24.28
   5   1  -5  269.25   24.84
   5  -1   5  243.74   24.36
   5  -1   5  265.90   24.49
  -5  -1  -5  237.35   26.73
  -5   1   5  240.85   24.44
   5   1  -5  218.58   23.34
  -5   1   5  280.07   24.38
   5  -1   5  254.82   23.43
   5  -1  -5  261.38   24.49
  -5  -1   5  230.26   24.30
   5   1   5  264.14   24.31
  -5   1  -5  241.32   24.45
  -5   1  -5  279.71   24.45
   5   1   5  217.91   24.43
  -5   1  -5  255.63   24.87
   5  -1  -5  252.65   24.35
   5  -1  -5  296.02   26.80
  -5   1  -5  227.57   26.78
  -5  -1   5  268.36   24.84
   5  -1  -5  238.54   23.40
  -6   1   5    0.42    0.24
  -6  -1  -5    0.20    0.21
  -6  -1  -5    0.09    0.19
   6  -1   5    0.01    0.20
  -6   1   5    0.11    0.15
   6   1  -5    0.19    0.11
   6  -1   5   -0.11    0.19
   6  -1   5    0.18    0.15
   6   1  -5   -0.05    0.19
   6   1  -5    0.09    0.21
   6   1  -5    0.11    0.13
   6  -1   5    0.12    0.22
  -6  -1  -5    0.19    0.26
  -6   1   5   -0.04    0.24
  -6   1  -5    0.01    0.16
   6  -1  -5    0.07    0.17
  -6  -1   5    0.15    0.17
   6  -1  -5    0.60    0.22
  -6   1  -5    0.02    0.27
  -6   1  -5   -0.04    0.22
   6   1   5    0.23    0.16
   6  -1  -5   -0.04    0.17
  -6   1  -5   -0.01    0.22
  -6  -1   5    0.59    0.31
   6   1   5    0.07    0.22
  -6   1  -5    0.03    0.19
   6   1   5   -0.08    0.19
   7  -1   5  148.14   12.34
  -7  -1  -5  139.68   12.30
   7  -1   5  145.13   11.87
  -7   1   5  125.58   12.31
   7   1  -5  108.98   11.72
  -7   1   5  118.37   12.64
   7  -1  -5  126.26   11.81
   7   1   5  138.29   12.71
  -7   1  -5  117.79   12.27
  -7   1  -5  122.85   13.62
  -7   1  -5  106.79   12.29
  -7   1  -5  133.95   12.34
  -7  -1   5  136.41   12.25
  -8   1   5    3.67    0.79
   8  -1   5    2.91    0.50
  -8  -1  -5    3.68    0.68
  -8  -1  -5    3.37    0.49
   8   1  -5    2.52    0.34
  -8   1   5    2.03    0.47
  -8  -1   5    2.88    0.74
  -8   1  -5    2.43    0.52
  -8   1  -5    1.90    0.65
  -8  -1   5    2.92    0.41
   8  -1  -5    2.88    0.46
  -8   1  -5    1.60    0.58
   9  -1   5  162.05   14.12
   9   1  -5  173.62   13.99
  -9  -1  -5  156.74   14.62
  -9   1   5  144.98   14.65
  -9  -1  -5  137.45   16.13
  -9   1  -5  143.62   14.68
  -9  -1   5  141.92   14.55
   9  -1  -5  155.20   14.08
  -9   1  -5  145.47   16.23
 -10  -1  -5   -0.23    0.36
  10  -1   5    0.39    0.34
 -10  -1  -5    0.48    0.31
  10   1  -5    0.11    0.20
 -10   1   5   -0.10    0.28
 -10   1  -5    0.72    0.46
  10  -1  -5    0.08    0.27
  10   1   5   -0.10    0.22
 -10   1  -5    0.28    0.33
  11  -1   5   48.94    5.01
  11   1  -5   54.82    4.90
 -11   1   5   50.41    5.15
 -11   1  -5   47.74    5.19
 -11   1  -5   56.89    5.92
  11  -1  -5   52.02    5.00
  12   1  -5    0.22    0.32
  12  -1  -5    0.56    0.41
 -12   1  -5   -0.11    0.41
  12   1   5    0.88    0.78
 -12   1  -5    0.45    0.50
  12   1   5    0.54    0.34
   0  -2  -5   54.79    5.28
   0  -2   5   44.20    4.98
   0   2   5   49.55    4.78
   0  -2  -5   57.35    5.13
   0  -2  -5   55.40    4.90
   0   2  -5   50.78    4.99
   0   2   5   54.13    5.00
   0   2   5   42.14    5.11
   0   2   5   42.23    4.99
   0   2   5   44.73    4.90
   0   2  -5   49.34    5.11
   0  -2  -5   45.62    4.97
   0  -2  -5   53.65    4.91
   0   2   5   55.36    5.00
   0  -2  -5   48.07    4.77
   0  -2   5   49.17    4.89
   0   2  -5   47.85    4.90
   0   2  -5   56.86    5.45
   0   2  -5   52.20    4.77
   0  -2  -5   51.20    5.11
   0  -2  -5   61.72    5.02
   0  -2   5   60.69    4.78
   0  -2   5   51.55    5.12
   0  -2  -5   48.99    5.00
   0  -2   5   50.64    4.90
  -1  -2  -5    3.96    0.58
   1  -2   5    2.69    0.47
  -1  -2  -5    3.96    0.37
  -1   2   5    3.39    0.47
  -1   2   5    3.10    0.44
  -1   2   5    3.38    0.50
  -1  -2  -5    2.87    0.37
  -1   2   5    3.29    0.48
   1  -2   5    3.37    0.45
   1  -2   5    3.30    0.46
   1  -2   5    4.44    0.49
  -1  -2  -5    3.49    0.48
   1   2  -5    2.73    0.45
   1   2  -5    2.10    0.38
  -1   2   5    2.88    0.46
   1   2  -5    3.44    0.47
   1   2  -5    2.59    0.41
   1  -2   5    3.66    0.45
  -1  -2  -5    4.57    0.48
   1  -2   5    2.88    0.46
   1   2  -5    3.32    0.42
   1  -2  -5    4.29    0.52
   1   2   5    3.02    0.45
   1  -2  -5    3.68    0.47
   1   2   5    2.66    0.46
  -1  -2   5    3.57    0.46
  -1  -2   5    3.32    0.47
  -1   2  -5    3.48    0.47
   1   2   5    2.89    0.43
  -1   2  -5    3.59    0.50
   1   2   5    4.06    0.46
   1   2   5    2.58    0.45
   1   2   5    3.99    0.43
   1   2   5    3.10    0.55
   1  -2  -5    3.52    0.45
   1  -2  -5    3.17    0.48
  -1   2  -5    4.09    0.45
   1  -2  -5    3.52    0.44
   1  -2  -5    3.29    0.48
  -1  -2   5    2.91    0.39
  -1  -2   5    4.28    0.45
  -1   2  -5    2.99    0.47
  -1   2  -5    3.26    0.53
  -2  -2  -5    4.30    0.56
  -2   2   5    3.56    0.55
  -2   2   5    4.28    0.60
   2  -2   5    5.06    0.62
  -2   2   5    4.18    0.53
   2   2  -5    4.28    0.50
   2  -2   5    4.11    0.56
  -2   2   5    4.19    0.54
   2  -2   5    4.93    0.66
   2  -2   5    4.97    0.57
  -2  -2  -5    4.40    0.54
  -2  -2  -5    4.14    0.56
   2  -2   5    3.96    0.54
   2  -2   5    2.91    0.55
   2   2  -5    3.97    0.54
  -2  -2  -5    3.93    0.67
  -2   2   5    3.28    0.57
  -2   2   5    4.95    0.57
  -2   2  -5    3.51    0.55
   2   2   5    3.72    0.52
   2   2   5    4.48    0.50
   2  -2  -5    4.36    0.55
  -2   2  -5    4.01    0.60
   2  -2  -5    4.97    0.55
   2  -2  -5    4.65    0.59
   2  -2  -5    4.37    0.59
  -2   2  -5    4.93    0.56
   2   2   5    4.24    0.47
  -2   2  -5    5.09    0.56
   2  -2  -5    4.39    0.57
   2   2   5    3.92    0.56
  -2  -2   5    4.09    0.54
  -2  -2   5    4.09    0.55
   2   2   5    4.95    0.71
  -2   2  -5    4.01    0.56
   2   2   5    4.08    0.55
  -2   2  -5    5.69    0.54
  -2   2  -5    4.68    0.66
  -2  -2   5    3.32    0.53
  -2   2  -5    5.41    0.57
   2  -2  -5    4.10    0.58
   3  -2   5    1.87    0.36
   3   2  -5    1.45    0.24
  -3   2   5    1.51    0.33
  -3   2   5    2.62    0.33
   3  -2   5    1.67    0.36
   3  -2   5    1.27    0.29
  -3  -2  -5    1.11    0.26
  -3  -2  -5    2.44    0.35
  -3   2   5    1.70    0.24
   3   2  -5    1.33    0.26
  -3   2   5    1.40    0.36
  -3   2   5    0.70    0.25
  -3  -2  -5    1.50    0.27
  -3   2   5    1.20    0.23
   3  -2   5    2.07    0.44
   3  -2   5    1.35    0.35
  -3   2   5    1.80    0.27
  -3  -2  -5    1.55    0.32
   3  -2   5    1.60    0.33
   3   2  -5    1.71    0.31
   3   2  -5    2.17    0.35
   3   2  -5    1.99    0.32
  -3   2  -5    1.39    0.36
   3   2   5    1.77    0.31
  -3  -2   5    1.72    0.26
   3   2   5    1.67    0.33
   3  -2  -5    2.74    0.38
  -3  -2   5    1.78    0.32
  -3   2  -5    1.62    0.29
  -3   2  -5    1.69    0.25
  -3   2  -5    1.47    0.34
   3  -2  -5    1.78    0.33
   3   2   5    1.69    0.50
  -3   2  -5    1.61    0.44
  -3   2  -5    1.59    0.38
  -3  -2   5    2.49    0.35
  -3   2  -5    1.74    0.28
   3  -2  -5    1.58    0.36
  -3   2  -5    1.99    0.35
   3  -2  -5    1.85    0.38
   3  -2  -5    2.48    0.35
  -4  -2  -5   19.02    1.84
  -4  -2  -5   19.45    1.74
   4   2  -5   17.55    1.77
   4  -2   5   17.23    1.79
   4   2  -5   15.24    1.67
   4  -2   5   14.83    1.86
   4  -2   5   17.80    1.88
  -4  -2  -5   16.38    1.99
  -4  -2  -5   19.62    1.85
  -4   2   5   19.65    1.91
   4   2  -5   17.35    1.69
   4   2  -5   15.76    1.92
   4   2  -5   19.87    1.82
   4  -2   5   17.47    1.87
   4   2  -5   13.35    1.86
   4  -2   5   19.47    1.81
   4  -2  -5   15.72    1.87
   4  -2  -5   18.67    1.82
   4  -2  -5   16.79    1.87
   4  -2  -5   18.27    1.78
  -4   2  -5   17.87    1.90
   4   2   5   20.51    2.02
   4   2   5   20.74    1.86
  -4   2  -5   19.13    1.89
  -4  -2   5   16.63    1.81
   4  -2  -5   18.39    1.89
  -4   2  -5   15.69    1.92
  -4  -2   5   21.46    1.85
   4   2   5   18.96    2.10
   4  -2  -5   17.97    2.08
   4   2   5   18.27    1.80
   5  -2   5   -0.02    0.19
   5   2  -5    0.34    0.26
  -5  -2  -5    0.06    0.21
   5   2  -5    0.12    0.17
   5   2  -5    0.21    0.09
   5  -2   5    0.44    0.20
  -5  -2  -5    0.35    0.20
  -5   2   5    0.01    0.17
   5   2  -5    0.15    0.17
   5  -2   5    0.27    0.18
   5  -2   5   -0.02    0.20
  -5  -2  -5   -0.02    0.18
  -5   2   5    0.31    0.26
   5  -2   5   -0.18    0.18
   5  -2   5    0.38    0.27
  -5   2  -5   -0.12    0.22
   5  -2  -5    0.23    0.23
   5   2   5    0.05    0.13
  -5   2  -5    0.04    0.28
  -5   2  -5   -0.08    0.24
  -5   2  -5    0.04    0.20
  -5   2  -5    0.17    0.21
   5  -2  -5    0.18    0.19
  -5  -2   5    0.59    0.20
   5  -2  -5    0.20    0.20
   5  -2  -5    0.25    0.20
   5   2   5   -0.22    0.19
   5   2   5    0.00    0.28
   5  -2  -5   -0.17    0.18
   5   2   5    0.16    0.20
  -6  -2  -5    5.41    0.66
  -6   2   5    5.33    0.75
   6  -2   5    5.25    0.66
   6   2  -5    3.99    0.70
  -6   2   5    5.67    0.90
  -6   2   5    5.92    0.73
  -6  -2  -5    5.29    0.76
   6  -2   5    3.65    0.62
   6  -2   5    5.56    0.71
   6  -2   5    4.38    0.66
   6   2  -5    6.16    0.82
   6  -2   5    5.00    0.72
   6  -2   5    5.41    0.76
   6  -2  -5    5.97    0.71
   6  -2  -5    4.95    0.65
   6   2   5    6.29    0.90
  -6   2  -5    5.94    0.72
  -6  -2   5    5.16    0.63
   6  -2  -5    6.28    0.77
   6  -2  -5    5.72    0.70
  -6   2  -5    5.23    0.70
   6   2   5    5.85    0.96
  -6   2  -5    5.50    0.79
  -6   2  -5    5.95    0.94
   6  -2  -5    5.23    0.73
  -6   2  -5    4.75    0.83
   7  -2   5    0.72    0.34
  -7   2   5    1.06    0.31
   7  -2   5    1.52    0.41
  -7   2   5    1.14    0.36
  -7  -2  -5    0.34    0.29
  -7  -2  -5    1.02    0.29
   7   2  -5    1.25    0.38
   7   2  -5    1.62    0.49
  -7   2   5    0.96    0.44
  -7   2  -5    0.92    0.31
   7   2   5    1.28    0.49
   7  -2  -5    1.04    0.35
  -7   2  -5    0.34    0.36
  -7   2  -5    0.73    0.42
  -7  -2   5    0.88    0.22
   7  -2  -5    1.03    0.33
  -7   2  -5    0.72    0.30
  -7   2  -5    1.50    0.43
   7   2   5    1.14    0.50
  -8  -2  -5    3.22    0.71
   8  -2   5    3.12    0.63
  -8   2   5    4.65    0.71
   8   2  -5    5.54    0.89
  -8   2   5    3.83    0.56
  -8   2   5    4.24    0.88
  -8  -2  -5    5.52    0.61
  -8   2  -5    5.30    0.77
   8   2   5    3.52    0.89
  -8   2  -5    4.15    0.59
  -8   2  -5    3.49    0.88
  -8  -2   5    3.97    0.51
   8  -2  -5    4.39    0.67
  -8   2  -5    4.93    0.63
   9  -2   5    0.24    0.32
  -9  -2  -5   -0.11    0.32
  -9   2   5    0.42    0.30
  -9  -2  -5    0.23    0.23
  -9   2  -5   -0.03    0.15
  -9   2  -5   -0.08    0.33
   9   2   5    0.06    0.46
   9  -2  -5    0.19    0.32
  -9   2  -5    0.08    0.28
  -9   2  -5    0.06    0.18
  10   2  -5    0.14    0.16
  10  -2   5    0.17    0.35
 -10   2   5    0.14    0.34
  10  -2  -5    0.31    0.36
 -10   2  -5    0.73    0.48
 -10   2  -5   -0.56    0.30
  10   2   5    0.04    0.53
 -11   2   5    9.80    1.20
  11   2  -5    8.59    0.94
 -11   2  -5    9.73    1.53
  11   2   5    8.21    1.65
 -11   2  -5    7.53    1.18
 -12   2   5    1.20    0.49
  12   2  -5    1.43    0.37
 -12   2   5    1.78    0.50
  12   2  -5    1.96    0.86
  12   2   5    1.05    0.39
 -12   2  -5    1.72    0.64
   0  -3  -5    0.12    0.21
   0  -3   5    0.09    0.20
   0  -3  -5    0.00    0.19
   0   3   5    0.33    0.24
   0  -3  -5    0.23    0.20
   0   3   5    0.11    0.20
   0   3   5    0.06    0.17
   0   3  -5   -0.57    0.14
   0  -3  -5    0.03    0.15
   0  -3  -5    0.14    0.20
   0  -3   5   -0.07    0.19
   0  -3  -5    0.40    0.18
   0  -3   5   -0.12    0.19
   0   3  -5   -0.01    0.18
   0   3  -5   -0.04    0.19
   0   3  -5   -0.31    0.17
   0   3  -5   -0.21    0.17
   0  -3  -5    0.11    0.18
   0  -3   5    0.02    0.21
   0  -3  -5    0.40    0.22
   0   3   5   -0.08    0.21
   0   3   5    0.17    0.21
   1   3  -5  222.01   21.52
  -1   3   5  241.98   22.24
  -1  -3  -5  226.50   22.49
   1   3  -5  197.89   23.13
   1  -3   5  261.13   23.20
  -1   3   5  259.51   22.54
   1  -3   5  228.15   22.22
   1   3  -5  217.74   22.19
  -1   3   5  199.13   22.51
   1   3  -5  206.95   24.52
  -1   3   5  264.59   23.20
   1  -3   5  231.11   21.53
   1   3  -5  209.80   22.39
  -1   3   5  244.15   22.43
  -1  -3  -5  242.18   22.41
   1  -3   5  223.27   23.16
   1  -3   5  252.15   22.44
   1   3   5  264.44   21.56
   1  -3  -5  199.46   22.41
  -1   3  -5  206.74   24.56
   1  -3  -5  214.84   22.50
   1   3   5  218.61   22.50
   1   3   5  267.08   22.22
   1   3   5  257.70   22.41
  -1  -3   5  228.82   23.49
   1  -3  -5  235.98   21.55
   1   3   5  258.42   23.17
  -1   3  -5  251.27   23.18
  -1  -3   5  272.00   22.43
  -1   3  -5  228.62   22.52
   1  -3  -5  238.97   23.17
  -1  -3   5  222.87   22.48
   1  -3  -5  208.98   22.21
   1  -3  -5  228.45   22.52
  -1   3  -5  248.36   22.23
  -1   3  -5  245.67   21.55
  -2  -3  -5    6.82    0.79
   2  -3   5    6.19    0.83
  -2   3   5    7.81    0.87
   2  -3   5    7.01    0.78
   2  -3   5    8.02    0.81
   2  -3   5    6.51    0.83
  -2   3   5    4.77    0.74
  -2   3   5    6.88    0.78
  -2  -3  -5    7.06    0.78
  -2  -3  -5    4.99    0.77
   2  -3   5    7.47    0.94
  -2   3   5    8.16    0.86
   2   3  -5    5.88    0.70
   2  -3   5    5.73    0.80
   2   3  -5    8.62    0.83
  -2   3  -5    7.60    0.83
  -2   3  -5    6.26    0.85
  -2  -3   5    5.83    0.76
   2   3   5    6.22    0.75
   2   3   5    6.79    0.80
   2   3   5    5.39    0.72
   2  -3  -5    5.47    0.80
   2  -3  -5    5.50    0.76
  -2   3  -5    8.53    0.79
  -2  -3   5    6.24    0.78
   2   3   5    5.39    0.78
   2  -3  -5    6.33    0.84
   2   3   5    9.53    0.80
   2  -3  -5    5.66    0.80
  -2   3  -5    5.17    0.88
  -2  -3   5    5.73    0.77
   2  -3  -5    8.04    0.78
  -2   3  -5    6.13    0.83
   2  -3  -5    7.55    0.84
   2   3   5    6.86    0.95
  -3  -3  -5  198.14   20.34
  -3  -3  -5  227.91   20.31
   3  -3   5  217.06   21.03
  -3   3   5  224.62   21.00
  -3   3   5  215.25   20.44
   3   3  -5  201.06   21.30
  -3  -3  -5  208.75   20.36
   3  -3   5  220.89   22.36
   3  -3   5  252.70   20.40
  -3   3   5  180.55   20.34
   3   3  -5  234.72   20.29
   3   3  -5  205.74   19.47
  -3  -3   5  231.21   20.30
   3   3   5  206.01   21.48
  -3   3  -5  199.96   20.99
   3  -3  -5  199.11   20.36
  -3   3  -5  180.51   20.12
   3  -3  -5  214.47   20.45
   3   3   5  214.48   19.51
  -3   3  -5  210.83   20.44
  -3   3  -5  205.43   19.55
  -3   3  -5  214.38   22.36
   3  -3  -5  235.74   19.57
  -3   3  -5  205.97   20.36
  -3  -3   5  199.03   20.34
   3  -3  -5  209.93   20.17
   3  -3  -5  192.18   21.01
  -3  -3   5  232.77   20.30
  -3   3  -5  224.81   20.15
   3   3   5  206.88   20.40
   3   3   5  202.41   20.27
   4  -3   5    0.17    0.21
   4   3  -5    0.01    0.16
   4   3  -5   -0.09    0.19
   4   3  -5    0.10    0.15
   4  -3   5    0.27    0.26
   4   3  -5    0.06    0.11
   4  -3   5    0.09    0.20
  -4   3   5   -0.15    0.12
  -4  -3  -5    0.11    0.09
  -4  -3  -5    0.14    0.22
   4  -3   5   -0.12    0.19
   4  -3   5    0.06    0.19
  -4  -3  -5    0.13    0.18
  -4   3   5    0.03    0.19
   4   3  -5    0.12    0.22
  -4   3   5    0.25    0.16
  -4   3   5   -0.03    0.22
  -4  -3  -5    0.12    0.18
  -4   3   5    0.14    0.09
   4   3   5   -0.04    0.28
  -4   3  -5    0.00    0.12
   4  -3  -5    0.09    0.20
  -4   3  -5    0.39    0.25
  -4   3  -5    0.02    0.25
   4   3   5    0.18    0.19
   4   3   5   -0.04    0.14
  -4  -3   5    0.08    0.17
   4  -3  -5   -0.02    0.19
   4  -3  -5    0.25    0.22
   4  -3  -5   -0.04    0.19
  -4   3  -5    0.29    0.31
  -4  -3   5   -0.05    0.17
  -4   3  -5    0.28    0.19
   4  -3  -5   -0.20    0.20
  -4   3  -5    0.12    0.11
  -4   3  -5   -0.07    0.14
   5  -3   5  107.06   10.15
   5  -3   5  105.80   10.34
  -5  -3  -5  122.71   10.22
   5  -3   5  116.47   10.59
   5  -3   5  101.36    9.88
  -5  -3  -5  117.40   10.20
   5  -3   5   99.34   10.27
   5   3  -5  105.54   10.78
  -5  -3  -5  121.25   11.18
  -5   3   5  103.79   10.28
   5   3  -5  102.21   10.45
   5   3  -5  105.18    9.74
   5   3  -5  104.53    9.73
   5  -3  -5  101.77   10.29
   5  -3  -5   92.12   10.56
  -5   3  -5  119.78   10.55
   5   3   5  115.43   10.14
  -5  -3   5   90.49   10.17
   5  -3  -5   91.86    9.84
   5   3   5   95.83   10.24
   5  -3  -5   97.83   10.33
  -5   3  -5  107.65   10.31
   6   3  -5    7.24    0.83
   6  -3   5    6.59    0.90
   6   3  -5    5.94    0.92
  -6  -3  -5    6.46    0.77
   6  -3   5    6.30    0.80
   6  -3   5    5.83    0.83
   6   3  -5    7.17    0.96
  -6  -3  -5    5.64    0.83
  -6   3   5    6.47    0.84
  -6   3   5    5.89    0.88
   6  -3   5    6.99    0.90
   6  -3   5    5.98    0.82
  -6   3  -5    6.90    0.88
   6  -3  -5    5.50    0.80
   6  -3  -5    8.37    0.90
   6  -3  -5    7.63    0.94
   6   3   5    5.65    0.98
  -6   3  -5    6.10    0.91
  -6  -3   5    6.38    0.75
   6  -3  -5    6.93    0.86
  -6   3  -5    6.69    1.08
  -6   3  -5    5.46    0.94
  -6   3  -5    4.99    0.83
   6  -3  -5    6.56    0.89
   6   3   5    7.42    1.14
  -7   3   5  109.24   10.34
   7   3  -5  104.56   10.89
  -7  -3  -5  103.41   11.23
  -7  -3  -5  111.01   10.20
  -7   3   5  111.41   10.35
  -7   3   5   93.57   10.63
   7  -3   5   90.27   10.29
   7  -3   5  104.62    9.94
   7   3  -5  116.46   10.58
  -7   3  -5  123.87   10.66
  -7   3  -5   97.64   11.42
  -7   3  -5  109.92   10.35
   7  -3  -5  108.65    9.93
  -7   3  -5  104.18   10.34
   7   3   5  103.26   11.05
  -7   3  -5  104.74   10.36
   7  -3  -5  116.71   10.35
  -7  -3   5   96.54   10.15
  -8   3   5    6.65    1.08
  -8  -3  -5    8.63    1.10
   8   3  -5   10.53    1.30
   8  -3   5   11.04    1.13
  -8  -3  -5    7.81    0.92
  -8   3  -5   10.59    1.42
  -8   3  -5    6.63    0.99
   8  -3  -5    6.48    1.01
   8   3   5    9.34    1.45
  -8   3  -5    9.06    1.17
  -9   3   5   45.44    5.65
   9   3  -5   56.25    6.06
  -9   3  -5   51.35    5.58
   9  -3  -5   56.15    5.46
   9   3   5   67.52    6.34
  -9   3  -5   64.66    6.44
  -9   3  -5   63.79    5.76
 -10   3   5    0.88    0.49
  10   3  -5    1.12    0.62
 -10   3  -5    1.20    0.50
 -10   3  -5    1.51    0.67
  10   3   5    0.26    0.67
 -10   3  -5    1.65    0.36
 -11   3   5   51.94    4.91
  11   3  -5   37.08    5.22
  11   3   5   52.36    5.57
 -11   3  -5   50.20    4.93
 -12   3   5    1.86    0.61
 -12   3  -5    2.03    0.62
   0  -4   5   29.04    2.80
   0  -4  -5   31.45    2.83
   0  -4  -5   29.16    2.84
   0  -4   5   31.21    2.99
   0  -4   5   32.52    2.95
   0  -4   5   26.54    2.95
   0   4  -5   27.47    2.96
   0   4  -5   31.77    2.88
   0   4   5   26.89    2.97
   0  -4  -5   27.13    2.95
   0  -4  -5   30.02    2.95
   0  -4  -5   26.43    2.95
   0   4   5   24.16    2.93
   0   4  -5   27.34    3.19
   0   4  -5   28.66    2.81
   0   4   5   29.76    3.01
   0  -4   5   34.44    2.83
   0   4   5   26.27    2.81
   0  -4   5   24.36    2.93
   0   4   5   29.47    2.89
   1  -4   5   18.12    1.80
   1  -4   5   14.77    1.74
   1  -4   5   16.59    1.79
   1   4  -5   14.58    1.74
  -1   4   5   17.18    1.74
   1  -4   5   17.10    1.69
   1   4  -5   14.89    1.64
  -1   4   5   18.14    1.70
   1  -4   5   16.33    1.78
   1   4  -5   17.69    1.87
  -1  -4  -5   17.22    1.74
   1   4  -5   15.14    1.67
   1  -4   5   18.52    1.93
   1   4  -5   15.11    1.75
   1  -4   5   21.27    1.74
  -1   4   5   14.70    1.76
  -1  -4  -5   15.70    1.76
  -1   4   5   16.15    1.82
  -1   4  -5   15.88    1.91
  -1   4  -5   15.73    1.76
   1   4   5   15.35    1.68
   1  -4  -5   16.88    1.77
   1  -4  -5   17.59    1.75
  -1  -4   5   14.58    1.72
   1  -4  -5   15.41    1.67
   1  -4  -5   15.45    1.77
   1  -4  -5   15.11    1.76
   1  -4  -5   15.43    1.67
  -1   4  -5   18.47    1.71
   1   4   5   20.52    1.81
   1   4   5   16.55    1.76
   1  -4  -5   15.64    1.75
  -1  -4   5   16.04    1.80
   1   4   5   15.54    1.65
  -1   4  -5   15.54    1.79
   1  -4  -5   17.02    1.91
  -1  -4   5   15.04    1.75
   1  -4  -5   17.57    1.69
  -1   4  -5   17.50    1.69
   1  -4  -5   14.45    1.77
   1   4   5   15.33    1.74
  -2  -4  -5   31.44    3.15
   2   4  -5   37.13    3.39
  -2   4   5   34.34    3.23
   2  -4   5   36.24    3.25
   2  -4   5   30.44    3.24
  -2  -4  -5   27.19    3.14
   2  -4   5   29.01    3.19
  -2  -4  -5   25.10    3.10
  -2   4   5   35.61    3.15
   2   4  -5   29.00    3.14
   2  -4   5   29.79    3.49
   2  -4   5   26.25    3.01
  -2   4   5   31.87    3.22
   2   4  -5   33.02    3.00
   2  -4   5   35.33    3.13
   2   4   5   25.30    2.99
   2   4   5   28.66    3.20
  -2   4  -5   36.32    3.12
  -2   4  -5   38.12    3.55
  -2   4  -5   31.60    3.21
  -2   4  -5   36.19    3.27
   2   4   5   29.57    3.13
   2  -4  -5   27.78    3.22
   2   4   5   32.82    3.17
   2   4   5   29.17    3.06
   2  -4  -5   29.95    3.22
  -2  -4   5   38.16    3.20
  -2  -4   5   34.98    3.14
   2  -4  -5   28.56    3.02
   2  -4  -5   29.21    3.20
   2  -4  -5   25.01    3.09
  -2  -4   5   34.04    3.30
  -3   4   5    1.97    0.48
   3   4  -5    1.91    0.32
   3  -4   5    2.08    0.43
  -3   4   5    1.83    0.39
   3   4  -5    1.77    0.36
   3  -4   5    2.36    0.49
  -3  -4  -5    2.14    0.33
  -3   4   5    1.90    0.39
   3  -4   5    1.97    0.40
  -3  -4  -5    2.45    0.38
  -3   4   5    2.38    0.41
   3  -4   5    1.71    0.46
   3  -4   5    1.76    0.40
  -3  -4  -5    1.93    0.40
  -3   4   5    1.87    0.46
   3   4  -5    1.64    0.30
   3   4   5    2.76    0.61
   3  -4  -5    2.05    0.44
  -3   4  -5    1.30    0.33
  -3  -4   5    1.43    0.36
  -3   4  -5    1.21    0.38
   3   4   5    1.94    0.37
   3  -4  -5    1.86    0.42
  -3   4  -5    2.82    0.53
   3   4   5    2.01    0.40
  -3   4  -5    3.31    0.54
  -3  -4   5    2.27    0.35
  -3   4  -5    0.89    0.43
   3  -4  -5    1.97    0.46
   3  -4  -5    2.03    0.41
   3  -4  -5    2.17    0.49
   3   4   5    1.93    0.36
  -3  -4   5    1.30    0.36
  -3   4  -5    1.82    0.42
   4   4  -5   11.54    1.29
  -4  -4  -5   11.25    1.18
  -4   4   5   12.67    1.31
  -4   4   5   12.59    1.40
   4  -4   5   11.30    1.36
   4  -4   5   13.48    1.42
  -4  -4  -5   10.67    1.28
   4   4  -5   11.68    1.38
   4  -4   5   13.23    1.32
   4   4  -5   12.44    1.18
  -4   4   5   10.69    1.22
   4  -4   5   11.91    1.31
   4   4  -5   12.84    1.27
  -4   4   5   11.79    1.38
   4  -4   5   11.71    1.38
  -4  -4  -5   12.66    1.18
   4   4   5   14.32    1.35
  -4   4  -5    9.56    1.23
  -4   4  -5   10.98    1.39
  -4   4  -5    9.40    1.34
   4  -4  -5   10.50    1.40
  -4  -4   5   12.22    1.28
   4   4   5    9.57    1.20
  -4   4  -5   11.67    1.31
   4   4   5   12.62    1.56
  -4  -4   5   12.37    1.30
  -4  -4   5   13.35    1.30
   4  -4  -5   11.07    1.38
   4  -4  -5   11.07    1.28
   4  -4  -5   11.10    1.32
  -4   4  -5   10.99    1.53
   4  -4  -5   11.82    1.39
   4   4   5   11.11    1.24
  -5  -4  -5    8.65    0.99
  -5   4   5    9.62    1.11
   5  -4   5    8.78    1.02
  -5  -4  -5    8.24    0.96
   5   4  -5    9.37    1.10
  -5   4   5    7.71    1.08
   5   4  -5    6.84    0.84
   5   4  -5    7.77    1.07
   5  -4   5    8.44    1.02
   5   4  -5    8.54    0.92
   5  -4   5    8.66    1.09
   5  -4   5   10.63    1.08
   5  -4   5    7.32    1.07
  -5   4  -5    8.07    0.90
   5  -4  -5    9.25    1.04
  -5   4  -5    7.87    0.88
   5  -4  -5    6.91    1.07
  -5   4  -5    8.64    1.11
   5  -4  -5    8.82    1.03
   5   4   5    9.99    0.92
  -5  -4   5    6.70    0.93
   5  -4  -5    7.23    1.04
  -5   4  -5    7.42    1.22
   5   4   5    7.90    1.00
   5   4   5    7.43    1.27
  -5   4  -5    8.64    1.09
   5  -4  -5    8.72    1.11
   6  -4   5   28.45    3.15
   6  -4   5   27.08    2.98
   6   4  -5   35.26    3.24
   6   4  -5   32.43    2.86
  -6   4   5   31.83    3.16
   6  -4   5   29.39    3.14
   6   4  -5   25.26    2.80
   6   4  -5   32.64    3.30
   6  -4   5   28.67    3.05
  -6  -4  -5   28.48    3.00
   6   4   5   31.13    3.49
   6  -4  -5   28.70    3.05
   6  -4  -5   34.90    3.21
  -6   4  -5   28.88    3.16
  -6  -4   5   30.24    3.00
   6  -4  -5   30.00    3.01
   6  -4  -5   31.10    3.18
   6  -4  -5   31.97    3.17
  -6   4  -5   27.78    3.24
  -6   4  -5   31.61    3.54
   7  -4   5    5.93    0.78
  -7  -4  -5    5.14    0.64
   7  -4   5    5.46    0.77
   7   4  -5    4.97    0.52
   7   4  -5    4.51    0.84
   7   4  -5    4.05    0.87
  -7   4   5    3.75    0.80
   7   4  -5    5.17    0.57
   7  -4   5    3.81    0.79
  -7   4  -5    5.71    0.96
   7  -4  -5    4.59    0.78
   7   4   5    6.68    1.19
  -7   4  -5    5.76    0.90
  -7  -4   5    5.18    0.62
  -7   4  -5    4.86    0.99
   7  -4  -5    4.57    0.84
  -8  -4  -5    1.67    0.31
   8   4  -5    1.63    0.60
  -8   4   5    1.00    0.46
  -8   4  -5    0.85    0.47
  -8   4  -5    1.51    0.45
   8   4   5   -0.20    0.47
  -8   4  -5    1.05    0.57
  -9   4   5    4.57    0.88
   9   4  -5    4.94    0.96
  -9   4  -5    4.74    0.75
  -9   4  -5    3.90    0.85
   9   4   5    3.45    1.01
  -9   4  -5    4.74    1.03
 -10   4   5    2.72    0.74
 -10   4  -5    4.24    0.66
 -10   4  -5    2.80    1.00
  10   4   5    2.85    0.91
 -10   4  -5    2.82    0.76
 -11   4   5    2.32    0.37
 -11   4   5    2.04    0.63
  11   4   5    2.46    0.92
 -11   4  -5    1.92    0.46
 -11   4  -5    1.59    0.64
   0  -5  -5    0.21    0.17
   0  -5  -5    0.08    0.21
   0  -5   5   -0.25    0.18
   0   5  -5   -0.26    0.20
   0  -5  -5    0.21    0.24
   0   5  -5   -0.06    0.22
   0   5  -5    0.56    0.27
   0   5   5    0.12    0.26
   0  -5  -5   -0.03    0.18
   0   5   5   -0.11    0.23
   0  -5  -5    0.20    0.23
   0  -5   5    0.02    0.13
   0  -5   5    0.12    0.17
   0  -5  -5    0.19    0.17
   0  -5   5    0.17    0.22
   0  -5  -5    0.00    0.21
   0   5   5   -0.12    0.18
   0   5   5    0.43    0.29
   0   5  -5   -0.33    0.21
   0  -5  -5    0.06    0.13
   0   5  -5    0.04    0.22
  -1  -5  -5  335.38   31.06
   1   5  -5  250.78   28.32
  -1   5   5  272.61   27.26
  -1  -5  -5  271.86   28.44
   1  -5   5  321.11   28.52
  -1   5   5  309.01   29.36
   1   5  -5  248.38   31.00
  -1   5   5  310.96   28.38
  -1   5   5  285.88   28.14
   1  -5   5  297.83   28.40
   1  -5   5  307.02   29.28
   1   5  -5  307.94   29.32
  -1  -5  -5  304.55   28.39
   1  -5   5  247.81   28.06
   1   5  -5  292.23   28.10
   1  -5   5  319.47   29.30
   1  -5   5  300.33   31.09
   1   5   5  311.65   27.27
  -1   5  -5  281.00   31.09
   1  -5  -5  336.44   29.31
   1  -5  -5  341.03   28.10
   1  -5  -5  284.33   28.40
   1  -5  -5  296.91   28.49
   1   5   5  281.50   28.10
   1  -5  -5  300.69   29.27
  -1   5  -5  263.54   27.25
  -1   5  -5  306.69   29.33
  -1   5  -5  297.85   28.39
  -1   5  -5  307.39   28.13
  -1  -5   5  327.39   28.49
  -1  -5   5  266.85   28.35
   1  -5  -5  326.67   28.53
   1   5   5  281.44   29.29
   1   5   5  273.56   28.32
   1   5   5  282.82   28.51
   2  -5   5    0.36    0.26
  -2   5   5   -0.15    0.23
  -2  -5  -5    0.15    0.23
   2  -5   5    0.04    0.23
  -2   5   5   -0.22    0.28
   2   5  -5   -0.01    0.25
  -2  -5  -5   -0.20    0.14
   2  -5   5    0.06    0.26
   2   5  -5   -0.03    0.23
  -2   5   5    0.08    0.28
   2  -5   5    0.18    0.28
   2   5  -5    0.35    0.22
   2   5  -5   -0.10    0.19
  -2  -5  -5    0.06    0.23
   2   5  -5   -0.04    0.17
   2   5   5   -0.37    0.20
   2   5   5    0.36    0.24
  -2  -5   5    0.37    0.25
   2   5   5   -0.07    0.22
   2  -5  -5   -0.15    0.23
   2  -5  -5   -0.29    0.18
  -2   5  -5    0.20    0.28
   2   5   5    0.48    0.27
   2  -5  -5   -0.21    0.19
  -2  -5   5    0.41    0.23
   2  -5  -5    0.00    0.21
  -2   5  -5    0.41    0.32
  -2   5  -5    0.39    0.28
   2   5   5    0.08    0.22
  -2   5  -5   -0.03    0.22
   2  -5  -5   -0.34    0.21
  -2  -5   5   -0.07    0.26
   3   5  -5  251.38   22.07
   3  -5   5  258.25   21.29
  -3  -5  -5  225.93   22.10
   3  -5   5  241.69   22.26
  -3   5   5  234.72   21.91
  -3  -5  -5  257.11   22.11
   3  -5   5  226.11   22.85
  -3  -5  -5  238.32   22.13
   3   5  -5  248.84   24.10
   3  -5   5  225.33   22.17
  -3   5   5  233.19   21.25
  -3   5   5  194.28   22.10
   3   5   5  222.66   22.78
  -3   5  -5  236.68   24.32
   3  -5  -5  197.48   21.23
  -3   5  -5  207.44   21.24
   3  -5  -5  227.95   21.93
  -3   5  -5  224.73   21.89
   3   5   5  217.08   21.20
  -3  -5   5  240.76   22.11
   3  -5  -5  206.99   21.89
   3   5   5  230.28   22.19
   3  -5  -5  227.61   22.82
   3   5   5  264.71   22.06
   3  -5  -5  242.73   22.86
  -3   5  -5  209.20   22.82
  -3  -5   5  237.30   22.08
   3  -5  -5  205.22   22.15
   3  -5  -5  228.71   22.23
   4  -5   5    1.96    0.48
   4  -5   5    1.53    0.51
  -4   5   5    2.02    0.45
  -4   5   5    2.31    0.55
  -4  -5  -5    1.93    0.30
   4  -5   5    1.77    0.46
  -4  -5  -5    1.74    0.32
   4  -5   5    2.36    0.58
   4   5  -5    1.41    0.34
  -4  -5  -5    1.46    0.41
  -4   5   5    2.23    0.43
   4  -5  -5    3.85    0.56
  -4  -5   5    2.58    0.28
  -4  -5   5    1.37    0.41
   4   5   5    2.07    0.61
   4   5   5    1.62    0.39
  -4   5  -5    1.50    0.51
   4   5   5    1.44    0.38
  -4   5  -5    1.72    0.38
   4  -5  -5    2.64    0.60
  -4   5  -5    2.28    0.46
   4  -5  -5    2.21    0.50
  -4   5  -5    1.96    0.59
   4  -5  -5    1.71    0.50
  -5   5   5  149.84   14.07
   5   5  -5  145.96   13.66
   5  -5   5  132.40   14.79
   5  -5   5  158.38   14.23
   5  -5   5  131.29   14.37
   5   5  -5  154.81   14.63
  -5  -5  -5  156.57   14.28
   5  -5   5  149.85   14.45
  -5   5   5  154.14   14.07
   5  -5  -5  137.10   14.21
  -5   5  -5  143.90   14.39
  -5   5  -5  163.35   14.73
  -5   5  -5  146.91   14.10
   5   5   5  130.74   15.18
  -5   5  -5  153.03   15.84
   5  -5  -5  157.44   14.83
   5  -5  -5  150.25   14.41
   5  -5  -5  153.15   14.46
   5   5   5  135.86   13.69
   6  -5   5    7.85    1.17
  -6  -5  -5    9.74    1.08
   6  -5   5    7.04    1.19
   6   5  -5   10.68    1.30
   6   5  -5    8.36    1.22
   6  -5   5    8.79    1.23
   6  -5   5    7.89    1.11
   6   5  -5    7.59    0.94
  -6   5   5    7.27    1.24
  -6   5  -5    9.70    1.28
  -6   5  -5    8.99    1.41
   6  -5  -5    9.22    1.25
  -6  -5   5    8.91    1.05
   6   5   5   12.35    1.59
   6  -5  -5   10.82    1.31
   6   5   5   10.72    1.03
   6  -5  -5   10.38    1.20
   6  -5  -5   10.70    1.25
  -7   5   5  105.40   11.16
   7   5  -5  124.97   11.70
   7   5  -5  113.71   10.47
   7  -5   5  117.58   10.99
   7  -5   5  103.83   11.12
  -7  -5  -5  119.05   10.96
   7  -5   5  117.08   11.45
  -7  -5   5  100.68   10.91
   7  -5  -5  121.39   11.49
  -7   5  -5  105.15   12.27
   7  -5  -5  121.78   11.17
   7   5   5  104.15   10.51
  -7   5  -5  110.22   11.15
   7  -5  -5  124.40   11.02
   8   5  -5    2.58    0.40
  -8   5   5    3.24    0.78
   8   5  -5    3.68    0.85
  -8  -5  -5    4.11    0.52
  -8   5  -5    3.29    0.86
  -8   5  -5    4.28    0.84
   8   5   5    3.45    0.49
   8   5   5    2.51    0.81
  -9   5   5   53.83    4.96
   9   5  -5   47.58    4.37
   9   5   5   46.39    4.44
  -9   5  -5   43.32    4.79
  -9   5  -5   47.97    5.46
  -9   5  -5   46.46    4.91
   9   5   5   42.20    5.30
 -10   5   5    4.89    0.98
  10   5   5    5.41    0.65
 -10   5  -5    5.74    0.87
 -10   5  -5    4.51    0.97
  10   5   5    1.94    1.02
  11   5  -5   48.90    4.66
 -11   5   5   45.81    5.17
 -11   5  -5   48.91    5.25
 -11   5  -5   55.17    5.07
   0   6   5    2.66    0.56
   0   6  -5    2.51    0.53
   0  -6  -5    2.81    0.35
   0   6   5    2.50    0.59
   0  -6   5    2.14    0.61
   0  -6  -5    3.72    0.71
   0   6  -5    3.14    0.62
   0  -6   5    2.37    0.55
   0   6   5    2.60    0.60
   0   6  -5    3.35    0.58
   0   6  -5    3.14    0.59
   0  -6  -5    2.89    0.57
   0   6  -5    1.84    0.57
   0   6   5    2.69    0.55
  -1  -6  -5    1.54    0.47
  -1  -6  -5    0.96    0.36
  -1  -6  -5    1.48    0.39
   1  -6   5    0.92    0.42
   1   6  -5    1.94    0.43
  -1   6   5    1.52    0.42
   1  -6   5    1.43    0.36
   1  -6   5    1.58    0.46
  -1   6   5    1.16    0.46
  -1   6   5    1.95    0.52
   1   6  -5    1.96    0.42
   1   6  -5    0.79    0.40
   1  -6   5    0.96    0.27
   1   6  -5    0.89    0.34
   1   6  -5    0.99    0.42
  -1   6   5    0.96    0.42
   1  -6   5    1.47    0.34
  -1   6  -5    1.71    0.47
  -1   6  -5    1.09    0.41
  -1   6  -5    0.75    0.40
   1  -6  -5    1.07    0.45
  -1   6  -5    1.05    0.38
   1   6   5    2.12    0.49
  -1   6  -5    1.37    0.40
   1   6   5    0.93    0.38
   1  -6  -5    1.55    0.33
   1   6   5    0.77    0.36
  -1  -6   5    1.17    0.40
   1   6   5    1.16    0.41
   1  -6  -5    1.18    0.33
   1  -6  -5    0.92    0.39
  -1  -6   5    1.40    0.45
  -2   6   5   14.41    2.07
  -2  -6  -5   17.73    2.09
   2  -6   5   21.64    2.20
   2  -6   5   18.94    2.13
  -2  -6  -5   19.46    2.05
   2  -6   5   16.17    1.97
  -2   6   5   23.29    2.25
   2   6  -5   18.06    2.06
   2   6  -5   21.39    2.15
  -2  -6  -5   20.36    2.17
  -2  -6  -5   21.83    2.05
   2  -6   5   17.70    2.07
   2   6  -5   15.43    1.92
  -2   6   5   20.27    2.07
   2  -6  -5   22.86    2.10
  -2   6  -5   17.84    2.02
  -2   6  -5   17.15    2.10
  -2   6  -5   17.29    2.28
   2  -6  -5   21.74    2.01
   2  -6  -5   17.96    2.14
   2   6   5   22.87    2.02
   2   6   5   16.91    2.05
   2   6   5   19.69    2.09
  -2   6  -5   22.53    2.19
   2   6   5   18.32    1.99
  -2  -6   5   17.76    2.01
   2  -6  -5   16.11    2.07
  -2  -6   5   16.39    2.06
   3  -6   5   14.21    1.36
  -3  -6  -5   10.19    1.26
   3   6  -5   11.82    1.34
   3  -6   5    9.54    1.37
  -3   6   5   10.83    1.45
  -3  -6  -5   10.52    1.24
   3   6  -5   11.45    1.27
   3   6  -5   11.28    1.24
  -3  -6  -5   13.09    1.39
  -3   6   5   10.68    1.42
   3  -6   5   11.78    1.49
   3  -6   5   12.42    1.38
  -3   6   5   11.24    1.31
  -3  -6  -5   11.20    1.31
   3  -6  -5   10.82    1.47
   3   6   5   13.67    1.36
  -3  -6   5   11.59    1.26
   3  -6  -5   13.90    1.38
  -3   6  -5   11.94    1.55
  -3   6  -5   10.73    1.36
   3  -6  -5   10.07    1.28
  -3  -6   5   11.79    1.26
  -3   6  -5    7.76    1.22
   3   6   5    8.87    1.22
  -3  -6   5   10.67    1.34
  -3   6  -5   11.84    1.45
   3  -6  -5   10.01    1.37
  -4  -6  -5   25.04    2.66
  -4   6   5   29.10    2.87
   4  -6   5   28.01    2.88
   4  -6   5   31.40    2.79
   4   6  -5   27.25    2.62
  -4   6   5   26.31    2.71
   4  -6   5   24.38    2.87
  -4  -6  -5   26.69    2.64
   4  -6   5   37.01    3.00
  -4  -6  -5   25.38    2.78
  -4  -6   5   27.39    2.63
  -4  -6   5   26.16    2.61
   4  -6  -5   26.02    2.86
  -4   6  -5   25.45    2.88
   4  -6  -5   23.62    2.84
   4   6   5   21.48    2.60
   4  -6  -5   25.85    2.76
  -4   6  -5   22.03    2.66
   4  -6  -5   31.05    2.96
  -4   6  -5   29.30    3.18
  -4  -6   5   26.23    2.77
   4  -6  -5   31.02    2.77
  -4   6  -5   20.50    2.80
   5   6  -5    2.63    0.55
   5  -6   5    5.36    0.89
  -5  -6  -5    3.78    0.68
   5  -6   5    4.03    0.73
  -5   6   5    4.44    0.67
   5  -6   5    5.48    0.81
  -5   6   5    4.55    0.92
  -5   6   5    4.21    0.62
   5  -6   5    4.31    0.86
   5  -6  -5    3.57    0.81
  -5   6  -5    4.12    0.92
  -5   6  -5    5.81    0.73
   5  -6  -5    3.96    0.80
  -5   6  -5    5.23    0.65
   5  -6  -5    5.94    0.83
  -5   6  -5    3.51    0.81
   5  -6  -5    3.83    0.76
   5   6   5    4.79    0.65
   5  -6  -5    5.49    0.76
   5  -6  -5    4.76    0.75
  -5  -6   5    2.85    0.64
   6  -6   5    0.56    0.43
   6  -6   5    1.03    0.46
  -6   6   5    0.24    0.49
   6  -6   5    0.60    0.47
   6  -6   5    0.40    0.50
   6   6  -5    1.10    0.34
  -6  -6  -5    0.63    0.34
   6  -6  -5    0.29    0.42
   6   6   5    1.46    0.62
  -6   6  -5    0.13    0.49
   6  -6  -5    1.13    0.56
   6  -6  -5    0.58    0.43
   6   6   5    0.85    0.32
  -6   6  -5    1.19    0.52
   6  -6  -5   -0.07    0.41
  -6   6  -5    1.33    0.30
  -6  -6   5    0.31    0.32
   7  -6   5   11.27    1.52
   7  -6   5   11.61    1.60
  -7   6   5    9.10    1.56
  -7  -6  -5   13.03    1.36
   7  -6   5   12.10    1.46
   7   6  -5   11.04    1.22
  -7   6  -5   12.13    1.61
  -7   6  -5    9.10    1.69
   7   6   5   11.51    1.28
  -7  -6   5   13.10    1.34
   7  -6  -5   11.37    1.52
   7  -6  -5   11.25    1.49
   7   6   5    9.68    1.73
   7  -6  -5   14.83    1.68
  -8  -6  -5    6.92    0.86
   8  -6   5    6.56    1.03
   8   6  -5    6.80    0.78
  -8   6   5    7.76    1.24
   8  -6   5    7.63    1.13
   8   6   5    7.67    1.45
  -8   6  -5    4.75    1.07
   8  -6  -5    7.82    1.11
   8  -6  -5    5.94    1.09
  -8   6  -5    6.57    1.30
   8   6   5    5.82    0.83
  -9   6   5    5.52    1.05
   9   6  -5    5.54    0.64
   9   6   5    4.78    0.69
  -9   6  -5    5.26    1.05
   9   6   5    3.59    1.13
 -10   6   5    3.12    0.84
 -10   6  -5    1.82    0.74
  10   6   5    2.16    1.09
  10   6   5    1.37    0.43
 -10   6  -5    2.05    0.68
   0   7  -5   -0.18    0.27
   0   7   5    0.21    0.35
   0   7   5   -0.19    0.31
   0   7  -5   -0.08    0.35
   0  -7   5    0.11    0.27
   0   7  -5    0.79    0.41
   0   7  -5    0.26    0.34
   0   7   5    0.16    0.29
   0   7   5    0.04    0.38
   0  -7  -5    0.14    0.35
   0  -7   5   -0.28    0.27
   0  -7  -5   -0.11    0.26
   0   7  -5   -0.34    0.27
   1   7  -5   48.51    4.78
   1   7  -5   45.20    5.21
   1   7  -5   44.27    5.00
  -1   7   5   45.05    4.93
   1  -7   5   57.38    4.63
   1  -7   5   45.71    4.86
   1   7  -5   49.35    4.91
   1  -7   5   46.27    4.94
  -1   7   5   48.91    5.07
  -1  -7  -5   41.95    4.89
   1  -7   5   49.20    4.93
   1   7  -5   49.15    4.68
  -1  -7  -5   45.41    4.84
  -1   7   5   54.86    4.87
   1  -7  -5   55.71    4.89
   1  -7  -5   40.12    4.90
   1  -7  -5   48.26    4.64
   1   7   5   53.58    4.83
   1  -7  -5   41.21    4.86
   1   7   5   46.21    4.90
  -1  -7   5   48.01    4.92
   1   7   5   54.60    4.73
  -1   7  -5   55.22    4.98
   1   7   5   44.88    5.00
  -1  -7   5   44.80    4.86
  -1   7  -5   47.21    5.31
  -1   7  -5   39.73    4.75
  -1   7  -5   48.31    5.01
  -2  -7  -5    2.46    0.57
   2  -7   5    2.96    0.73
   2  -7   5    4.10    0.59
  -2   7   5    3.93    0.78
  -2   7   5    2.02    0.65
   2   7  -5    3.10    0.61
  -2  -7  -5    3.11    0.71
   2  -7   5    2.43    0.64
   2   7  -5    3.25    0.53
   2   7  -5    3.91    0.71
  -2   7   5    2.90    0.65
   2  -7   5    3.67    0.55
   2  -7  -5    2.62    0.55
  -2   7  -5    3.39    0.73
   2  -7  -5    2.64    0.52
  -2   7  -5    2.85    0.62
   2   7   5    3.54    0.70
  -2  -7   5    2.86    0.57
  -2   7  -5    2.38    0.66
   2   7   5    3.66    0.66
   2  -7  -5    2.88    0.72
   2  -7  -5    3.92    0.73
  -2   7  -5    3.40    0.67
  -2  -7   5    3.14    0.68
   3  -7   5   33.11    3.58
   3   7  -5   38.71    3.32
  -3  -7  -5   28.01    3.33
  -3   7   5   32.40    3.39
   3  -7   5   33.12    3.37
   3  -7   5   34.65    3.55
  -3   7   5   35.94    3.61
  -3  -7  -5   37.30    3.52
   3  -7   5   31.79    3.50
  -3  -7   5   32.74    3.36
  -3   7  -5   35.20    3.58
   3   7   5   39.20    3.35
   3  -7  -5   32.09    3.56
  -3   7  -5   33.29    3.37
   3  -7  -5   29.77    3.34
  -3  -7   5   30.53    3.44
   3  -7  -5   31.80    3.50
  -3   7  -5   35.95    3.88
   3  -7  -5   29.82    3.49
   4  -7   5    8.17    1.29
  -4  -7  -5   10.31    1.28
   4  -7   5   10.24    1.28
  -4  -7  -5    9.87    1.12
  -4  -7  -5    9.23    1.07
  -4   7   5   10.06    1.20
   4   7  -5    7.87    1.11
  -4   7   5    7.56    1.22
   4  -7   5    9.91    1.42
   4  -7   5    8.29    1.19
  -4   7   5    8.96    1.39
  -4  -7   5    9.61    1.07
  -4   7  -5   11.50    1.53
   4   7   5   10.06    1.19
   4  -7  -5   10.42    1.23
   4  -7  -5    9.49    1.25
  -4  -7   5    9.79    1.06
  -4  -7   5   10.08    1.25
  -4   7  -5   10.55    1.18
  -4   7  -5   12.12    1.44
  -4   7  -5   10.93    1.26
   4  -7  -5    8.56    1.36
   4  -7  -5    8.19    1.31
  -5   7   5   46.45    4.74
   5  -7   5   48.99    5.02
   5  -7   5   40.67    4.79
   5  -7   5   49.03    5.05
   5   7  -5   47.48    4.61
  -5   7   5   53.99    5.09
   5  -7   5   52.38    5.07
  -5   7   5   53.90    4.99
  -5  -7  -5   46.91    4.85
   5  -7  -5   39.71    4.93
  -5   7  -5   45.76    4.73
   5  -7  -5   55.92    5.06
   5  -7  -5   45.11    4.81
   5  -7  -5   53.48    5.07
  -5   7  -5   47.47    4.96
  -5   7  -5   53.16    5.04
  -5  -7   5   45.79    4.83
  -5   7  -5   49.15    5.49
   5   7   5   44.18    4.63
   6  -7   5    2.50    0.66
  -6   7   5    2.69    0.78
   6  -7   5    2.94    0.72
   6  -7   5    1.54    0.66
   6   7  -5    3.16    0.54
  -6   7   5    2.27    0.48
  -6   7   5    2.97    0.38
  -6  -7  -5    2.98    0.61
  -6   7  -5    2.50    0.43
  -6   7  -5    2.52    0.75
   6   7   5    3.22    0.58
   6  -7  -5    2.64    0.62
  -6  -7   5    2.55    0.56
   6  -7  -5    3.13    0.66
  -6   7  -5    1.89    0.79
  -6   7  -5    3.94    0.56
   6  -7  -5    1.88    0.66
  -7  -7  -5   40.86    4.08
   7  -7   5   39.99    4.32
   7  -7   5   39.73    4.32
   7   7  -5   43.22    3.90
   7  -7   5   36.01    4.13
  -7   7   5   33.72    4.28
   7  -7  -5   35.71    4.28
  -7  -7   5   46.68    4.09
   7  -7  -5   42.04    4.15
  -7   7  -5   45.85    4.82
  -7   7  -5   39.39    4.32
   7  -7  -5   42.56    4.19
   7   7   5   36.79    3.89
   7  -7  -5   38.28    4.31
   8  -7   5    0.96    0.51
  -8   7   5    0.96    0.57
   8   7  -5    1.57    0.38
   8  -7   5    2.28    0.67
   8   7   5    1.05    0.44
   8  -7  -5    1.52    0.55
   8   7   5    1.95    0.94
   8  -7  -5    2.76    0.69
  -8   7  -5    0.54    0.53
   8  -7  -5    1.98    0.69
   8  -7  -5    2.15    0.68
  -9   7   5   45.45    4.58
   9   7  -5   47.35    4.03
   9  -7   5   38.68    4.35
   9  -7   5   44.31    4.60
   9  -7  -5   43.07    4.55
   9  -7  -5   38.10    4.53
   9   7   5   35.73    4.80
  -9   7  -5   34.14    4.47
   9  -7  -5   41.05    4.35
   9   7   5   42.33    4.05
   9  -7  -5   43.76    4.42
   0   8  -5    1.54    0.58
   0  -8   5    1.99    0.64
   0   8  -5    1.10    0.66
   0   8   5    2.29    0.68
   0  -8  -5    0.35    0.47
   0   8  -5    1.83    0.54
   0  -8   5    2.73    0.66
   0  -8  -5    1.93    0.55
   0   8   5    2.10    0.65
   0   8   5    2.33    0.75
   0   8  -5    1.48    0.53
  -1   8   5    1.49    0.56
   1  -8   5    1.74    0.58
   1   8  -5    0.80    0.43
   1  -8   5    0.68    0.51
  -1   8   5    0.97    0.62
  -1  -8  -5    0.97    0.44
  -1   8   5    1.30    0.52
   1   8  -5    0.61    0.46
   1   8  -5    1.97    0.61
  -1  -8  -5    1.02    0.49
   1   8   5    1.26    0.51
  -1  -8   5    2.00    0.59
  -1   8  -5    1.11    0.54
  -1   8  -5    0.79    0.51
  -1   8  -5    1.62    0.54
   1   8   5    1.75    0.61
   1  -8  -5    0.95    0.54
  -1   8  -5    1.73    0.53
  -1  -8   5    1.32    0.47
   1   8   5    1.74    0.62
   1  -8  -5    1.15    0.47
  -2  -8  -5    5.04    0.78
  -2   8   5    6.35    1.08
  -2  -8  -5    4.20    0.90
   2  -8   5    4.42    0.91
  -2   8   5    5.75    0.91
   2  -8   5    4.93    0.73
   2   8  -5    5.16    0.85
  -2   8   5    4.95    1.00
   2  -8   5    4.23    0.95
   2  -8   5    5.13    0.69
  -2   8  -5    4.77    0.97
   2  -8  -5    4.51    0.96
   2  -8  -5    4.56    0.72
   2  -8  -5    3.54    0.83
  -2  -8   5    4.18    0.87
  -2   8  -5    4.31    0.81
  -2   8  -5    6.29    0.99
   2  -8  -5    4.72    0.68
  -2  -8   5    3.61    0.74
  -2   8  -5    4.85    0.89
  -3   8   5    0.95    0.54
  -3   8   5    0.79    0.48
   3  -8   5    0.18    0.35
   3  -8   5    1.09    0.42
  -3  -8  -5    1.31    0.37
  -3  -8  -5    0.61    0.44
   3   8  -5    1.50    0.46
   3  -8   5    0.59    0.38
   3  -8   5    0.72    0.55
  -3   8   5    0.84    0.47
   3  -8  -5    0.30    0.51
  -3   8  -5    0.97    0.54
   3  -8  -5    1.30    0.43
  -3   8  -5    1.21    0.59
  -3  -8   5    0.82    0.37
  -3   8  -5    0.45    0.43
   3   8   5    0.59    0.42
   3  -8  -5    0.66    0.49
  -3  -8   5    0.36    0.37
  -3   8  -5    0.74    0.42
   3  -8  -5    0.58    0.36
  -4  -8  -5    5.67    0.98
   4  -8   5    4.47    0.87
  -4  -8  -5    7.51    0.81
  -4   8   5    6.95    1.22
   4   8  -5    5.34    0.88
   4  -8   5    5.17    1.12
  -4   8   5    4.84    0.96
  -4   8   5    6.01    0.94
   4  -8   5    5.29    1.07
   4  -8   5    5.06    0.93
   4  -8  -5    6.16    0.93
   4  -8  -5    8.29    1.25
   4   8   5    6.65    0.96
  -4  -8   5    6.52    0.78
   4  -8  -5    6.10    1.08
   4  -8  -5    6.43    0.98
  -4   8  -5    7.51    1.24
  -4  -8   5    5.95    0.98
  -4   8  -5    5.14    0.86
  -4   8  -5    6.63    1.16
  -4   8  -5    6.71    1.01
  -5  -8  -5    0.65    0.41
  -5   8   5    0.46    0.39
   5  -8   5    0.43    0.52
  -5   8   5    0.03    0.42
   5   8  -5   -0.13    0.37
   5  -8   5    0.62    0.44
  -5   8   5    0.01    0.49
   5  -8   5    1.14    0.50
   5  -8   5    0.65    0.54
  -5   8  -5    0.61    0.40
  -5   8  -5    0.26    0.51
  -5   8  -5    0.53    0.34
   5  -8  -5    0.19    0.43
   5  -8  -5    0.56    0.51
   5  -8  -5    0.54    0.44
   5   8   5    0.81    0.38
  -5  -8   5    0.90    0.42
   5  -8  -5    0.57    0.39
  -5   8  -5   -0.07    0.54
  -6   8   5    1.37    0.37
   6   8  -5    1.14    0.50
  -6  -8  -5    1.85    0.59
   6  -8   5    0.41    0.58
   6  -8   5    1.29    0.70
  -6   8   5    0.63    0.58
  -6   8   5    0.49    0.47
   6  -8   5    1.74    0.58
  -6   8  -5    1.76    0.52
  -6  -8   5    1.86    0.58
  -6   8  -5    2.39    0.47
   6   8   5    1.24    0.52
  -6   8  -5    2.25    0.75
   6  -8  -5    1.12    0.55
   6  -8  -5    1.63    0.74
   6  -8  -5    0.51    0.54
  -6   8  -5    1.79    0.79
  -7  -8  -5    1.69    0.51
   7  -8   5    1.35    0.65
   7  -8   5    1.66    0.58
   7   8  -5    0.94    0.48
  -7   8   5    0.60    0.57
   7  -8   5    1.56    0.69
   7  -8  -5    1.92    0.58
  -7   8  -5    2.54    0.81
   7  -8  -5    1.98    0.66
  -7  -8   5    1.85    0.52
   7  -8  -5    2.34    0.82
   7   8   5    1.55    0.52
  -8   8   5    0.17    0.54
   8   8  -5    1.39    0.46
   8  -8   5    1.35    0.65
   8  -8   5    0.67    0.57
   8  -8  -5    1.46    0.64
  -8   8  -5    0.39    0.60
   8  -8  -5    0.20    0.51
   8   8   5    1.11    0.47
   0   9   5   -0.15    0.42
   0  -9   5   -0.23    0.35
   0  -9   5    0.04    0.32
   0  -9  -5   -0.09    0.31
   0   9  -5    0.22    0.54
   0  -9  -5    0.07    0.43
   0   9   5   -0.25    0.53
   0   9  -5    0.07    0.41
   0   9  -5    0.09    0.43
  -1   9   5   71.08    7.07
  -1  -9  -5   75.45    6.89
  -1  -9  -5   60.40    6.70
  -1   9   5   69.79    6.72
   1  -9   5   62.97    6.80
  -1   9   5   62.86    6.82
   1  -9   5   67.77    6.89
  -1   9  -5   79.37    6.94
   1  -9  -5   63.28    6.79
  -1   9  -5   73.62    6.99
   1  -9  -5   67.14    6.88
  -1  -9   5   55.73    6.76
  -1  -9   5   65.10    6.74
  -1   9  -5   66.62    6.66
   2  -9   5    0.98    0.50
   2  -9   5    1.13    0.57
  -2   9   5    1.70    0.69
  -2   9   5    0.69    0.56
  -2   9   5    0.45    0.52
  -2  -9  -5    0.32    0.44
  -2  -9  -5    1.07    0.49
  -2  -9   5    0.88    0.39
  -2   9  -5    0.57    0.51
  -2   9  -5    1.03    0.49
  -2   9  -5    1.21    0.53
   2  -9  -5    1.14    0.53
  -2  -9   5    1.46    0.57
   2  -9  -5    1.50    0.36
  -2   9  -5    1.15    0.58
   2  -9  -5    1.35    0.60
  -3   9   5   75.10    8.00
   3  -9   5   91.25    7.95
  -3   9   5   80.38    7.64
  -3  -9  -5   86.40    7.83
  -3   9   5   76.17    7.88
   3  -9   5   82.63    7.51
   3  -9   5   65.64    7.82
   3  -9   5   65.65    7.84
  -3  -9  -5   77.69    7.65
  -3  -9   5   86.21    7.83
  -3   9  -5   81.55    7.91
   3  -9  -5   88.61    7.92
   3  -9  -5   62.93    7.80
  -3  -9   5   80.50    7.64
  -3   9  -5   82.44    7.64
   3  -9  -5   66.93    7.49
   3  -9  -5   82.55    7.87
  -3   9  -5   67.05    8.46
  -4   9   5    0.70    0.53
   4  -9   5    0.02    0.51
   4  -9   5    0.57    0.42
  -4   9   5    0.24    0.46
  -4   9   5    0.41    0.44
   4  -9   5    0.05    0.35
  -4  -9  -5    0.70    0.48
   4  -9   5    0.91    0.62
  -4  -9  -5    0.36    0.30
  -4  -9   5   -0.31    0.39
   4  -9  -5    0.72    0.58
  -4   9  -5   -0.09    0.49
  -4   9  -5    0.98    0.38
  -4   9  -5   -0.15    0.49
  -4   9  -5    0.53    0.46
   4  -9  -5    0.71    0.41
   4  -9  -5    0.28    0.59
  -4  -9   5    0.63    0.31
   4  -9  -5   -0.14    0.39
   5  -9   5   70.33    7.16
  -5   9   5   68.26    7.13
   5  -9   5   61.93    7.12
  -5   9   5   75.17    6.84
   5  -9   5   60.21    6.81
  -5  -9  -5   74.96    7.00
   5   9  -5   71.76    6.68
   5  -9   5   66.20    7.13
  -5   9   5   71.35    7.18
   5  -9  -5   57.70    7.09
   5  -9  -5   64.35    7.14
  -5   9  -5   76.15    6.81
   5   9   5   72.49    6.73
  -5  -9   5   71.35    6.98
  -5   9  -5   70.95    7.14
   5  -9  -5   62.56    6.84
  -5   9  -5   70.27    7.18
   5  -9  -5   75.21    7.18
   6  -9   5    2.74    0.72
  -6   9   5    1.94    0.65
  -6   9   5    3.30    0.53
   6  -9   5    2.38    0.95
   6  -9   5    2.97    0.76
  -6  -9  -5    2.30    0.67
  -6   9   5    2.36    0.87
   6   9  -5    2.30    0.65
  -6   9  -5    2.07    0.54
   6  -9  -5    1.79    0.67
  -6   9  -5    2.31    0.85
  -6  -9   5    3.11    0.71
  -6   9  -5    3.50    0.67
   6   9   5    3.46    0.75
   6  -9  -5    1.07    0.72
   6  -9  -5    3.11    0.76
   7  -9   5   70.47    6.95
  -7   9   5   73.43    6.94
   7  -9   5   58.20    6.58
   7   9  -5   67.75    6.35
  -7  -9  -5   66.36    6.63
   7  -9   5   62.45    6.88
  -7  -9   5   73.16    6.62
   7   9   5   64.09    6.38
  -7   9  -5   62.00    6.89
   7  -9  -5   54.43    6.84
   7  -9  -5   65.04    6.62
   7  -9  -5   79.79    7.10
   0  10   5    1.10    0.70
   0 -10   5   -0.20    0.46
   0 -10  -5    0.33    0.54
   0  10   5    0.13    0.54
   0 -10   5    0.64    0.53
   0  10  -5    0.66    0.60
   0  10  -5   -0.08    0.48
   0 -10  -5    0.91    0.51
  -1  10   5    0.49    0.61
   1 -10   5   -0.05    0.46
   1 -10   5    1.34    0.57
  -1 -10  -5    1.25    0.54
  -1 -10  -5    0.27    0.47
  -1  10   5    0.39    0.51
   1 -10  -5   -0.38    0.43
   1 -10  -5    0.43    0.48
  -1 -10   5    0.03    0.40
  -1  10  -5   -0.04    0.46
  -1 -10   5    0.32    0.46
  -1  10  -5    0.22    0.47
  -2  10   5   -0.02    0.59
   2 -10   5   -0.44    0.45
  -2 -10  -5    0.09    0.41
   2 -10   5   -0.11    0.56
  -2  10   5   -0.34    0.52
  -2 -10  -5   -0.23    0.41
  -2  10   5    0.31    0.58
  -2  10  -5    0.06    0.46
  -2  10  -5    0.12    0.50
  -2 -10   5    0.00    0.42
   2 -10  -5    0.53    0.51
  -2 -10   5   -0.08    0.46
   2 -10  -5    0.64    0.60
  -2  10  -5    0.59    0.62
   3 -10   5    2.32    0.43
  -3  10   5    1.05    0.56
  -3 -10  -5    2.19    0.72
   3 -10   5    1.70    0.68
  -3 -10  -5    2.37    0.59
   3 -10   5    1.39    0.76
  -3  10   5    2.42    0.86
   3 -10  -5    1.90    0.46
   3 -10  -5    2.65    0.86
  -3  10  -5    0.70    0.70
  -3  10  -5    2.24    0.64
  -3 -10   5    3.63    0.83
  -3 -10   5    2.29    0.57
  -3  10  -5    1.81    0.66
   3 -10  -5    2.28    0.78
  -4 -10  -5    0.05    0.31
  -4 -10  -5    0.03    0.46
   4 -10   5    0.50    0.60
   4 -10   5    0.26    0.52
   4 -10   5   -0.21    0.42
  -4  10   5   -0.01    0.50
   4 -10   5    0.30    0.43
  -4  10   5   -0.56    0.49
  -4  10   5    0.45    0.48
   4 -10  -5    0.44    0.53
  -4  10  -5    0.08    0.57
  -4 -10   5    0.18    0.30
  -4 -10   5    0.67    0.53
   4 -10  -5    0.24    0.42
   4 -10  -5    0.43    0.64
  -4  10  -5   -0.26    0.41
   4 -10  -5    0.48    0.44
  -4  10  -5   -0.55    0.49
   0   0   6   96.44    8.90
   0   0   6   84.10    8.88
   0   0  -6   79.55    8.52
   0   0  -6   96.80    8.90
   0   0  -6   98.15    8.90
   0   0   6   88.08    9.01
   0   0   6   89.14    8.66
   0   0  -6   81.32    8.61
   0   0  -6   80.09    8.65
   0   0   6   96.71    8.53
   0   0  -6   87.63    9.01
   0   0   6   81.92    8.61
   0   0  -6  100.01    8.68
   1   0  -6   19.47    2.09
   1   0   6   18.97    2.00
  -1   0  -6   25.23    2.08
   1   0  -6   22.97    1.97
  -1   0  -6   23.65    2.09
  -1   0  -6   19.44    2.07
  -1   0  -6   16.84    2.06
   1   0   6   17.96    2.05
  -1   0   6   24.04    2.08
   1   0  -6   18.36    2.06
  -1   0   6   19.64    1.97
   1   0   6   20.49    2.09
   1   0   6   21.25    2.06
  -1   0   6   19.39    2.06
  -1   0  -6   20.96    1.99
  -1   0  -6   21.73    2.00
   1   0  -6   19.65    2.00
  -1   0   6   19.95    2.05
   1   0   6   19.70    2.07
  -1   0  -6   16.56    2.05
   1   0   6   22.47    2.16
  -1   0   6   18.49    1.95
  -1   0   6   19.90    2.06
   1   0  -6   21.26    2.07
   1   0  -6   20.58    2.09
   1   0   6   20.81    2.04
   1   0  -6   16.81    2.04
  -2   0  -6   13.23    1.44
   2   0  -6   11.92    1.48
   2   0   6   14.88    1.51
  -2   0  -6   15.63    1.53
  -2   0   6   14.54    1.40
  -2   0   6   13.98    1.50
   2   0  -6   13.57    1.43
   2   0  -6   12.40    1.49
   2   0  -6   14.02    1.42
   2   0   6   13.46    1.52
   2   0   6   17.62    1.53
   2   0   6   14.17    1.45
  -2   0  -6   13.21    1.51
  -2   0   6   16.15    1.54
   2   0  -6   12.32    1.51
   2   0  -6   17.65    1.54
   2   0   6   15.87    1.51
  -2   0  -6   15.50    1.45
   2   0   6   14.81    1.52
   3   0   6    1.80    0.28
   3   0  -6    1.68    0.27
  -3   0  -6    1.42    0.37
  -3   0  -6    1.69    0.36
  -3   0  -6    1.48    0.36
  -3   0  -6    1.58    0.40
   3   0  -6    1.92    0.37
  -3   0   6    1.42    0.30
   3   0   6    2.51    0.27
  -3   0   6    1.25    0.31
   3   0  -6    1.74    0.24
  -3   0   6    1.75    0.30
   3   0   6    2.52    0.40
  -3   0   6    2.13    0.37
   3   0   6    1.11    0.32
  -3   0  -6    1.14    0.29
   3   0  -6    1.48    0.29
   3   0   6    1.84    0.39
   3   0  -6    2.04    0.34
   4   0  -6  161.51   17.01
  -4   0  -6  208.49   18.13
   4   0   6  203.87   18.11
   4   0   6  179.34   18.27
   4   0   6  200.08   17.83
   4   0  -6  169.63   17.70
  -4   0   6  196.07   18.06
   4   0   6  188.58   17.75
  -4   0   6  200.61   17.73
  -4   0  -6  150.53   19.46
  -4   0  -6  193.34   17.76
   4   0  -6  167.59   17.81
  -4   0  -6  191.91   17.79
  -5   0  -6    0.26    0.24
  -5   0  -6   -0.10    0.22
  -5   0   6    0.28    0.21
  -5   0  -6    0.70    0.23
  -5   0  -6    0.76    0.20
   5   0   6    0.74    0.27
   5   0   6    0.54    0.23
   5   0  -6    0.69    0.21
  -5   0  -6    0.71    0.32
   5   0  -6    0.61    0.22
  -5   0   6    0.12    0.24
  -5   0   6    0.69    0.18
  -5   0   6    0.64    0.25
   5   0  -6    0.33    0.26
   5   0  -6    0.75    0.25
   5   0   6    0.79    0.35
  -6   0   6  102.83    8.78
  -6   0   6   82.77    9.00
  -6   0  -6   87.36    8.72
   6   0  -6  101.74    8.82
  -6   0  -6   86.61    9.05
   6   0   6   82.64    9.04
  -6   0  -6   83.43    9.68
   6   0  -6   92.70    8.39
   6   0  -6  104.54    8.74
   6   0   6   92.32    8.77
  -6   0   6  102.85    8.78
  -6   0  -6   80.42    8.71
   6   0   6   78.96    8.80
  -6   0  -6   85.86    8.78
   7   0   6    5.17    0.93
   7   0  -6    4.96    0.60
  -7   0   6    4.33    0.65
  -7   0  -6    4.56    0.70
  -7   0  -6    5.54    0.94
  -7   0   6    5.44    0.86
  -7   0  -6    5.47    0.87
   7   0   6    4.44    0.64
  -8   0   6   62.58    6.97
  -8   0  -6   66.34    7.03
   8   0  -6   83.43    6.73
   8   0   6   82.33    6.76
  -8   0  -6   63.79    7.79
  -8   0   6   82.52    7.38
  -8   0  -6   60.48    7.31
  -9   0  -6    0.66    0.36
   9   0  -6    0.81    0.29
  -9   0  -6   -0.05    0.40
   9   0   6    0.38    0.30
  -9   0   6    0.64    0.29
 -10   0  -6   64.09    5.84
  10   0  -6   60.88    5.55
 -10   0  -6   60.28    6.53
  10   0   6   48.81    5.55
 -10   0   6   59.53    5.76
 -11   0  -6    5.93    1.13
 -11   0  -6    5.91    0.86
  11   0  -6    5.34    0.78
 -11   0   6    5.24    0.76
  11   0   6    5.64    0.82
  12   0   6   61.08    5.63
  12   0  -6   55.66    5.57
   0   1  -6    0.12    0.15
   0   1  -6    0.06    0.16
   0   1  -6    0.30    0.17
   0   1   6   -0.09    0.14
   0  -1  -6    0.25    0.17
   0  -1  -6    0.15    0.18
   0  -1   6    0.32    0.16
   0  -1  -6   -0.11    0.16
   0   1   6    0.10    0.18
   0  -1   6    0.06    0.17
   0   1   6    0.03    0.16
   0  -1  -6    0.05    0.15
   0   1  -6    0.13    0.06
   0  -1   6    0.00    0.14
   0   1  -6    0.00    0.15
   0  -1   6   -0.06    0.10
   0  -1   6    0.01    0.18
   0  -1   6    0.07    0.16
   0  -1  -6   -0.19    0.15
   0   1   6   -0.12    0.15
   0  -1   6    0.11    0.17
   0  -1  -6    0.13    0.17
   0   1   6   -0.02    0.16
   0   1  -6   -0.02    0.16
   0   1  -6   -0.16    0.14
   0   1   6   -0.11    0.13
   0  -1   6    0.22    0.17
   0  -1  -6    0.06    0.18
   0  -1  -6    0.17    0.17
   0  -1  -6   -0.07    0.13
   1   1  -6   25.38    2.62
   1   1  -6   32.91    2.60
  -1  -1  -6   23.27    2.68
   1  -1   6   28.80    2.77
  -1  -1  -6   27.26    2.87
  -1   1   6   25.33    2.75
  -1   1   6   28.03    2.65
   1  -1   6   31.12    2.73
   1   1  -6   22.96    2.70
   1  -1   6   26.24    2.65
   1   1  -6   26.01    2.74
  -1  -1  -6   28.52    2.73
  -1  -1  -6   29.98    2.62
  -1   1   6   30.54    2.76
   1  -1   6   22.74    2.69
  -1   1   6   26.56    2.73
   1   1  -6   24.40    2.70
  -1   1   6   27.02    2.65
  -1  -1  -6   28.38    2.73
  -1   1   6   27.92    2.59
  -1   1   6   28.16    2.74
  -1  -1  -6   27.34    2.72
   1  -1   6   31.46    2.62
  -1   1   6   21.39    2.69
  -1  -1   6   28.79    2.72
   1  -1  -6   25.61    2.77
  -1  -1   6   27.74    2.60
   1  -1  -6   30.21    2.72
   1   1   6   23.48    2.85
   1   1   6   26.09    2.76
   1   1   6   25.05    2.58
   1   1   6   26.89    2.73
   1   1   6   21.42    2.64
  -1  -1   6   28.65    2.57
   1  -1  -6   26.51    2.66
   1   1   6   26.01    2.72
  -1  -1   6   29.81    2.73
  -1  -1   6   27.04    2.71
  -1   1  -6   24.64    2.65
  -1   1  -6   26.27    2.77
   1  -1  -6   32.77    2.75
  -1   1  -6   27.44    2.69
   1   1   6   25.83    2.71
  -1  -1   6   26.43    2.57
  -1   1  -6   31.98    2.74
  -1   1  -6   25.45    2.71
  -1   1  -6   24.87    2.72
   1  -1  -6   27.88    2.72
   2  -1   6   24.56    2.29
  -2   1   6   23.75    2.31
  -2   1   6   22.89    2.28
   2  -1   6   19.04    2.17
  -2   1   6   25.49    2.29
   2   1  -6   24.11    2.27
   2   1  -6   21.58    2.26
   2  -1   6   22.03    2.32
  -2  -1  -6   24.38    2.26
   2  -1   6   26.34    2.31
   2  -1   6   22.97    2.22
   2   1  -6   26.10    2.16
  -2   1   6   21.73    2.15
   2   1  -6   25.94    2.28
   2   1  -6   19.63    2.16
  -2  -1  -6   21.41    2.28
   2   1  -6   24.47    2.16
   2  -1  -6   24.52    2.34
  -2   1  -6   17.96    2.27
   2   1   6   23.53    2.19
  -2  -1   6   23.42    2.29
  -2  -1   6   18.61    2.24
  -2   1  -6   17.89    2.48
   2  -1  -6   20.86    2.23
   2   1   6   25.39    2.31
   2  -1  -6   17.71    2.25
   2  -1  -6   24.58    2.31
   2   1   6   17.97    2.25
   2   1   6   21.66    2.28
   2  -1  -6   22.37    2.27
   2  -1  -6   24.21    2.18
   2   1   6   25.55    2.47
  -2   1  -6   21.44    2.28
  -2   1  -6   22.78    2.30
  -2   1  -6   22.35    2.28
  -2   1  -6   23.36    2.29
  -2   1  -6   20.57    2.20
   3  -1   6    8.71    1.06
   3  -1   6   10.11    1.00
   3   1  -6    7.67    0.95
  -3  -1  -6    8.81    1.00
  -3  -1  -6   10.99    1.09
   3  -1   6   11.93    1.07
   3   1  -6    9.39    1.04
   3  -1   6    8.94    1.01
  -3   1   6    8.82    1.07
  -3  -1  -6    6.78    0.99
   3   1  -6    8.99    1.02
  -3   1   6    8.42    1.04
   3   1  -6   10.23    1.04
   3   1  -6    8.29    0.96
   3  -1   6   10.19    1.08
  -3  -1   6   10.20    1.06
  -3   1  -6    7.83    1.16
  -3   1  -6   11.01    1.12
   3   1   6   10.24    1.07
  -3   1  -6    8.04    1.03
  -3  -1   6   11.25    1.07
   3  -1  -6    9.28    1.06
  -3  -1   6    9.08    1.03
   3  -1  -6    9.92    0.99
   3   1   6    7.38    1.15
   3  -1  -6   10.16    1.06
  -3   1  -6   10.13    1.09
   3   1   6    9.97    0.98
   3  -1  -6    9.88    1.01
   3   1   6   11.00    1.08
   3  -1  -6    9.19    1.05
  -3  -1   6    8.69    0.99
   3   1   6    9.04    1.10
   4  -1   6   29.77    2.60
   4   1  -6   26.39    2.50
  -4   1   6   23.45    2.67
  -4  -1  -6   22.06    2.59
   4   1  -6   30.34    2.68
   4  -1   6   25.08    2.70
   4  -1   6   27.06    2.57
  -4  -1  -6   23.29    2.60
  -4  -1  -6   24.92    2.92
   4  -1   6   32.01    2.71
   4   1  -6   26.21    2.50
   4  -1   6   27.60    2.71
  -4  -1  -6   28.12    2.68
  -4  -1  -6   27.39    2.69
   4   1  -6   27.71    2.63
  -4   1   6   26.62    2.68
   4  -1  -6   31.35    2.57
   4   1   6   24.43    2.89
  -4   1  -6   21.31    2.65
   4  -1  -6   31.77    2.61
  -4   1  -6   21.91    2.94
   4   1   6   27.09    2.66
  -4   1  -6   25.86    2.76
  -4  -1   6   26.41    2.72
   4  -1  -6   32.77    2.72
  -4  -1   6   24.24    2.65
   4   1   6   29.55    2.68
   4   1   6   28.23    2.80
   4  -1  -6   24.10    2.69
   4  -1  -6   23.76    2.66
  -4   1  -6   24.82    2.69
  -4   1  -6   22.08    2.64
  -4  -1   6   29.50    2.67
  -5   1   6    4.07    0.66
  -5  -1  -6    4.03    0.64
  -5  -1  -6    6.26    0.69
   5  -1   6    5.15    0.68
   5   1  -6    6.23    0.68
   5  -1   6    5.88    0.62
   5   1  -6    5.39    0.56
  -5  -1  -6    5.32    0.75
   5  -1   6    4.66    0.61
   5  -1   6    4.97    0.65
  -5   1   6    4.97    0.76
  -5  -1  -6    4.55    0.53
   5   1  -6    4.89    0.58
  -5   1   6    5.00    0.63
  -5  -1  -6    4.33    0.54
   5  -1   6    6.52    0.72
  -5  -1   6    4.56    0.62
  -5  -1   6    4.54    0.70
   5   1   6    3.77    0.75
   5  -1  -6    4.96    0.58
  -5   1  -6    4.57    0.76
  -5   1  -6    3.14    0.74
   5   1   6    3.92    0.61
   5  -1  -6    4.69    0.67
  -5  -1   6    4.92    0.63
   5  -1  -6    4.73    0.61
   5  -1  -6    5.17    0.61
  -5   1  -6    5.63    0.66
   5  -1  -6    5.16    0.66
  -5   1  -6    4.83    0.70
   5   1   6    5.83    0.65
  -5   1  -6    5.69    0.65
   6  -1   6   10.76    1.30
  -6  -1  -6   13.79    1.35
  -6   1   6   11.84    1.35
  -6  -1  -6    8.89    1.46
   6  -1   6   10.67    1.35
   6  -1   6   14.42    1.40
   6   1  -6   12.19    1.24
   6   1  -6   12.23    1.47
  -6  -1  -6   13.95    1.37
  -6   1   6   12.52    1.29
   6  -1   6   13.97    1.33
   6   1  -6   15.03    1.37
   6   1  -6   12.08    1.20
  -6   1   6   12.07    1.46
   6   1   6    9.47    1.45
   6  -1  -6   13.21    1.28
  -6  -1   6   11.10    1.29
  -6   1  -6   13.18    1.51
   6  -1  -6   13.01    1.35
   6   1   6   13.18    1.34
  -6   1  -6   12.77    1.34
  -6   1  -6    8.55    1.51
  -6  -1   6   13.76    1.33
  -6   1  -6    9.06    1.33
   6  -1  -6   13.85    1.39
  -6  -1   6    9.41    1.39
   6  -1  -6   12.70    1.30
  -6   1  -6   11.42    1.29
   6   1   6   13.40    1.31
   7   1  -6    6.33    0.63
  -7   1   6    5.59    0.77
  -7   1   6    6.06    0.92
  -7  -1  -6    6.61    0.76
   7  -1   6    5.50    0.73
  -7   1   6    4.41    0.61
  -7  -1  -6    5.35    0.87
   7  -1   6    5.25    0.77
  -7   1  -6    7.58    0.84
  -7  -1   6    5.80    0.91
  -7   1  -6    3.98    0.67
  -7   1  -6    5.19    0.66
   7  -1  -6    5.02    0.68
  -7  -1   6    5.99    0.69
  -7   1  -6    4.49    0.92
  -7   1  -6    5.50    0.93
   7   1   6    5.50    0.92
  -8   1   6   12.12    1.76
   8  -1   6   13.21    1.52
  -8  -1  -6   14.31    1.57
  -8   1   6   14.16    1.57
  -8  -1  -6   13.61    1.79
   8   1  -6   16.04    1.42
  -8  -1   6   15.92    1.82
  -8   1  -6   12.99    1.83
  -8  -1   6   15.61    1.51
   8  -1  -6   15.66    1.51
  -8   1  -6   12.04    1.58
  -8   1  -6   11.15    1.75
  -9   1   6    6.16    0.80
  -9  -1  -6    6.10    1.00
   9  -1   6    4.54    0.77
   9   1  -6    5.96    0.67
  -9  -1  -6    4.97    0.76
  -9   1  -6    7.37    0.90
  -9  -1   6    5.24    0.67
  -9   1  -6    5.68    1.07
   9  -1  -6    4.90    0.73
  -9  -1   6    3.66    0.92
 -10   1   6   19.15    2.04
  10  -1   6   15.07    1.93
 -10  -1  -6   19.19    2.02
  10   1  -6   20.98    1.87
 -10  -1  -6   18.91    2.34
 -10   1  -6   17.55    2.05
 -10   1  -6   15.26    2.32
  10   1   6   17.40    1.90
 -10  -1   6   19.25    1.92
  10  -1  -6   20.97    1.97
 -11   1   6    0.59    0.38
  11   1  -6    0.09    0.27
  11  -1   6    0.22    0.41
 -11   1  -6   -0.32    0.52
  11  -1  -6    0.20    0.37
  11   1   6    0.35    0.35
 -11   1  -6    0.10    0.36
  11   1   6   -0.63    0.44
  12   1  -6    5.08    0.68
 -12   1  -6    3.41    1.00
 -12   1  -6    4.70    0.86
  12   1   6    3.26    0.70
  12  -1  -6    5.17    0.78
   0  -2   6  791.58   73.77
   0   2   6  857.28   73.79
   0   2   6  722.71   71.25
   0   2   6  653.15   71.60
   0  -2  -6  708.36   73.75
   0   2  -6  707.03   70.75
   0   2  -6  778.65   68.54
   0  -2  -6  698.71   71.59
   0   2  -6  828.89   71.62
   0   2   6  752.50   70.77
   0  -2   6  717.40   71.25
   0  -2   6  798.37   70.75
   0  -2   6  764.55   68.53
   0  -2   6  674.95   71.58
   0  -2  -6  786.52   73.77
   0  -2  -6  741.82   68.53
   0  -2  -6  722.97   74.93
   0  -2  -6  779.07   70.76
   0  -2   6  753.55   70.76
   0  -2  -6  705.04   71.59
  -1   2   6   34.26    3.58
  -1   2   6   34.87    3.51
   1  -2   6   36.45    3.52
  -1  -2  -6   37.56    3.36
   1   2  -6   36.02    3.55
   1   2  -6   34.30    3.40
  -1   2   6   33.07    3.51
  -1  -2  -6   30.56    3.48
  -1  -2  -6   32.50    3.48
   1  -2   6   38.34    3.36
   1   2  -6   37.74    3.34
  -1   2   6   40.87    3.52
  -1  -2  -6   36.89    3.51
  -1  -2  -6   34.87    3.36
  -1  -2  -6   35.19    3.51
  -1  -2  -6   32.68    3.51
   1  -2   6   42.49    3.59
  -1  -2  -6   32.38    3.71
   1  -2   6   41.33    3.53
  -1  -2  -6   33.32    3.50
  -1   2   6   37.08    3.44
  -1  -2   6   37.43    3.34
   1   2   6   32.03    3.69
   1  -2  -6   37.85    3.59
  -1  -2   6   34.77    3.50
   1  -2  -6   30.63    3.50
  -1  -2   6   31.72    3.48
   1  -2  -6   42.97    3.54
   1  -2  -6   28.84    3.33
   1   2   6   37.86    3.53
   1   2   6   41.66    3.37
  -1   2  -6   28.35    3.56
   1   2   6   31.13    3.41
   1  -2  -6   36.86    3.52
   1   2   6   32.51    3.48
  -1   2  -6   38.40    3.43
  -1   2  -6   33.81    3.51
   1   2   6   31.52    3.56
  -1   2  -6   33.70    3.83
  -1   2  -6   35.12    3.51
  -2   2   6  381.26   37.40
   2   2  -6  442.23   35.79
  -2   2   6  386.58   35.80
   2   2  -6  375.13   37.39
   2  -2   6  355.20   36.96
   2  -2   6  426.28   38.55
   2   2  -6  434.33   37.23
  -2   2   6  426.04   37.27
   2   2  -6  354.24   37.80
  -2  -2  -6  343.99   37.37
  -2  -2  -6  380.06   37.23
   2  -2   6  438.46   37.26
  -2   2   6  429.57   37.44
   2  -2   6  364.14   35.81
   2  -2  -6  332.90   38.52
   2  -2  -6  379.33   37.42
  -2   2  -6  441.15   36.97
   2   2   6  379.61   35.80
  -2   2  -6  337.15   38.51
  -2   2  -6  424.10   35.82
  -2   2  -6  352.81   37.40
  -2   2  -6  325.37   37.40
  -2   2  -6  357.73   38.51
   2  -2  -6  370.57   37.24
   2  -2  -6  389.41   36.97
   2  -2  -6  432.63   37.45
  -2   2  -6  362.29   36.94
  -2  -2   6  362.71   37.38
   2  -2  -6  399.32   35.81
   2   2   6  415.79   37.42
   2   2   6  442.18   36.93
  -2  -2   6  438.15   37.23
  -3  -2  -6    0.22    0.16
  -3  -2  -6    0.43    0.25
  -3   2   6   -0.13    0.13
  -3   2   6    0.31    0.22
  -3   2   6    0.05    0.15
  -3  -2  -6    0.03    0.17
   3  -2   6    0.54    0.27
   3  -2   6    0.30    0.22
  -3   2   6    0.33    0.14
  -3   2   6   -0.11    0.20
   3   2  -6    0.06    0.15
   3  -2   6    0.11    0.20
  -3   2   6    0.38    0.19
   3  -2   6   -0.11    0.21
   3  -2   6    0.18    0.20
   3   2  -6   -0.09    0.16
   3   2  -6   -0.14    0.16
  -3   2   6    0.03    0.16
  -3   2   6   -0.02    0.21
   3   2  -6   -0.24    0.15
   3   2  -6    0.06    0.14
   3  -2   6    0.14    0.22
   3   2  -6    0.28    0.19
  -3   2  -6    0.11    0.21
   3   2   6   -0.23    0.17
  -3   2  -6    0.09    0.19
  -3   2  -6    0.04    0.20
   3  -2  -6    0.14    0.22
   3   2   6    0.29    0.19
   3  -2  -6   -0.05    0.18
  -3   2  -6   -0.08    0.18
  -3   2  -6   -0.11    0.22
   3  -2  -6    0.15    0.21
   3   2   6    0.21    0.29
  -3   2  -6    0.08    0.18
  -3  -2   6    0.39    0.23
  -3  -2   6   -0.08    0.15
  -3  -2   6    0.06    0.20
  -3   2  -6   -0.27    0.19
  -3   2  -6    0.17    0.15
  -3   2  -6   -0.03    0.23
   3  -2  -6    0.09    0.21
   3  -2  -6    0.73    0.24
  -4  -2  -6  334.49   30.43
   4   2  -6  274.40   31.86
  -4  -2  -6  321.03   30.43
   4   2  -6  336.68   29.15
   4  -2   6  320.70   30.14
   4  -2   6  343.36   29.24
   4  -2   6  280.63   31.40
   4   2  -6  316.62   30.86
  -4   2   6  338.92   30.41
  -4  -2  -6  305.29   30.35
  -4  -2  -6  267.60   30.33
   4  -2   6  361.27   30.56
  -4  -2  -6  287.10   33.27
   4   2  -6  286.45   29.13
   4   2  -6  360.84   30.49
   4   2  -6  332.78   30.31
   4  -2  -6  335.93   30.15
  -4   2  -6  300.08   33.38
   4  -2  -6  269.25   31.40
   4  -2  -6  353.49   29.23
  -4   2  -6  356.07   30.93
  -4   2  -6  341.09   30.54
   4  -2  -6  332.17   30.40
  -4  -2   6  326.23   30.34
   4   2   6  331.36   30.50
   4   2   6  277.01   32.01
   4   2   6  298.99   30.31
  -4  -2   6  304.65   30.34
   5   2  -6    0.14    0.14
   5  -2   6    0.17    0.19
  -5   2   6    0.39    0.26
   5   2  -6    0.32    0.14
   5  -2   6    0.58    0.28
  -5  -2  -6    0.37    0.24
   5  -2   6    0.24    0.22
   5   2  -6    0.31    0.16
   5  -2   6    0.05    0.21
   5   2  -6    0.33    0.22
   5   2  -6    0.47    0.27
  -5   2   6    0.19    0.23
  -5  -2  -6    0.11    0.22
  -5  -2  -6    0.53    0.26
   5  -2   6    0.33    0.20
   5   2   6    0.40    0.19
  -5   2  -6    0.15    0.22
  -5  -2   6   -0.09    0.19
   5   2   6    1.13    0.47
  -5   2  -6    0.74    0.32
   5  -2  -6    0.45    0.25
   5   2   6    0.36    0.24
  -5   2  -6   -0.04    0.27
   5   2   6    0.83    0.34
   5  -2  -6    0.16    0.20
   5  -2  -6    0.23    0.25
  -5   2  -6    0.55    0.29
  -5  -2   6    0.08    0.20
  -5   2  -6    0.19    0.22
   5  -2  -6    0.63    0.28
   5  -2  -6    0.29    0.23
  -6  -2  -6  212.22   22.98
   6   2  -6  237.89   21.38
   6  -2   6  220.11   21.09
  -6   2   6  223.41   21.06
   6  -2   6  221.74   20.76
   6   2  -6  245.12   22.95
   6  -2   6  208.54   21.64
   6  -2   6  220.60   20.18
  -6   2   6  201.81   21.43
  -6  -2  -6  222.82   20.91
   6   2  -6  222.56   20.04
  -6   2   6  191.05   20.96
   6  -2   6  212.94   20.97
  -6  -2  -6  234.60   20.93
   6   2  -6  220.66   20.04
   6  -2   6  215.49   20.76
  -6   2  -6  211.72   23.09
  -6   2  -6  213.36   21.03
  -6   2  -6  240.90   21.05
   6  -2  -6  206.99   21.07
   6   2   6  180.52   21.40
   6   2   6  241.97   22.24
   6  -2  -6  201.18   20.14
  -6  -2   6  199.37   20.87
  -6   2  -6  191.77   21.38
   6  -2  -6  248.97   20.79
  -6   2  -6  198.01   20.98
   6  -2  -6  227.78   21.66
   6   2   6  246.14   21.04
   7  -2   6    0.23    0.31
  -7   2   6    0.71    0.40
   7  -2   6    0.62    0.30
   7   2  -6    0.40    0.32
  -7  -2  -6   -0.14    0.27
  -7  -2  -6    0.31    0.25
   7   2  -6    0.06    0.13
  -7   2   6    0.16    0.24
   7   2  -6    0.51    0.29
   7   2  -6    0.16    0.14
  -7   2   6    0.13    0.26
   7  -2  -6    0.40    0.30
  -7   2  -6    0.18    0.24
   7  -2  -6   -0.18    0.21
   7   2   6    0.17    0.38
  -7   2  -6   -0.04    0.36
   7   2   6   -0.12    0.30
  -7   2  -6    0.06    0.26
  -7   2  -6   -0.09    0.22
  -7  -2   6   -0.02    0.17
  -7   2  -6   -0.10    0.29
  -8  -2  -6  159.18   18.80
   8   2  -6  186.46   16.35
  -8  -2  -6  170.87   17.07
  -8   2   6  189.76   17.64
   8  -2   6  195.28   16.54
  -8   2   6  153.24   17.11
  -8   2   6  171.83   17.15
   8   2  -6  189.34   17.60
   8   2   6  209.47   18.34
   8  -2  -6  178.29   16.49
  -8   2  -6  161.65   17.16
  -8   2  -6  184.21   17.20
  -8  -2   6  165.30   17.01
  -8   2  -6  197.21   19.02
  -9   2   6    0.21    0.27
   9  -2   6   -0.18    0.25
  -9  -2  -6    0.10    0.36
   9   2  -6    0.23    0.19
  -9  -2  -6    0.39    0.25
  -9   2  -6   -0.30    0.29
   9  -2  -6   -0.02    0.30
   9   2   6   -0.32    0.50
  -9   2  -6    0.35    0.47
  -9   2  -6    0.20    0.20
  -9   2  -6    0.35    0.23
  -9  -2   6    0.00    0.17
 -10   2   6   71.90    8.41
  10   2  -6   85.72    7.95
  10  -2   6   76.59    8.11
  10  -2  -6  101.94    8.17
 -10   2  -6   78.56    8.45
 -10   2  -6   91.61    9.48
  10   2   6  103.86    9.29
  11   2  -6   -0.02    0.22
 -11   2   6    0.31    0.36
  11   2   6   -0.34    0.44
 -11   2  -6    0.15    0.59
 -11   2  -6   -0.26    0.36
 -12   2   6   56.24    5.23
  12   2  -6   50.43    4.87
 -12   2  -6   47.78    5.25
   0  -3  -6    0.14    0.22
   0  -3  -6   -0.01    0.15
   0  -3  -6    0.06    0.21
   0   3   6   -0.13    0.18
   0  -3  -6   -0.18    0.19
   0  -3  -6    0.19    0.18
   0   3  -6   -0.06    0.19
   0  -3  -6   -0.18    0.17
   0  -3   6    0.07    0.22
   0  -3  -6    0.06    0.17
   0  -3   6    0.05    0.21
   0  -3  -6    0.07    0.16
   0   3  -6   -0.14    0.18
   0   3   6    0.02    0.22
   0   3  -6    0.30    0.20
   0   3   6    0.09    0.22
   0   3  -6   -0.13    0.20
   0  -3   6    0.00    0.20
   0   3   6   -0.17    0.22
   0   3  -6   -0.37    0.15
   0  -3   6    0.66    0.26
   0   3   6    0.16    0.23
   0  -3  -6    0.02    0.20
   1   3  -6    0.08    0.24
   1   3  -6    0.33    0.22
   1   3  -6    0.32    0.20
  -1   3   6   -0.16    0.21
   1  -3   6    0.53    0.27
   1  -3   6    0.35    0.24
  -1  -3  -6    0.20    0.19
  -1  -3  -6    0.12    0.22
   1   3  -6    0.83    0.25
   1   3  -6    0.15    0.19
   1  -3   6   -0.04    0.22
  -1   3   6    0.49    0.26
  -1   3   6    0.29    0.26
   1  -3   6    0.17    0.21
  -1   3   6    0.42    0.24
   1  -3   6    0.58    0.25
   1  -3   6    0.38    0.28
  -1   3   6    0.47    0.28
  -1   3  -6    0.35    0.23
  -1   3  -6    0.24    0.25
  -1  -3   6    0.28    0.21
  -1   3  -6    0.04    0.22
   1  -3  -6    0.30    0.23
  -1  -3   6    0.22    0.20
  -1   3  -6    0.19    0.25
   1   3   6   -0.05    0.18
   1   3   6    0.24    0.22
  -1   3  -6    0.48    0.27
   1  -3  -6    0.25    0.24
   1   3   6    0.90    0.26
   1   3   6    0.08    0.23
  -1   3  -6    0.16    0.19
   1  -3  -6    0.39    0.25
   1  -3  -6    0.26    0.24
   1  -3  -6    0.51    0.24
  -1  -3   6    0.48    0.18
   1   3   6    0.75    0.27
   1  -3  -6    0.12    0.22
   2  -3   6    5.78    0.78
  -2   3   6    5.62    0.78
   2   3  -6    5.30    0.65
  -2   3   6    5.66    0.75
  -2   3   6    5.57    0.71
  -2   3   6    5.00    0.70
   2  -3   6    8.92    0.84
  -2  -3  -6    5.59    0.70
   2  -3   6    7.23    0.74
  -2  -3  -6    5.62    0.71
  -2  -3  -6    5.21    0.73
   2  -3   6    6.10    0.72
  -2   3   6    2.98    0.70
   2   3  -6    5.94    0.73
   2  -3   6    5.40    0.74
  -2   3   6    5.76    0.79
   2  -3   6    5.51    0.82
   2   3   6    5.98    0.76
  -2   3  -6    6.62    0.79
  -2  -3   6    5.18    0.71
   2   3   6    4.83    0.71
  -2   3  -6    7.15    0.77
  -2   3  -6    5.03    0.67
  -2  -3   6    5.25    0.66
   2   3   6    7.88    0.74
  -2   3  -6    4.89    0.82
   2  -3  -6    4.86    0.76
   2   3   6    6.27    0.69
   2  -3  -6    6.38    0.73
   2  -3  -6    6.68    0.77
   2  -3  -6    4.40    0.68
  -2   3  -6    6.72    0.82
   2   3   6    5.85    0.69
  -2  -3   6    5.75    0.72
   2  -3  -6    5.52    0.76
  -2   3  -6    5.76    0.71
   2   3   6    6.87    0.92
   3  -3   6   32.73    3.05
   3  -3   6   29.86    2.89
  -3   3   6   32.08    3.02
  -3   3   6   23.35    2.99
   3   3  -6   24.53    2.78
  -3   3   6   25.85    2.89
  -3  -3  -6   26.09    2.94
  -3   3   6   31.21    2.86
   3  -3   6   30.30    3.07
   3   3  -6   23.19    2.92
   3   3  -6   29.63    3.00
  -3   3   6   34.55    3.04
  -3  -3  -6   28.80    2.93
  -3  -3  -6   31.60    2.98
   3  -3   6   31.21    2.95
   3  -3   6   27.69    3.01
   3  -3  -6   31.57    2.95
  -3  -3   6   26.42    2.91
  -3  -3   6   29.10    2.96
  -3   3  -6   30.91    3.05
  -3   3  -6   29.88    2.87
  -3   3  -6   29.64    3.02
   3   3   6   32.69    3.01
  -3   3  -6   22.46    2.99
  -3   3  -6   23.84    3.28
  -3   3  -6   34.08    2.92
   3   3   6   27.20    2.83
   3   3   6   28.54    2.95
   3  -3  -6   36.99    3.07
   3  -3  -6   28.50    2.85
   3  -3  -6   29.30    3.03
  -3   3  -6   28.53    2.91
  -3   3  -6   34.64    3.04
   3  -3  -6   32.67    3.08
   3   3   6   27.41    3.24
   3   3   6   34.58    2.97
   4   3  -6    0.38    0.23
   4   3  -6    0.20    0.21
   4   3  -6    0.52    0.17
   4  -3   6    1.02    0.28
   4  -3   6    0.11    0.22
  -4   3   6    0.17    0.22
  -4   3   6    0.09    0.15
  -4   3   6    0.46    0.28
   4   3  -6    0.13    0.19
  -4  -3  -6    0.38    0.15
  -4   3   6    0.26    0.17
   4   3  -6    0.12    0.18
   4  -3   6    0.77    0.28
  -4  -3  -6    0.35    0.16
   4  -3   6   -0.07    0.20
   4  -3   6    0.59    0.28
  -4  -3  -6    0.33    0.23
  -4   3  -6    0.24    0.17
  -4   3  -6    0.23    0.14
   4   3   6   -0.23    0.27
  -4   3  -6   -0.06    0.24
   4  -3  -6    0.41    0.27
  -4  -3   6    0.40    0.21
  -4   3  -6    0.21    0.27
  -4   3  -6    0.31    0.26
   4   3   6    0.56    0.23
  -4  -3   6    0.39    0.23
   4   3   6    0.52    0.25
  -4   3  -6    0.48    0.19
   4  -3  -6    0.31    0.26
   4  -3  -6    0.38    0.25
   4  -3  -6    0.58    0.26
   4  -3  -6    0.86    0.30
  -4   3  -6   -0.20    0.24
  -4   3  -6    0.35    0.21
   4   3   6    0.92    0.24
  -5   3   6    4.28    0.76
   5  -3   6    6.72    0.83
  -5  -3  -6    5.48    0.73
   5   3  -6    4.52    0.65
   5  -3   6    3.85    0.72
   5  -3   6    4.79    0.70
   5   3  -6    4.51    0.56
   5  -3   6    6.05    0.71
   5   3  -6    4.67    0.59
   5   3  -6    5.56    0.75
  -5  -3  -6    5.96    0.69
   5   3  -6    4.76    0.75
  -5  -3  -6    4.66    0.67
   5   3  -6    5.32    0.60
   5  -3   6    7.06    0.79
   5   3   6    6.36    0.93
  -5  -3   6    6.57    0.70
   5  -3  -6    5.72    0.81
   5  -3  -6    5.56    0.71
  -5   3  -6    4.71    0.79
  -5  -3   6    4.55    0.66
   5  -3  -6    5.55    0.79
   5   3   6    6.70    0.74
  -5   3  -6    4.59    0.80
   5   3   6    4.82    0.61
   5  -3  -6    6.91    0.77
   5  -3  -6    5.32    0.72
  -5   3  -6    3.10    0.81
   5   3   6    5.02    0.98
   6  -3   6    0.21    0.23
  -6   3   6    0.11    0.28
   6   3  -6    0.11    0.15
   6  -3   6    0.04    0.25
   6   3  -6    0.17    0.28
   6   3  -6    0.16    0.29
   6  -3   6   -0.01    0.24
   6  -3   6    0.28    0.25
  -6  -3  -6    0.27    0.22
  -6   3   6    0.25    0.28
   6   3  -6   -0.05    0.11
  -6  -3  -6    0.01    0.23
   6   3  -6    0.17    0.22
   6  -3   6    0.43    0.31
  -6   3  -6   -0.25    0.28
   6   3   6    0.20    0.30
  -6   3  -6   -0.19    0.23
   6  -3  -6   -0.02    0.25
   6  -3  -6    0.24    0.27
  -6   3  -6    0.17    0.25
  -6  -3   6   -0.26    0.18
   6  -3  -6   -0.20    0.27
  -6   3  -6   -0.19    0.34
   6   3   6   -0.03    0.35
   6  -3  -6    0.11    0.26
   6  -3  -6    0.07    0.25
   7   3  -6    0.97    0.46
  -7   3   6    0.58    0.32
   7  -3   6    0.88    0.39
   7  -3   6    1.30    0.44
  -7   3   6    0.77    0.44
  -7  -3  -6    0.69    0.32
   7   3  -6    0.97    0.18
  -7  -3  -6    0.80    0.29
   7   3  -6    0.75    0.19
   7   3  -6    0.66    0.39
   7  -3  -6    0.62    0.37
   7  -3  -6    1.38    0.39
  -7   3  -6    0.90    0.35
  -7   3  -6    0.47    0.39
   7   3   6    0.67    0.48
  -7   3  -6    1.10    0.52
  -7   3  -6    1.02    0.47
  -7  -3   6    1.10    0.27
  -8  -3  -6   10.35    1.35
   8   3  -6   10.50    1.04
  -8  -3  -6   10.54    1.17
   8  -3   6    9.36    1.25
  -8   3   6   11.06    1.33
   8   3  -6   10.01    1.40
   8   3  -6    8.93    1.03
   8   3  -6   11.14    1.46
  -8   3  -6   14.76    1.68
  -8   3  -6   10.20    1.38
   8  -3  -6   11.80    1.27
  -8  -3   6   11.12    1.11
   8   3   6   12.03    1.71
  -8   3  -6   12.07    1.28
   9   3  -6    8.09    1.20
  -9  -3  -6    6.85    0.81
   9   3  -6    6.12    0.71
  -9   3   6    8.12    1.10
   9   3  -6    7.17    0.72
  -9   3  -6    5.16    1.00
  -9   3  -6    7.22    0.92
  -9   3  -6    6.46    1.24
   9   3   6    8.83    1.46
  10   3  -6    3.07    0.41
  10   3  -6    3.73    0.89
 -10   3   6    2.31    0.66
  10   3   6    3.04    0.97
 -10   3  -6    4.12    0.96
 -10   3  -6    2.44    0.70
 -10   3  -6    3.55    0.54
  11   3  -6    1.82    0.32
 -11   3   6    0.73    0.49
  11   3   6    1.31    0.80
 -11   3  -6    1.07    0.50
  12   3  -6    9.92    1.08
 -12   3   6    9.90    1.37
 -12   3  -6   10.55    1.46
   0  -4  -6   95.69   11.12
   0  -4   6  124.79   11.16
   0   4  -6  113.48   12.13
   0   4   6  121.37   10.98
   0  -4   6  113.43   11.11
   0   4   6  134.52   11.45
   0  -4  -6  114.01   11.12
   0   4  -6  115.87   10.65
   0   4   6  102.15   11.08
   0  -4   6  125.44   10.91
   0   4  -6  111.82   10.96
   0   4  -6  103.78   11.09
   0  -4  -6  115.83   10.91
   0   4   6  104.05   11.14
   0  -4   6  124.78   11.38
   0  -4  -6   99.66   11.36
   0  -4  -6  120.16   11.15
   0   4  -6  104.16   11.42
   0  -4   6  132.16   10.90
   0  -4   6  113.16   11.38
   0   4   6  108.36   10.65
  -1  -4  -6    3.27    0.57
   1  -4   6    4.91    0.56
   1   4  -6    3.66    0.48
   1   4  -6    3.02    0.49
   1  -4   6    2.76    0.58
  -1   4   6    2.93    0.59
  -1   4   6    3.59    0.62
   1   4  -6    4.31    0.56
  -1  -4  -6    2.86    0.53
  -1   4   6    3.15    0.53
  -1   4   6    3.20    0.56
   1  -4   6    3.50    0.59
   1   4  -6    3.21    0.56
  -1   4   6    3.31    0.54
   1  -4   6    3.51    0.50
   1   4  -6    3.78    0.54
   1  -4   6    3.56    0.50
   1  -4   6    2.28    0.49
  -1   4  -6    3.10    0.51
   1   4   6    3.48    0.57
   1  -4  -6    4.01    0.51
   1  -4  -6    3.83    0.55
   1   4   6    3.66    0.50
   1   4   6    4.08    0.55
   1  -4  -6    4.15    0.50
   1   4   6    2.75    0.49
  -1  -4   6    2.80    0.55
  -1   4  -6    3.41    0.60
   1  -4  -6    3.43    0.58
   1  -4  -6    2.88    0.51
   1   4   6    4.32    0.60
   1  -4  -6    4.09    0.63
  -1   4  -6    2.99    0.59
   1  -4  -6    3.76    0.51
   1  -4  -6    3.69    0.52
  -1   4  -6    2.51    0.48
   1  -4  -6    3.35    0.57
  -1   4  -6    3.82    0.56
  -1  -4   6    2.72    0.51
  -1  -4   6    2.39    0.49
   2  -4   6  146.38   15.66
   2   4  -6  184.72   14.95
   2  -4   6  170.23   15.44
   2   4  -6  163.05   17.01
   2   4  -6  175.38   15.57
  -2   4   6  159.14   15.62
   2  -4   6  187.12   15.66
  -2  -4  -6  142.16   15.60
  -2  -4  -6  186.10   15.60
  -2   4   6  146.08   15.43
   2  -4   6  144.21   14.96
   2   4   6  150.53   14.95
   2   4   6  160.90   15.39
   2  -4  -6  190.12   15.47
   2  -4  -6  150.23   16.08
   2   4   6  138.64   15.53
  -2   4  -6  139.71   16.07
  -2  -4   6  161.73   15.60
   2   4   6  162.06   16.07
   2  -4  -6  143.51   14.95
   2  -4  -6  165.86   15.64
   2   4   6  168.89   15.65
   2  -4  -6  170.35   15.69
  -2   4  -6  162.91   15.63
  -2   4  -6  177.37   15.43
   3   4  -6   14.19    1.57
   3  -4   6   17.22    1.70
  -3   4   6   14.00    1.65
   3  -4   6   14.32    1.57
  -3   4   6   16.38    1.64
   3  -4   6   16.14    1.58
   3  -4   6   14.49    1.64
   3  -4   6   15.94    1.67
  -3   4   6   11.45    1.52
   3   4  -6   13.90    1.47
  -3   4   6   16.18    1.67
  -3   4   6   12.90    1.51
  -3  -4  -6   13.36    1.55
  -3  -4  -6   14.82    1.53
   3   4  -6   12.86    1.63
  -3  -4  -6   13.71    1.58
  -3   4  -6   10.83    1.76
   3   4   6   14.32    1.60
   3  -4  -6   15.04    1.54
   3   4   6   14.13    1.51
  -3   4  -6   15.49    1.53
   3   4   6   15.20    1.59
   3  -4  -6   14.27    1.66
   3  -4  -6   16.08    1.61
  -3  -4   6   14.87    1.54
  -3   4  -6   16.39    1.69
  -3   4  -6   15.70    1.63
   3  -4  -6   15.13    1.66
  -3  -4   6   13.10    1.56
   3   4   6   15.63    1.50
  -3   4  -6   19.15    1.72
   3   4   6   12.92    1.77
   3  -4  -6   14.91    1.65
   3   4   6   16.10    1.57
  -3   4  -6   14.46    1.55
   4   4  -6  126.27   12.07
  -4   4   6  136.57   12.25
  -4   4   6  118.70   12.18
   4  -4   6  125.39   12.55
  -4  -4  -6  117.68   12.10
   4  -4   6  125.51   12.05
   4  -4   6  142.81   11.73
   4   4  -6  132.20   11.60
   4   4  -6  118.14   12.34
  -4   4   6  127.42   11.97
  -4  -4  -6  125.59   12.08
   4  -4   6  122.01   12.24
  -4   4   6  115.50   11.95
  -4  -4  -6  135.50   12.08
   4  -4   6  120.07   12.19
   4   4   6  129.08   12.19
  -4  -4   6  122.26   12.10
   4  -4  -6  127.70   12.26
   4  -4  -6  127.16   11.70
   4   4   6  126.67   12.07
   4  -4  -6  134.17   12.58
  -4   4  -6  113.94   12.49
  -4   4  -6  132.64   11.99
   4   4   6  113.36   12.88
  -4   4  -6  138.77   13.44
  -4   4  -6  128.01   12.24
  -4  -4   6  121.94   12.05
   4  -4  -6  119.98   12.05
   4   4   6  124.24   11.63
  -4   4  -6  123.74   12.21
   4  -4  -6  113.05   12.19
  -5  -4  -6    0.21    0.24
   5  -4   6    0.57    0.31
   5   4  -6    0.46    0.20
   5  -4   6   -0.06    0.28
   5  -4   6    0.36    0.28
   5   4  -6    0.42    0.27
   5   4  -6    0.64    0.32
  -5   4   6    0.57    0.35
   5  -4   6    0.03    0.24
  -5  -4  -6    0.60    0.25
   5  -4   6    0.71    0.32
  -5   4   6    0.13    0.32
   5   4   6    0.44    0.25
   5  -4  -6    0.22    0.27
  -5   4  -6    0.60    0.40
  -5   4  -6    1.12    0.43
   5  -4  -6    0.74    0.39
  -5   4  -6    0.67    0.18
   5   4   6    0.69    0.47
  -5  -4   6    0.32    0.27
  -5   4  -6    0.47    0.20
  -5   4  -6    0.34    0.33
   5  -4  -6    1.21    0.38
   5  -4  -6    0.81    0.33
   5  -4  -6    0.85    0.37
   6   4  -6   72.62    7.88
   6  -4   6   96.55    7.86
  -6   4   6   77.94    7.79
   6   4  -6   85.18    7.30
  -6  -4  -6   73.41    8.35
  -6  -4  -6   70.35    7.64
   6  -4   6   85.05    7.68
   6   4  -6   87.64    7.35
   6  -4   6   68.17    7.96
   6   4  -6   70.09    8.11
   6  -4   6   81.57    7.84
  -6   4  -6   78.05    7.97
   6   4   6   80.69    7.35
   6  -4  -6   77.57    7.84
   6   4   6   83.33    8.38
  -6   4  -6   88.18    7.86
  -6   4  -6   66.52    8.56
   6  -4  -6   95.77    8.03
  -6  -4   6   82.44    7.66
   6  -4  -6   68.18    7.43
   6  -4  -6   70.97    7.77
   6  -4  -6   74.84    7.66
  -7   4   6    2.99    0.63
   7   4  -6    1.94    0.59
   7  -4   6    1.64    0.54
  -7  -4  -6    2.26    0.42
   7   4  -6    2.33    0.32
   7   4  -6    2.18    0.58
   7  -4   6    2.38    0.53
   7  -4   6    2.71    0.57
   7   4  -6    2.60    0.39
  -7   4  -6    1.34    0.61
   7  -4  -6    2.45    0.60
   7  -4  -6    2.78    0.55
  -7   4  -6    1.61    0.56
  -7   4  -6    2.54    0.69
   7   4   6    2.23    0.78
  -7  -4   6    2.64    0.43
  -7   4  -6    2.78    0.60
   8   4  -6   42.51    5.10
  -8  -4  -6   50.52    4.68
   8   4  -6   51.86    4.47
  -8   4   6   36.99    4.82
  -8   4  -6   47.94    5.47
  -8  -4   6   52.18    4.63
   8   4   6   40.18    5.28
  -8   4  -6   48.94    4.85
  -8   4  -6   47.01    4.91
   9   4  -6    1.30    0.30
   9   4  -6    1.51    0.61
   9   4  -6    1.73    0.28
  -9   4   6    2.06    0.63
  -9   4  -6    2.01    0.50
  -9   4  -6    1.96    0.75
  -9   4  -6    2.08    0.61
   9   4   6    1.95    0.87
 -10   4   6   33.97    3.96
  10   4  -6   36.80    3.54
  10   4  -6   38.55    3.53
 -10   4  -6   42.91    4.06
 -10   4  -6   36.51    3.84
  10   4   6   36.33    4.47
  11   4  -6    0.39    0.23
  11   4  -6    1.59    0.31
 -11   4   6    0.67    0.45
  11   4   6    1.30    0.86
 -11   4  -6    1.78    0.42
 -11   4  -6    1.16    0.60
   0  -5  -6   -0.22    0.23
   0   5  -6   -0.26    0.16
   0   5  -6   -0.18    0.24
   0  -5   6   -0.07    0.17
[truncated: 746,727 more chars]
