# Supplementary material for: catena-Poly[[di­phenyl­tin(IV)]-di-μ-iso­thio­cyanato]: an unprecedented layered coordination polymer resulting from bridging κ2N:S thio­cyanato ligands
Source: IUCrdata. 2024 Nov 19;9(Pt 11):x241093. doi: 10.1107/S2414314624010939 (PMC11618869; doi:10.1107/S2414314624010939)
Supplement: Supplementary file 2 [file x-09-x241093-Isup2.hkl]

data_I                                                                          
_shelx_title ' AKP003_0ma in Pbca'                                              
_shelx_refln_list_code          4                                               
_shelx_F_calc_maximum      269.02                                               
_exptl_crystal_F_000       760.00                                               
_reflns_d_resolution_high  0.7572                                               
                                                                                
loop_                                                                           
 _space_group_symop_operation_xyz                                               
 'x, y, z'                                                                      
 '-x+1/2, -y, z+1/2'                                                            
 '-x, y+1/2, -z+1/2'                                                            
 'x+1/2, -y+1/2, -z'                                                            
 '-x, -y, -z'                                                                   
 'x-1/2, y, -z-1/2'                                                             
 'x, -y-1/2, z-1/2'                                                             
 '-x-1/2, y-1/2, z'                                                             
                                                                                
_cell_length_a     9.4438                                                       
_cell_length_b     7.9296                                                       
_cell_length_c    18.6153                                                       
_cell_angle_alpha  90.000                                                       
_cell_angle_beta   90.000                                                       
_cell_angle_gamma  90.000                                                       
                                                                                
_shelx_F_squared_multiplier     1.000                                           
                                                                                
loop_                                                                           
 _refln_index_h                                                                 
 _refln_index_k                                                                 
 _refln_index_l                                                                 
 _refln_F_squared_calc                                                          
 _refln_F_squared_meas                                                          
 _refln_F_squared_sigma                                                         
 _refln_observed_status                                                         
   2   0   0      71590.45      85990.23      3149.90 o                         
   4   0   0      72370.32      78490.80      3097.58 o                         
   6   0   0      39583.92      40706.43      1506.45 o                         
   8   0   0      17303.21      16211.52       789.69 o                         
  10   0   0       8125.55       7911.97       567.36 o                         
  12   0   0       5551.66       4820.43       457.65 o                         
   2   1   0      10658.99      10863.67       338.40 o                         
   4   1   0          4.15          2.15         5.36 o                         
   6   1   0        557.30        604.96        17.99 o                         
   8   1   0       1423.40       1330.13        53.83 o                         
  10   1   0        372.81        377.41        32.04 o                         
  12   1   0        578.45        541.83        48.67 o                         
   0   2   0       1398.71       1238.40        36.50 o                         
   2   2   0         22.84         57.44         3.65 o                         
   4   2   0       8844.37       9171.28       319.67 o                         
   6   2   0       3708.91       3712.68       114.39 o                         
   8   2   0       3055.42       2868.09       103.77 o                         
  10   2   0       2968.62       3124.13       219.97 o                         
  12   2   0       4571.88       4271.68       247.18 o                         
   2   3   0        299.63        326.91        10.06 o                         
   4   3   0        316.39        353.19        12.48 o                         
   6   3   0         24.65         21.46         6.25 o                         
   8   3   0        104.35         99.90        13.25 o                         
  10   3   0       1692.81       1924.82       193.77 o                         
   0   4   0      18238.90      17818.08       493.89 o                         
   2   4   0      35118.66      35684.50       863.88 o                         
   4   4   0      17570.43      16744.09       415.45 o                         
   6   4   0      12292.75      12799.94       375.26 o                         
   8   4   0      14030.49      14692.95       861.91 o                         
  10   4   0       6380.38       6081.17       307.59 o                         
   2   5   0         59.97         86.99         5.69 o                         
   4   5   0         10.42         12.37         4.78 o                         
   6   5   0        921.96        883.45        31.73 o                         
   8   5   0         30.22         23.82        13.50 o                         
  10   5   0         47.51         56.60        23.63 o                         
   0   6   0       6899.02       6590.38       227.98 o                         
   2   6   0      14289.75      13888.90       336.12 o                         
   4   6   0      11653.90      11540.36       355.20 o                         
   6   6   0       9491.21       9722.49       334.04 o                         
   8   6   0       6310.63       6008.65       242.80 o                         
  10   6   0       6352.64       6288.54       556.61 o                         
   2   7   0        119.96        143.51        10.68 o                         
   4   7   0         82.07         91.71         8.58 o                         
   6   7   0        212.81        195.19        14.08 o                         
   8   7   0        120.98        116.25        17.45 o                         
   0   8   0       4154.05       4046.61       167.19 o                         
   2   8   0       3914.56       3789.61       114.21 o                         
   4   8   0       1338.99       1267.54        41.87 o                         
   6   8   0       2140.92       2227.57        79.79 o                         
   8   8   0        987.93        918.97        55.10 o                         
   2   9   0         22.52          5.86         9.45 o                         
   4   9   0        413.94        411.36        21.21 o                         
   6   9   0        161.78        165.36        18.13 o                         
   0  10   0       4951.18       5062.15       260.75 o                         
   2  10   0       8701.73       8372.82       312.93 o                         
   1   1   1      30558.29      32683.07       527.32 o                         
   2   1   1       2041.67       2127.63        38.56 o                         
   3   1   1      17064.11      15847.23       321.47 o                         
   4   1   1        146.92        157.50         4.81 o                         
   5   1   1      17833.67      17110.34       344.03 o                         
   6   1   1        513.88        522.97        11.30 o                         
   7   1   1       5362.43       5523.39       113.79 o                         
   8   1   1         86.41         80.40         7.13 o                         
   9   1   1       7397.20       7319.34       249.70 o                         
  10   1   1         17.84          8.83         6.93 o                         
  11   1   1       3040.66       3060.80       120.10 o                         
  12   1   1          9.76         17.30        12.05 o                         
   0   2   1       5647.21       5850.50       125.01 o                         
   1   2   1        922.51        944.87        14.15 o                         
   2   2   1       1153.23       1213.23        18.38 o                         
   3   2   1        564.34        695.08        13.29 o                         
   4   2   1        263.76        251.79         7.76 o                         
   5   2   1         29.60         25.14         3.09 o                         
   6   2   1        102.30        118.82         5.40 o                         
   7   2   1         15.30         13.09         4.02 o                         
   8   2   1        303.10        278.54        11.73 o                         
   9   2   1        675.85        684.15        45.67 o                         
  10   2   1          4.36        -13.57         9.05 o                         
  11   2   1         85.11         75.02        14.82 o                         
  12   2   1         10.35         13.39        15.86 o                         
   1   3   1      48688.60      51059.45       777.67 o                         
   2   3   1        126.81        135.44         3.69 o                         
   3   3   1      28826.10      27637.99       424.15 o                         
   4   3   1         14.75          4.32         2.47 o                         
   5   3   1      28429.79      26781.57       588.97 o                         
   6   3   1        754.10        751.04        19.64 o                         
   7   3   1      19484.48      19622.54       464.05 o                         
   8   3   1         47.43         50.68         8.44 o                         
   9   3   1      10170.87      10217.94       311.61 o                         
  10   3   1        106.11         82.96        15.14 o                         
  11   3   1       6862.13       6870.24       351.85 o                         
   0   4   1        134.27        194.32         8.09 o                         
   1   4   1        103.73        118.74         3.77 o                         
   2   4   1        231.53        202.21         5.60 o                         
   3   4   1       1636.18       1734.81        27.72 o                         
   4   4   1        468.43        449.71        10.39 o                         
   5   4   1         10.05          9.62         3.66 o                         
   6   4   1          1.76         -2.17         3.86 o                         
   7   4   1       1881.87       1853.43        50.97 o                         
   8   4   1         14.21         24.52        12.20 o                         
   9   4   1        346.45        302.77        26.19 o                         
  10   4   1          9.03          1.97        10.34 o                         
  11   4   1        480.14        507.72        31.25 o                         
   1   5   1       2663.56       2616.08        43.36 o                         
   2   5   1        277.05        322.16         7.83 o                         
   3   5   1       3006.88       2968.67        52.32 o                         
   4   5   1         59.79         58.17         4.34 o                         
   5   5   1       3220.18       3386.08        66.83 o                         
   6   5   1         67.04         61.80         5.63 o                         
   7   5   1       4564.67       4637.20       111.52 o                         
   8   5   1         67.22         73.05        14.70 o                         
   9   5   1       2391.11       2267.21       126.84 o                         
  10   5   1        187.54        129.06        42.47 o                         
   0   6   1         35.03         42.22         6.16 o                         
   1   6   1         29.66         33.50         3.55 o                         
   2   6   1        303.96        273.51         7.91 o                         
   3   6   1        178.29        183.67         7.30 o                         
   4   6   1        243.33        223.35         9.64 o                         
   5   6   1       2462.00       2378.03        55.19 o                         
   6   6   1        242.44        205.92        11.67 o                         
   7   6   1        213.89        237.52        11.48 o                         
   8   6   1         67.13         51.43         8.99 o                         
   9   6   1        688.03        690.72        35.88 o                         
  10   6   1          4.97         -6.65        10.35 o                         
   1   7   1      15587.85      15950.06       295.91 o                         
   2   7   1         23.86         12.63         4.58 o                         
   3   7   1      18946.12      17775.28       364.99 o                         
   4   7   1         29.74         32.12         4.80 o                         
   5   7   1       8869.12       8882.71       194.59 o                         
   6   7   1         18.35         18.00         5.77 o                         
   7   7   1       7262.53       7577.57       199.19 o                         
   8   7   1        296.37        311.99        19.11 o                         
   9   7   1       5329.34       5333.54       168.57 o                         
   0   8   1         64.76         62.49        10.83 o                         
   1   8   1         25.97         23.68         6.08 o                         
   2   8   1        403.57        418.51        14.64 o                         
   3   8   1         22.77         22.35         5.94 o                         
   4   8   1        282.99        278.13        10.83 o                         
   5   8   1        245.86        228.07        11.89 o                         
   6   8   1        141.55        114.33         9.61 o                         
   7   8   1        172.55        162.92        12.57 o                         
   8   8   1         15.33          6.39        10.39 o                         
   1   9   1       3017.02       3103.05        84.04 o                         
   2   9   1         16.02         18.94         6.87 o                         
   3   9   1       4851.64       4795.22       106.17 o                         
   4   9   1        117.09        111.83         8.53 o                         
   5   9   1       1917.74       2022.88        49.74 o                         
   6   9   1         91.49         79.11         9.54 o                         
   0  10   1         62.37         29.22        14.24 o                         
   1  10   1         10.97         13.05        10.30 o                         
   2  10   1        147.19        111.06        13.50 o                         
   3  10   1         27.49         28.83         9.16 o                         
   1   0   2       1357.53       1182.86        31.91 o                         
   2   0   2      36228.76      36272.07       837.12 o                         
   3   0   2        968.33        928.92        23.92 o                         
   4   0   2      43203.29      42554.64      1386.73 o                         
   5   0   2       1121.77       1136.58        33.20 o                         
   6   0   2      18291.78      17775.46       461.47 o                         
   7   0   2        582.44        548.73        22.34 o                         
   8   0   2      12260.67      12001.63       471.02 o                         
   9   0   2       2225.07       2197.59        98.69 o                         
  10   0   2       4417.13       4584.52       276.00 o                         
  11   0   2        998.30        945.03        59.83 o                         
  12   0   2       6398.39       6487.77       627.79 o                         
   1   1   2        388.48        449.47         7.46 o                         
   2   1   2        312.82        326.86         7.93 o                         
   3   1   2        902.92        813.75        15.62 o                         
   4   1   2        864.89        996.14        20.86 o                         
   5   1   2        381.26        322.13         8.01 o                         
   6   1   2        586.42        632.47        14.45 o                         
   7   1   2       1097.78       1076.60        25.29 o                         
   8   1   2       1502.01       1442.79        41.97 o                         
   9   1   2        276.15        243.86        14.34 o                         
  10   1   2          6.75         11.59         6.31 o                         
  11   1   2        195.27        184.79        14.41 o                         
  12   1   2        225.03        237.48        19.05 o                         
   0   2   2      40743.39      42597.46       933.19 o                         
   1   2   2        798.21        835.93        12.57 o                         
   2   2   2      10801.45      10491.18       164.70 o                         
   3   2   2       1050.89       1169.15        20.98 o                         
   4   2   2      13229.08      13069.27       255.05 o                         
   5   2   2        874.17        910.95        20.20 o                         
   6   2   2       7667.55       7859.13       156.02 o                         
   7   2   2       2192.89       2151.97        51.00 o                         
   8   2   2       9543.10       9438.85       256.33 o                         
   9   2   2        885.68        828.43        38.66 o                         
  10   2   2       4954.30       4794.91       181.36 o                         
  11   2   2        512.43        541.03        30.46 o                         
  12   2   2       3264.25       3209.60       149.28 o                         
   1   3   2       1263.69       1346.18        20.81 o                         
   2   3   2        611.48        657.26        12.73 o                         
   3   3   2         79.56         63.15         3.06 o                         
   4   3   2         10.70         18.49         2.37 o                         
   5   3   2        861.36        780.97        19.07 o                         
   6   3   2       1213.45       1217.18        26.46 o                         
   7   3   2          0.08         -7.00         4.66 o                         
   8   3   2         13.50          8.76         7.25 o                         
   9   3   2          0.22        -14.08         9.38 o                         
  10   3   2        410.43        423.49        28.41 o                         
  11   3   2         28.74         -3.06        14.12 o                         
   0   4   2      16709.73      16023.47       329.73 o                         
   1   4   2        156.35        201.62         4.96 o                         
   2   4   2      19936.91      19275.18       324.40 o                         
   3   4   2        594.83        655.20        11.78 o                         
   4   4   2      24079.21      24105.19       419.98 o                         
   5   4   2       1720.39       1667.67        35.13 o                         
   6   4   2      10847.67      10765.65       223.43 o                         
   7   4   2        889.86        913.92        26.09 o                         
   8   4   2       7397.38       7241.58       453.02 o                         
   9   4   2        241.58        222.76        22.45 o                         
  10   4   2       7007.22       7084.19       273.05 o                         
  11   4   2        253.77        314.38        26.90 o                         
   1   5   2         26.07         30.93         3.13 o                         
   2   5   2        397.91        445.79         9.96 o                         
   3   5   2        334.86        341.33         8.59 o                         
   4   5   2         35.84         39.79         3.88 o                         
   5   5   2          1.86         -5.32         3.55 o                         
   6   5   2        134.74        141.07         7.81 o                         
   7   5   2         85.58         72.56         6.82 o                         
   8   5   2          0.64         16.57        12.90 o                         
   9   5   2         62.15         69.32        19.60 o                         
  10   5   2          0.07        -17.86        11.91 o                         
   0   6   2       9087.26       8769.71       202.13 o                         
   1   6   2          7.21         13.20         3.28 o                         
   2   6   2      13378.69      13546.41       235.38 o                         
   3   6   2          3.76          0.07         3.41 o                         
   4   6   2       5188.72       5132.00       110.32 o                         
   5   6   2        273.88        278.72        13.10 o                         
   6   6   2       8017.11       7579.57       185.73 o                         
   7   6   2          0.10         -0.60         5.39 o                         
   8   6   2       5346.13       5150.43       141.46 o                         
   9   6   2         43.10         40.88        12.74 o                         
  10   6   2       3634.75       3853.74       158.17 o                         
   1   7   2        771.14        751.22        17.41 o                         
   2   7   2          0.66          0.79         4.42 o                         
   3   7   2        659.05        636.68        17.36 o                         
   4   7   2         43.42         44.26         5.13 o                         
   5   7   2         58.69         46.38         7.67 o                         
   6   7   2         19.88         16.92         5.59 o                         
   7   7   2          2.56        -11.48         7.66 o                         
   8   7   2          0.01        -13.77         9.18 o                         
   9   7   2          1.73         -5.72         9.77 o                         
   0   8   2       3801.07       3963.86       147.35 o                         
   1   8   2          5.60         10.58         6.04 o                         
   2   8   2       6028.81       5962.31       130.36 o                         
   3   8   2         29.43         22.56         5.89 o                         
   4   8   2       2883.93       2869.18        61.70 o                         
   5   8   2        418.87        448.49        17.03 o                         
   6   8   2       5125.02       5124.95       124.92 o                         
   7   8   2         15.18         10.10         8.99 o                         
   1   9   2        759.33        767.55        27.72 o                         
   2   9   2          5.12         -9.91         6.60 o                         
   3   9   2        935.46        912.03        29.63 o                         
   4   9   2         40.75         38.80         7.17 o                         
   5   9   2        265.00        288.09        16.73 o                         
   6   9   2         24.03         18.71         8.07 o                         
   0  10   2       6266.74       6249.41       223.51 o                         
   1  10   2         30.19         30.82        10.37 o                         
   2  10   2       5098.25       5521.30       152.43 o                         
   3  10   2          0.40          0.27         7.79 o                         
   1   1   3      24584.53      23787.90       367.43 o                         
   2   1   3       2092.20       2192.53        34.80 o                         
   3   1   3      38262.56      39322.41       819.20 o                         
   4   1   3        132.05        168.33         5.14 o                         
   5   1   3      15088.19      14439.53       280.90 o                         
   6   1   3        118.14        133.97         5.40 o                         
   7   1   3      10131.42      10137.70       210.56 o                         
   8   1   3        708.71        683.48        29.09 o                         
   9   1   3      11784.92      11868.54       384.04 o                         
  10   1   3         10.45         18.06         6.57 o                         
  11   1   3       3536.83       3449.64       119.37 o                         
  12   1   3         46.23         56.37        12.07 o                         
   0   2   3      16764.67      17203.08       374.52 o                         
   1   2   3       9462.34       9973.91       160.09 o                         
   2   2   3       5754.95       6154.53        94.69 o                         
   3   2   3        768.42        866.98        17.40 o                         
   4   2   3        958.99       1008.20        21.22 o                         
   5   2   3         23.21         13.83         2.66 o                         
   6   2   3       1216.83       1230.62        26.15 o                         
   7   2   3        240.42        251.86         9.09 o                         
   8   2   3        117.84        135.14         8.79 o                         
   9   2   3          0.72          2.89         8.52 o                         
  10   2   3         21.51         14.39        12.04 o                         
  11   2   3         28.13         31.57        11.30 o                         
  12   2   3        157.70        118.37        20.08 o                         
   1   3   3      23249.73      22451.32       360.09 o                         
   2   3   3       1100.70       1223.97        21.76 o                         
   3   3   3      13135.21      12380.07       199.02 o                         
   4   3   3       1187.04       1204.53        22.81 o                         
   5   3   3      16442.56      16396.80       339.81 o                         
   6   3   3        386.37        370.45        10.12 o                         
   7   3   3       7825.44       7767.81       192.19 o                         
   8   3   3       1166.34       1144.36        41.74 o                         
   9   3   3       6169.77       6381.70       218.38 o                         
  10   3   3        451.97        483.80        48.99 o                         
  11   3   3       3543.25       3383.77       148.35 o                         
   0   4   3       3135.48       3037.86        63.91 o                         
   1   4   3       1035.82       1093.45        17.89 o                         
   2   4   3       6842.36       6965.55       109.94 o                         
   3   4   3        291.39        287.24         6.59 o                         
   4   4   3       2241.97       2262.74        40.26 o                         
   5   4   3          9.39         11.56         3.24 o                         
   6   4   3       1669.55       1649.48        39.34 o                         
   7   4   3         30.37         20.15         5.67 o                         
   8   4   3       1390.31       1242.54       114.43 o                         
   9   4   3          0.03        -12.80        10.92 o                         
  10   4   3        399.58        368.42        29.30 o                         
  11   4   3        107.34        125.80        14.07 o                         
   1   5   3      16299.94      17115.55       289.60 o                         
   2   5   3         30.60         21.73         3.04 o                         
   3   5   3       9541.49       9514.03       158.90 o                         
   4   5   3        404.11        438.48        10.83 o                         
   5   5   3       9768.94       9865.43       195.86 o                         
   6   5   3        280.62        295.35        11.76 o                         
   7   5   3       7923.62       7977.98       200.80 o                         
   8   5   3        274.33        263.55        21.40 o                         
   9   5   3       3574.22       3563.78       173.36 o                         
  10   5   3       1404.65       1406.93        77.99 o                         
   0   6   3       2723.89       2667.22        70.24 o                         
   1   6   3         30.53         31.62         3.76 o                         
   2   6   3       1343.97       1347.75        25.89 o                         
   3   6   3         37.57         35.02         4.25 o                         
   4   6   3       2020.27       2032.04        44.74 o                         
   5   6   3         44.50         38.71         5.70 o                         
   6   6   3        978.72       1027.84        27.80 o                         
   7   6   3         23.05         26.22         6.27 o                         
   8   6   3       1075.99       1034.57        36.63 o                         
   9   6   3         28.37         18.62        12.50 o                         
  10   6   3        663.70        683.15        37.29 o                         
   1   7   3       8223.05       8081.81       153.99 o                         
   2   7   3        203.46        217.59         9.32 o                         
   3   7   3       9662.90       9904.07       214.50 o                         
   4   7   3         74.43         77.03         6.03 o                         
   5   7   3       5828.83       5813.98       131.93 o                         
   6   7   3        274.86        277.35        12.01 o                         
   7   7   3       6716.32       6892.57       187.75 o                         
   8   7   3        248.18        274.07        19.71 o                         
   9   7   3       2642.01       2622.09        92.36 o                         
   0   8   3       1895.12       1955.47        67.27 o                         
   1   8   3          2.00          2.44         5.97 o                         
   2   8   3        646.07        643.56        19.16 o                         
   3   8   3          0.41         -1.18         5.29 o                         
   4   8   3        428.03        429.50        14.47 o                         
   5   8   3          9.15          1.87         6.25 o                         
   6   8   3        213.13        219.72        12.46 o                         
   7   8   3          5.66         13.63         9.76 o                         
   1   9   3       3430.89       3396.63        94.33 o                         
   2   9   3        264.44        258.49        14.71 o                         
   3   9   3       3003.20       2910.03        71.42 o                         
   4   9   3        188.18        218.40        11.56 o                         
   5   9   3       2719.19       2752.30        70.38 o                         
   6   9   3        158.45        168.41        11.99 o                         
   0  10   3        177.44        182.90        23.81 o                         
   1  10   3         16.76          5.85         9.89 o                         
   2  10   3        147.74        125.88        13.68 o                         
   3  10   3         20.61         10.20         8.01 o                         
   0   0   4      26502.93      26568.36       637.80 o                         
   1   0   4      11020.67      10833.57       211.45 o                         
   2   0   4       3690.18       3174.75        68.78 o                         
   3   0   4        185.98        236.59         7.83 o                         
   4   0   4      13551.09      13602.98       310.44 o                         
   5   0   4        121.76         90.94         5.34 o                         
   6   0   4       8042.93       8038.46       203.00 o                         
   7   0   4       1237.84       1279.94        45.39 o                         
   8   0   4      13704.41      14690.08       574.53 o                         
   9   0   4       1061.39       1125.34        54.51 o                         
  10   0   4       6751.93       6848.74       296.38 o                         
  11   0   4       1054.53       1104.23        62.20 o                         
  12   0   4       4377.97       4609.96       660.81 o                         
   1   1   4      20089.16      20742.13       302.89 o                         
   2   1   4        923.26        884.92        14.14 o                         
   3   1   4       3545.84       3555.92        63.26 o                         
   4   1   4         11.26         18.91         2.52 o                         
   5   1   4       6475.41       6463.51       134.81 o                         
   6   1   4        448.36        471.38        12.22 o                         
   7   1   4       2710.46       2742.57        63.67 o                         
   8   1   4          0.61         -6.71         5.37 o                         
   9   1   4       1039.47       1063.63        38.68 o                         
  10   1   4         11.94         10.34         6.64 o                         
  11   1   4        495.55        468.98        24.61 o                         
  12   1   4         14.50          6.05        10.24 o                         
   0   2   4      33049.39      35732.29       709.11 o                         
   1   2   4         83.27         97.56         3.00 o                         
   2   2   4      36175.38      36227.27       547.97 o                         
   3   2   4       1362.59       1463.34        22.75 o                         
   4   2   4      37137.29      37343.43       795.42 o                         
   5   2   4        464.73        483.00        11.52 o                         
   6   2   4      12379.51      13065.00       253.12 o                         
   7   2   4        712.56        712.58        19.15 o                         
   8   2   4      10330.35      10370.34       291.27 o                         
   9   2   4        720.10        713.64        32.14 o                         
  10   2   4       5037.50       4970.08       275.98 o                         
  11   2   4        825.82        854.74        43.41 o                         
  12   2   4       3386.22       3500.34       145.37 o                         
   1   3   4       3462.95       3723.43        62.16 o                         
   2   3   4       2538.55       2683.93        44.97 o                         
   3   3   4       4114.07       4302.96        68.49 o                         
   4   3   4          7.91          7.27         2.15 o                         
   5   3   4        483.91        509.40        13.09 o                         
   6   3   4        182.96        176.93         6.51 o                         
   7   3   4        282.70        308.73        12.11 o                         
   8   3   4          1.35          8.13         5.95 o                         
   9   3   4        463.05        485.76        26.92 o                         
  10   3   4         43.48         40.42        15.69 o                         
  11   3   4          7.35          2.24        24.28 o                         
   0   4   4      12286.46      12625.13       254.46 o                         
   1   4   4        357.80        393.26         8.21 o                         
   2   4   4      16388.47      16031.53       286.74 o                         
   3   4   4       1248.68       1338.29        24.58 o                         
   4   4   4       7702.90       7560.85       133.54 o                         
   5   4   4        635.85        629.85        14.91 o                         
   6   4   4       6608.22       6969.65       150.36 o                         
   7   4   4         32.78         41.17         6.18 o                         
   8   4   4       6558.70       6420.32       264.99 o                         
   9   4   4        332.00        313.59        26.43 o                         
  10   4   4       4290.17       4790.65       205.56 o                         
  11   4   4        136.52        132.62        15.76 o                         
   1   5   4          2.68          0.19         2.96 o                         
   2   5   4          1.27         -3.39         2.76 o                         
   3   5   4        202.90        202.70         6.11 o                         
   4   5   4       1304.61       1338.51        27.18 o                         
   5   5   4        346.39        326.62        11.96 o                         
   6   5   4         36.61         28.56         5.50 o                         
   7   5   4         11.88         13.84         5.86 o                         
   8   5   4         61.25         90.56         9.68 o                         
   9   5   4         71.48         70.47         9.93 o                         
  10   5   4         95.31         85.18        24.19 o                         
   0   6   4      11836.41      11711.48       295.96 o                         
   1   6   4         14.93         12.73         3.58 o                         
   2   6   4      13169.31      13115.13       242.98 o                         
   3   6   4          1.28          1.31         3.82 o                         
   4   6   4       8811.29       8537.12       191.05 o                         
   5   6   4         23.72         18.45         5.20 o                         
   6   6   4       9598.00       9064.04       215.94 o                         
   7   6   4         57.19         58.42         7.59 o                         
   8   6   4       2841.12       2863.58        95.96 o                         
   9   6   4          4.47         11.83         9.69 o                         
  10   6   4       3364.26       3420.67       147.37 o                         
   1   7   4        886.31        909.30        20.26 o                         
   2   7   4        100.93        114.75         6.96 o                         
   3   7   4       1541.32       1512.67        36.14 o                         
   4   7   4         17.73          6.94         4.71 o                         
   5   7   4        560.25        535.54        17.93 o                         
   6   7   4          1.18          1.46         5.49 o                         
   7   7   4        179.76        166.57        12.44 o                         
   8   7   4         77.02         79.46        11.33 o                         
   9   7   4        186.20        167.57        17.70 o                         
   0   8   4       6158.76       6199.91       195.92 o                         
   1   8   4         14.17         15.67         6.31 o                         
   2   8   4       4306.26       4220.51        92.34 o                         
   3   8   4         79.29         92.77         7.79 o                         
   4   8   4       2668.38       2678.60        60.80 o                         
   5   8   4        560.38        565.69        19.37 o                         
   6   8   4       7104.53       7147.11       170.60 o                         
   7   8   4        102.54         89.77        11.85 o                         
   1   9   4        815.36        847.83        31.04 o                         
   2   9   4        255.62        254.09        13.26 o                         
   3   9   4       1737.71       1726.48        44.11 o                         
   4   9   4         42.85         25.39         7.33 o                         
   5   9   4        347.77        321.59        15.65 o                         
   6   9   4         85.95        105.50        10.63 o                         
   0  10   4       2575.36       2664.19       102.64 o                         
   1  10   4         41.45         37.93        10.93 o                         
   2  10   4       3346.27       3277.51        91.91 o                         
   3  10   4         99.92         84.67        10.18 o                         
   1   1   5      20078.02      18806.97       279.71 o                         
   2   1   5         36.02         49.05         2.33 o                         
   3   1   5      19483.79      17370.75       314.40 o                         
   4   1   5        342.46        415.28         8.95 o                         
   5   1   5      20510.92      19914.21       367.65 o                         
   6   1   5          4.40          8.19         2.67 o                         
   7   1   5       9591.25       9887.27       260.68 o                         
   8   1   5        198.30        210.12        11.87 o                         
   9   1   5      11963.44      11659.74       374.57 o                         
  10   1   5          8.80         10.97         7.10 o                         
  11   1   5       3970.06       3921.69       159.61 o                         
  12   1   5         28.51         28.64        12.58 o                         
   0   2   5       3663.02       3927.62        75.87 o                         
   1   2   5        220.96        258.35         5.24 o                         
   2   2   5        310.89        329.08         6.61 o                         
   3   2   5         95.49        132.61         3.68 o                         
   4   2   5       1364.92       1366.55        25.19 o                         
   5   2   5          7.30          9.12         2.57 o                         
   6   2   5        418.88        406.04        10.87 o                         
   7   2   5         75.50         74.42         5.98 o                         
   8   2   5        298.65        331.09        14.30 o                         
   9   2   5          6.56          7.35         5.94 o                         
  10   2   5         10.02          8.06         8.30 o                         
  11   2   5        635.89        664.09        41.30 o                         
   1   3   5      18499.11      18447.95       293.55 o                         
   2   3   5        437.40        511.75        12.46 o                         
   3   3   5      17180.08      16542.35       285.26 o                         
   4   3   5          4.81          5.00         2.03 o                         
   5   3   5       8074.47       8106.86       166.92 o                         
   6   3   5        505.14        489.73        13.22 o                         
   7   3   5       8020.09       8128.61       187.99 o                         
   8   3   5        613.60        654.69        36.13 o                         
   9   3   5       4331.76       4408.89       198.74 o                         
  10   3   5        100.67         91.62        15.75 o                         
  11   3   5       3460.23       3688.45       217.25 o                         
   0   4   5       2212.32       2194.25        49.38 o                         
   1   4   5       1161.70       1247.16        20.67 o                         
   2   4   5       2402.07       2408.65        46.06 o                         
   3   4   5        128.16        149.53         5.17 o                         
   4   4   5        936.51        890.32        17.28 o                         
   5   4   5        679.75        633.21        14.85 o                         
   6   4   5       2311.16       2296.39        52.79 o                         
   7   4   5        376.12        381.60        14.22 o                         
   8   4   5         88.29         89.64        14.51 o                         
   9   4   5        317.54        337.42        27.62 o                         
  10   4   5        230.10        251.51        26.57 o                         
  11   4   5        139.83        159.52        17.70 o                         
   1   5   5      23269.72      23144.21       377.71 o                         
   2   5   5          0.18          2.23         2.99 o                         
   3   5   5      18051.17      17808.69       317.66 o                         
   4   5   5        156.01        154.88         6.56 o                         
   5   5   5      12201.98      11329.49       252.87 o                         
   6   5   5        698.29        705.14        22.24 o                         
   7   5   5       8860.96       8673.67       226.59 o                         
   8   5   5        259.95        256.85        16.30 o                         
   9   5   5       3406.00       3562.73       138.59 o                         
  10   5   5        391.44        374.89        36.06 o                         
   0   6   5        206.51        210.17        11.07 o                         
   1   6   5         92.69         97.87         5.25 o                         
   2   6   5       1495.65       1454.48        31.55 o                         
   3   6   5        880.77        858.64        19.45 o                         
   4   6   5       2055.57       2049.02        43.80 o                         
   5   6   5        365.39        340.84        12.63 o                         
   6   6   5         58.51         54.04         7.49 o                         
   7   6   5        840.22        886.40        29.86 o                         
   8   6   5        498.01        510.00        23.38 o                         
   9   6   5        394.22        387.65        28.24 o                         
   1   7   5       3672.06       3661.08        69.98 o                         
   2   7   5        220.48        240.66         9.78 o                         
   3   7   5       2541.24       2546.40        60.17 o                         
   4   7   5        776.83        732.58        19.37 o                         
   5   7   5       3630.75       3678.82        85.48 o                         
   6   7   5        205.61        211.84        10.58 o                         
   7   7   5       3085.17       3051.53        84.97 o                         
   8   7   5        134.10        118.14        13.22 o                         
   0   8   5        143.67        133.63        13.52 o                         
   1   8   5        103.17         95.20         8.59 o                         
   2   8   5        344.89        363.14        14.19 o                         
   3   8   5         68.27         58.99         7.12 o                         
   4   8   5        485.88        466.24        16.06 o                         
   5   8   5         55.36         34.96         7.48 o                         
   6   8   5        108.96        106.31        10.04 o                         
   7   8   5        134.54        122.51        12.87 o                         
   1   9   5       5108.89       5125.31       138.28 o                         
   2   9   5         82.73         78.53         9.46 o                         
   3   9   5       6075.16       5967.71       139.51 o                         
   4   9   5         17.27         27.65         7.38 o                         
   5   9   5       5026.69       5257.65       124.98 o                         
   0  10   5         46.80         29.93        14.22 o                         
   1  10   5         24.67         23.83        10.43 o                         
   2  10   5         13.84          4.24         9.91 o                         
   0   0   6       7150.04       6906.42       186.85 o                         
   1   0   6       1491.49       1548.38        29.83 o                         
   2   0   6       1279.40       1105.16        25.80 o                         
   3   0   6        105.59        134.71         5.57 o                         
   4   0   6      13742.28      14461.26       384.13 o                         
   5   0   6         34.51         40.33         4.40 o                         
   6   0   6       6675.44       6954.88       179.98 o                         
   7   0   6        375.52        370.36        19.76 o                         
   8   0   6       5592.03       5571.51       303.21 o                         
   9   0   6         54.20         38.79        10.79 o                         
  10   0   6       4510.98       4467.55       196.97 o                         
  11   0   6        466.10        420.24        28.53 o                         
  12   0   6       4541.26       4426.01       299.75 o                         
   1   1   6       2025.63       2071.79        29.50 o                         
   2   1   6       1558.66       1723.81        28.17 o                         
   3   1   6        720.89        719.55        13.71 o                         
   4   1   6       1844.61       2040.53        35.23 o                         
   5   1   6        356.05        380.37         8.60 o                         
   6   1   6        949.57        938.57        19.97 o                         
   7   1   6        387.99        423.18        13.87 o                         
   8   1   6       1007.80       1072.81        35.28 o                         
   9   1   6        440.88        420.05        20.02 o                         
  10   1   6       1339.39       1409.58        48.23 o                         
  11   1   6         15.90          7.77         9.85 o                         
  12   1   6        350.68        342.41        28.23 o                         
   0   2   6      62131.93      64098.70      1364.39 o                         
   1   2   6       2500.75       2702.61        41.91 o                         
   2   2   6      31290.41      31534.79       525.56 o                         
   3   2   6          1.46          6.32         2.11 o                         
   4   2   6      25728.65      25187.37       453.65 o                         
   5   2   6         20.84         22.91         2.97 o                         
   6   2   6      17611.88      16900.13       302.92 o                         
   7   2   6          0.68         10.31         3.87 o                         
   8   2   6      13616.02      13807.63       354.47 o                         
   9   2   6          3.90          7.61         5.46 o                         
  10   2   6       6537.28       6684.52       321.89 o                         
  11   2   6          0.26         -2.52        11.35 o                         
   1   3   6         17.79         22.37         2.78 o                         
   2   3   6        409.25        446.48         9.35 o                         
   3   3   6       2136.56       2260.29        37.52 o                         
   4   3   6         22.84         25.36         2.66 o                         
   5   3   6        367.20        406.97        11.27 o                         
   6   3   6          8.05          4.58         3.38 o                         
   7   3   6         63.34         66.05         5.73 o                         
   8   3   6        750.75        823.13        25.75 o                         
   9   3   6        518.24        529.79        23.56 o                         
  10   3   6        257.21        240.68        18.23 o                         
  11   3   6        108.58        107.95        17.12 o                         
   0   4   6       8748.65       8805.78       185.75 o                         
   1   4   6        220.96        261.92         6.41 o                         
   2   4   6      12876.48      12558.59       239.34 o                         
   3   4   6       1028.63       1122.65        20.41 o                         
   4   4   6       9920.65       9611.79       166.87 o                         
   5   4   6         32.08         37.52         4.23 o                         
   6   4   6       5892.16       6065.12       126.43 o                         
   7   4   6        159.82        180.80         9.41 o                         
   8   4   6       3519.08       3581.97       123.24 o                         
   9   4   6        141.53        130.85        12.10 o                         
  10   4   6       3009.81       2851.04       119.22 o                         
  11   4   6         97.89         88.26        13.78 o                         
   1   5   6        188.53        174.90         6.02 o                         
   2   5   6         47.96         58.61         4.26 o                         
   3   5   6        233.17        231.57         7.72 o                         
   4   5   6         15.36          8.39         3.44 o                         
   5   5   6        639.78        617.50        17.25 o                         
   6   5   6          1.65         -1.49         5.34 o                         
   7   5   6          0.07          4.70         6.27 o                         
   8   5   6         23.86         26.24         8.16 o                         
   9   5   6          7.17          4.51         9.40 o                         
  10   5   6        242.03        230.91        19.50 o                         
   0   6   6       8627.36       8643.67       232.60 o                         
   1   6   6        194.16        191.47         7.20 o                         
   2   6   6      10903.11      10201.19       198.35 o                         
   3   6   6        395.21        411.85        11.89 o                         
   4   6   6       5546.01       5692.10       111.33 o                         
   5   6   6          8.38         10.09         5.18 o                         
   6   6   6       5811.26       5862.20       151.91 o                         
   7   6   6          0.02         -2.12         6.68 o                         
   8   6   6       4246.88       4374.06       136.54 o                         
   9   6   6        169.79        170.75        24.57 o                         
   1   7   6        145.68        136.55         6.87 o                         
   2   7   6         49.75         55.81         6.26 o                         
   3   7   6         31.52         12.36         5.66 o                         
   4   7   6         11.61          1.12         4.81 o                         
   5   7   6         72.39         36.85         6.84 o                         
   6   7   6         24.86         13.58         5.72 o                         
   7   7   6          5.78         -0.53         7.47 o                         
   8   7   6         14.18         11.00        10.00 o                         
   0   8   6       5452.22       5492.40       164.88 o                         
   1   8   6        167.24        183.67        10.59 o                         
   2   8   6       8717.20       8582.84       202.57 o                         
   3   8   6         31.17         22.86         6.22 o                         
   4   8   6       6863.03       6785.16       149.18 o                         
   5   8   6         95.20        104.74         9.31 o                         
   6   8   6       6470.88       7033.39       173.50 o                         
   7   8   6          5.07          8.93         9.09 o                         
   1   9   6          4.61         -2.85         8.77 o                         
   2   9   6          0.05          0.68         7.20 o                         
   3   9   6         47.12         29.40         9.36 o                         
   4   9   6         22.95          4.57         6.90 o                         
   5   9   6          8.79          7.98         8.87 o                         
   0  10   6        760.83        701.12        38.23 o                         
   1  10   6         17.82          8.85        10.38 o                         
   2  10   6       1179.07       1221.69        41.19 o                         
   1   1   7      35935.36      36349.90       515.11 o                         
   2   1   7          0.17          6.36         2.40 o                         
   3   1   7      19892.54      19551.14       353.72 o                         
   4   1   7        335.68        384.32         8.82 o                         
   5   1   7      21675.74      21137.82       404.42 o                         
   6   1   7        234.71        227.28         7.17 o                         
   7   1   7      13254.20      12039.08       291.31 o                         
   8   1   7         23.20         26.42         5.55 o                         
   9   1   7       7834.28       7848.34       241.97 o                         
  10   1   7         40.87         50.67         8.75 o                         
  11   1   7       5414.34       5725.98       233.60 o                         
   0   2   7         98.40        113.11         4.75 o                         
   1   2   7        356.27        418.49         7.92 o                         
   2   2   7       3915.66       4393.00        65.86 o                         
   3   2   7        808.08        809.23        13.91 o                         
   4   2   7        175.57        204.10         5.88 o                         
   5   2   7        157.03        172.38         5.62 o                         
   6   2   7          0.04         -0.03         3.30 o                         
   7   2   7        603.52        602.52        17.90 o                         
   8   2   7         19.58          8.81         5.45 o                         
   9   2   7        297.57        284.46        13.71 o                         
  10   2   7          0.07         11.97        11.10 o                         
  11   2   7        126.46        140.00        19.05 o                         
   1   3   7       5574.60       5562.64        96.84 o                         
   2   3   7        188.89        195.76         8.30 o                         
   3   3   7       3135.34       3080.83        51.53 o                         
   4   3   7        892.29        968.27        17.24 o                         
   5   3   7       6252.50       6265.83       122.48 o                         
   6   3   7         18.63         22.04         4.08 o                         
   7   3   7       2303.59       2207.87        55.86 o                         
   8   3   7         19.10         16.55         5.80 o                         
   9   3   7       2951.38       3052.84       112.24 o                         
  10   3   7          4.00         20.08        11.81 o                         
  11   3   7       2268.05       2202.31       120.59 o                         
   0   4   7        197.69        242.41         8.19 o                         
   1   4   7         13.99          8.10         2.86 o                         
   2   4   7         20.45         30.30         3.50 o                         
   3   4   7        168.93        180.84         5.87 o                         
   4   4   7        753.73        806.15        17.04 o                         
   5   4   7       1652.71       1667.10        35.95 o                         
   6   4   7          0.05          0.26         4.57 o                         
   7   4   7         59.66         49.92         6.50 o                         
   8   4   7        152.00        140.39        10.96 o                         
   9   4   7       1214.02       1233.21        54.21 o                         
  10   4   7          0.15        -12.86         8.57 o                         
   1   5   7      29091.46      28561.43       510.33 o                         
   2   5   7          2.75          1.55         3.33 o                         
   3   5   7      27182.92      25974.79       522.78 o                         
   4   5   7        128.85        146.79         6.48 o                         
   5   5   7      15941.61      15987.57       330.66 o                         
   6   5   7          4.84          0.30         5.62 o                         
   7   5   7      12041.80      12545.82       314.09 o                         
   8   5   7         71.66         63.59         9.47 o                         
   9   5   7       8185.89       7756.87       307.32 o                         
  10   5   7          0.29          6.40        10.60 o                         
   0   6   7         48.35         58.07         6.50 o                         
   1   6   7        246.88        271.93         8.64 o                         
   2   6   7         11.94         11.11         4.32 o                         
   3   6   7        400.86        411.16        12.85 o                         
   4   6   7          2.59          5.74         4.37 o                         
   5   6   7        380.66        381.46        13.81 o                         
   6   6   7        645.60        647.70        22.33 o                         
   7   6   7        986.53       1024.66        34.08 o                         
   8   6   7          0.90          9.57         8.69 o                         
   9   6   7        329.87        313.20        26.77 o                         
   1   7   7        929.79        996.01        22.30 o                         
   2   7   7         63.75         49.92         6.13 o                         
   3   7   7       3605.40       3537.68        78.05 o                         
   4   7   7        301.06        302.19        11.64 o                         
   5   7   7       1015.18       1077.15        29.67 o                         
   6   7   7         82.19         85.33         8.21 o                         
   7   7   7       2748.44       2889.65        80.24 o                         
   8   7   7          3.71         13.33         9.15 o                         
   0   8   7          1.72         -9.98         9.05 o                         
   1   8   7        116.58        117.17         9.47 o                         
   2   8   7          1.01         -6.21         6.50 o                         
   3   8   7         75.42         62.14         7.53 o                         
   4   8   7          5.86          0.50         6.37 o                         
   5   8   7         60.25         45.99         7.93 o                         
   6   8   7          0.16         -0.60         7.65 o                         
   7   8   7        226.66        202.72        15.99 o                         
   1   9   7       5763.09       6019.63       160.98 o                         
   2   9   7         22.98         28.63         8.26 o                         
   3   9   7       5475.41       5658.04       134.02 o                         
   4   9   7        210.33        194.34        11.76 o                         
   5   9   7       3502.56       3466.53        93.73 o                         
   0  10   7         22.01         17.74        13.69 o                         
   1  10   7          0.15        -11.46         9.13 o                         
   0   0   8      14076.47      14224.02       460.36 o                         
   1   0   8       4079.95       4339.46        80.07 o                         
   2   0   8       4472.08       4193.94        90.77 o                         
   3   0   8        255.51        220.80         8.84 o                         
   4   0   8       4802.15       4805.30       116.68 o                         
   5   0   8          4.78         12.03         3.82 o                         
   6   0   8       3162.34       3016.13        84.28 o                         
   7   0   8        323.36        319.37        15.39 o                         
   8   0   8       3531.99       3757.92       157.71 o                         
   9   0   8        105.06         97.51        14.00 o                         
  10   0   8       1657.05       1759.01        84.14 o                         
  11   0   8        318.21        341.93        26.60 o                         
   1   1   8         20.25         48.66         2.84 o                         
   2   1   8        187.46        222.01         5.28 o                         
   3   1   8       1826.72       1842.01        30.89 o                         
   4   1   8        388.50        364.58         8.55 o                         
   5   1   8        737.82        810.08        16.53 o                         
   6   1   8       2423.18       2371.28        46.01 o                         
   7   1   8        175.40        191.20         9.28 o                         
   8   1   8        870.74        854.53        28.72 o                         
   9   1   8        170.50        203.19        13.52 o                         
  10   1   8       1192.34       1152.95        40.22 o                         
  11   1   8         19.51         49.84        11.27 o                         
   0   2   8      39187.89      38978.69       771.98 o                         
   1   2   8          0.30          4.36         2.16 o                         
   2   2   8      23279.54      22144.47       339.35 o                         
   3   2   8         70.24         94.26         3.61 o                         
   4   2   8      29797.92      29645.88       555.72 o                         
   5   2   8        945.34        939.86        19.13 o                         
   6   2   8      18132.05      17780.83       373.57 o                         
   7   2   8        117.29        115.87         7.48 o                         
   8   2   8      10767.38      10486.46       305.27 o                         
   9   2   8        276.17        279.32        15.95 o                         
  10   2   8       7516.54       7943.94       324.24 o                         
  11   2   8         56.62         46.41        17.01 o                         
   1   3   8        808.19        787.65        14.43 o                         
   2   3   8         74.78         81.34         4.08 o                         
   3   3   8       1304.94       1375.10        21.73 o                         
   4   3   8        779.69        781.98        13.93 o                         
   5   3   8        289.78        308.45         9.64 o                         
   6   3   8        797.18        778.88        19.30 o                         
   7   3   8         42.66         50.67         6.71 o                         
   8   3   8       1397.63       1375.51        46.91 o                         
   9   3   8        178.95        169.60        17.17 o                         
  10   3   8         86.14         86.04        15.12 o                         
  11   3   8          6.87         -5.08        17.96 o                         
   0   4   8      17898.19      18579.69       441.82 o                         
   1   4   8        469.41        460.24        10.43 o                         
   2   4   8       9643.03       9516.82       173.66 o                         
   3   4   8          3.98          8.56         3.10 o                         
   4   4   8       8556.60       8390.23       156.24 o                         
   5   4   8        236.45        240.50         8.64 o                         
   6   4   8       7850.91       7450.13       168.61 o                         
   7   4   8        718.95        700.27        23.91 o                         
   8   4   8       5353.53       5673.46       186.33 o                         
   9   4   8          8.66         -2.85         8.70 o                         
  10   4   8       3876.24       3750.03       172.61 o                         
   1   5   8        264.20        294.87         8.50 o                         
   2   5   8        141.12        143.71         6.00 o                         
   3   5   8         65.54         69.81         5.78 o                         
   4   5   8        690.54        662.61        17.13 o                         
   5   5   8        620.83        591.93        16.39 o                         
   6   5   8        180.72        196.12        12.42 o                         
   7   5   8        113.97        123.22        10.23 o                         
   8   5   8         46.40         49.59         9.53 o                         
   9   5   8         87.91         84.40        17.26 o                         
  10   5   8        204.45        184.03        32.96 o                         
   0   6   8       1569.22       1540.62        42.26 o                         
   1   6   8         24.44         19.08         4.41 o                         
   2   6   8       6061.01       5972.87       114.83 o                         
   3   6   8          6.20          5.28         4.42 o                         
   4   6   8       3754.13       3848.95        85.02 o                         
   5   6   8         38.33         50.09         6.00 o                         
   6   6   8       3088.27       3211.64        85.72 o                         
   7   6   8        135.38        110.50        10.82 o                         
   8   6   8       2909.04       2875.04        91.15 o                         
   9   6   8         52.36         49.55        14.61 o                         
   1   7   8        377.05        379.78        12.19 o                         
   2   7   8          0.49          3.00         5.17 o                         
   3   7   8         15.40          9.83         5.77 o                         
   4   7   8         13.60          6.89         5.70 o                         
   5   7   8          0.63         -2.89         5.99 o                         
   6   7   8          6.67         -8.67         6.20 o                         
   7   7   8          2.09          8.44         8.16 o                         
   8   7   8          2.40         -9.78         9.52 o                         
   0   8   8       8725.54       8691.83       285.85 o                         
   1   8   8        243.93        259.44        12.93 o                         
   2   8   8      14504.14      14451.02       333.15 o                         
   3   8   8        281.90        279.35        13.24 o                         
   4   8   8       8380.13       8298.54       178.74 o                         
   5   8   8         20.79          4.70         7.30 o                         
   6   8   8       6089.50       6329.17       161.52 o                         
   1   9   8        560.78        564.79        23.18 o                         
   2   9   8          6.79          2.80         7.70 o                         
   3   9   8          3.56          2.35         7.30 o                         
   4   9   8        147.24        125.35         9.88 o                         
   1   1   9      27270.79      27838.53       410.76 o                         
   2   1   9          6.69         12.75         2.24 o                         
   3   1   9      15580.43      14635.25       237.53 o                         
   4   1   9        459.97        489.17        11.82 o                         
   5   1   9      16957.48      16681.36       297.65 o                         
   6   1   9        574.31        571.07        14.97 o                         
   7   1   9       8346.10       8083.96       210.07 o                         
   8   1   9        146.01        136.31         9.59 o                         
   9   1   9       5815.92       5816.35       173.73 o                         
  10   1   9        620.41        634.22        27.52 o                         
  11   1   9       3686.66       3969.99       168.02 o                         
   0   2   9          1.24          5.56         3.36 o                         
   1   2   9        340.63        359.59         7.52 o                         
   2   2   9       1637.23       1623.41        27.53 o                         
   3   2   9        341.01        392.85         8.44 o                         
   4   2   9        423.15        412.64         9.39 o                         
   5   2   9         12.45         10.04         3.39 o                         
   6   2   9         16.43         19.73         3.99 o                         
   7   2   9        687.61        659.78        22.16 o                         
   8   2   9          3.39         16.18         7.17 o                         
   9   2   9          8.43         13.88         7.60 o                         
  10   2   9         88.97        109.93        16.30 o                         
  11   2   9          1.25          6.67        14.39 o                         
   1   3   9       7118.05       6792.68       109.47 o                         
   2   3   9        275.32        274.98         6.89 o                         
   3   3   9       8523.94       8184.20       126.04 o                         
   4   3   9        252.69        244.76         6.66 o                         
   5   3   9       5329.36       5152.25        98.04 o                         
   6   3   9        828.33        810.01        20.95 o                         
   7   3   9       5172.25       4902.69       134.36 o                         
   8   3   9        165.33        151.16        12.11 o                         
   9   3   9       4882.89       4922.28       175.79 o                         
  10   3   9        361.36        392.77        30.14 o                         
  11   3   9       2853.37       2849.78       170.77 o                         
   0   4   9       3998.41       4012.71        90.93 o                         
   1   4   9        105.25        124.19         5.10 o                         
   2   4   9          0.56          1.93         3.32 o                         
   3   4   9         61.75         45.22         4.04 o                         
   4   4   9        860.29        868.81        19.63 o                         
   5   4   9        215.36        216.93         8.70 o                         
   6   4   9        328.76        335.80        14.79 o                         
   7   4   9         52.06         71.62         8.62 o                         
   8   4   9         72.04         75.77        10.80 o                         
   9   4   9        165.52        161.22        15.77 o                         
  10   4   9         14.90         16.56        11.72 o                         
   1   5   9      12721.12      12937.59       217.66 o                         
   2   5   9        273.22        284.03         9.23 o                         
   3   5   9      15624.00      15067.45       310.89 o                         
   4   5   9         26.81         19.15         4.72 o                         
   5   5   9      11435.00      11633.73       246.24 o                         
   6   5   9        110.27        108.06         9.48 o                         
   7   5   9       8788.55       8997.28       227.74 o                         
   8   5   9       1002.90        968.79        36.53 o                         
   9   5   9       6169.91       6224.47       278.10 o                         
   0   6   9        357.02        352.92        14.59 o                         
   1   6   9        263.60        275.65         9.35 o                         
   2   6   9       1428.46       1443.29        31.01 o                         
   3   6   9          0.13          0.96         4.52 o                         
   4   6   9        171.58        201.06         9.36 o                         
   5   6   9         20.50         15.79         5.36 o                         
   6   6   9        866.18        896.61        30.84 o                         
   7   6   9         41.96         48.31         8.77 o                         
   8   6   9        381.14        417.80        20.53 o                         
   9   6   9         75.46         43.55        15.00 o                         
   1   7   9       5067.46       4872.30       100.49 o                         
   2   7   9         15.85         14.49         5.64 o                         
   3   7   9       2909.34       2738.89        63.42 o                         
   4   7   9        311.05        326.42        12.83 o                         
   5   7   9       2772.46       2778.85        60.23 o                         
   6   7   9         62.28         66.31         7.97 o                         
   7   7   9       2801.02       2895.43        84.74 o                         
   8   7   9        236.57        283.65        24.57 o                         
   0   8   9        284.62        298.54        20.35 o                         
   1   8   9         23.73         18.69         7.10 o                         
   2   8   9        855.82        852.69        25.98 o                         
   3   8   9         16.42         12.23         6.72 o                         
   4   8   9        152.66        141.87        10.08 o                         
   5   8   9         62.57         57.07         8.59 o                         
   6   8   9        115.46        144.98        10.61 o                         
   1   9   9       4569.70       4902.14       128.97 o                         
   2   9   9         80.89         91.43        11.96 o                         
   3   9   9       4547.02       4627.83       107.50 o                         
   4   9   9        190.97        162.44        11.32 o                         
   0   0  10      26051.09      26355.41       762.82 o                         
   1   0  10          1.39          1.13         3.14 o                         
   2   0  10      19129.92      18126.27       390.37 o                         
   3   0  10        989.92       1095.99        29.24 o                         
   4   0  10      22991.08      22488.09       536.39 o                         
   5   0  10          2.16         -0.73         3.97 o                         
   6   0  10       5311.55       5336.29       158.83 o                         
   7   0  10        613.68        590.39        27.05 o                         
   8   0  10       6099.11       5938.00       221.76 o                         
   9   0  10        266.63        278.93        22.12 o                         
  10   0  10       4733.83       5106.72       225.91 o                         
  11   0  10        960.92        997.94        74.71 o                         
   1   1  10       7374.59       7307.03       105.24 o                         
   2   1  10         39.93         35.33         2.63 o                         
   3   1  10       2855.12       2826.29        46.84 o                         
   4   1  10        187.16        215.68         6.80 o                         
   5   1  10       1663.54       1604.60        30.15 o                         
   6   1  10        443.91        484.01        13.95 o                         
   7   1  10        772.53        839.73        23.57 o                         
   8   1  10         29.30         35.18         7.62 o                         
   9   1  10        632.93        650.41        26.81 o                         
  10   1  10         14.05         11.22         9.61 o                         
  11   1  10          0.69        -13.05        12.26 o                         
   0   2  10      15053.26      15243.45       318.93 o                         
   1   2  10        280.41        306.06         7.25 o                         
   2   2  10      13999.67      14029.11       240.70 o                         
   3   2  10        113.13        127.63         4.96 o                         
   4   2  10      11893.98      11842.30       211.51 o                         
   5   2  10        387.83        396.36        10.54 o                         
   6   2  10       7174.86       6864.59       147.86 o                         
   7   2  10          1.34         -3.85         6.24 o                         
   8   2  10       7543.77       7539.99       236.09 o                         
   9   2  10        639.38        679.97        32.13 o                         
  10   2  10       4005.71       4073.91       159.02 o                         
  11   2  10        439.53        394.54        33.53 o                         
   1   3  10       3548.38       3743.83        57.96 o                         
   2   3  10          2.19         12.84         3.00 o                         
   3   3  10       2081.24       2135.38        33.93 o                         
   4   3  10        387.65        396.82         9.20 o                         
   5   3  10        267.32        309.18         9.75 o                         
   6   3  10          3.84         -0.63         4.61 o                         
   7   3  10       1035.99       1051.65        34.65 o                         
   8   3  10         47.61         46.92         9.65 o                         
   9   3  10         84.32         83.73        12.95 o                         
  10   3  10         22.35         32.21        13.19 o                         
   0   4  10       7225.34       7193.71       152.88 o                         
   1   4  10        244.27        269.52         7.91 o                         
   2   4  10       8938.75       8534.81       151.24 o                         
   3   4  10         92.96         97.69         5.17 o                         
   4   4  10       6637.30       6413.35       126.12 o                         
   5   4  10         33.02         21.13         4.72 o                         
   6   4  10       9049.12       9296.48       233.04 o                         
   7   4  10          1.85         13.56         6.97 o                         
   8   4  10       5739.51       5789.39       192.47 o                         
   9   4  10         86.01         88.37        14.01 o                         
  10   4  10       3353.33       3521.78       212.04 o                         
   1   5  10       1121.48       1073.42        21.16 o                         
   2   5  10        170.54        181.68         7.63 o                         
   3   5  10         23.60         30.04         5.30 o                         
   4   5  10         31.21         22.27         4.92 o                         
   5   5  10        181.06        174.54         8.85 o                         
   6   5  10        180.12        178.86        11.73 o                         
   7   5  10         41.20         23.14         7.90 o                         
   8   5  10         74.59         79.89        11.40 o                         
   9   5  10          0.12         23.33        11.51 o                         
   0   6  10       9816.71      10067.20       288.29 o                         
   1   6  10          0.02          1.73         4.33 o                         
   2   6  10       6886.17       6805.74       132.28 o                         
   3   6  10         42.20         36.66         5.70 o                         
   4   6  10       6049.34       5932.53       127.54 o                         
   5   6  10        548.26        501.79        15.70 o                         
   6   6  10       6859.38       6716.61       166.18 o                         
   7   6  10         17.75         18.88         8.31 o                         
   8   6  10       3678.83       3919.00       115.25 o                         
   1   7  10          1.63         13.34         5.41 o                         
   2   7  10          0.64         -0.39         5.66 o                         
   3   7  10          4.37         -0.72         5.89 o                         
   4   7  10        120.03        111.52         8.42 o                         
   5   7  10        140.09        140.05         9.23 o                         
   6   7  10         80.80         80.35         9.24 o                         
   7   7  10          6.39         11.83        11.03 o                         
   0   8  10       4851.68       5054.72       160.85 o                         
   1   8  10          6.20         12.46         7.25 o                         
   2   8  10       4646.50       4704.91       108.91 o                         
   3   8  10        177.27        199.69        11.78 o                         
   4   8  10       4104.71       3965.47        98.91 o                         
   5   8  10         22.81         34.83         8.16 o                         
   6   8  10       2642.48       2750.89        84.12 o                         
   1   9  10        403.25        391.78        19.27 o                         
   2   9  10          8.44          9.16         9.97 o                         
   3   9  10        181.87        192.05        11.99 o                         
   1   1  11      15009.07      14520.33       214.08 o                         
   2   1  11         55.86         57.78         3.32 o                         
   3   1  11      11994.46      11771.84       197.06 o                         
   4   1  11         26.12         22.51         3.58 o                         
   5   1  11       8285.31       8463.17       155.20 o                         
   6   1  11         14.74         16.65         4.90 o                         
   7   1  11       5436.59       5157.36       124.16 o                         
   8   1  11          5.07          7.51         7.09 o                         
   9   1  11       4599.15       4867.60       145.76 o                         
  10   1  11        240.96        239.42        18.31 o                         
  11   1  11       2295.03       2326.92       136.34 o                         
   0   2  11          4.89          8.68         3.96 o                         
   1   2  11          7.01          6.41         2.67 o                         
   2   2  11       3758.23       3659.73        58.14 o                         
   3   2  11        210.46        208.03         6.28 o                         
   4   2  11        349.18        365.50         9.00 o                         
   5   2  11          1.63          0.07         3.72 o                         
   6   2  11        915.78        907.50        24.18 o                         
   7   2  11          0.43         -3.41         6.91 o                         
   8   2  11        607.34        578.45        27.71 o                         
   9   2  11          7.82          6.11         9.16 o                         
  10   2  11        232.58        263.59        24.31 o                         
   1   3  11      13817.33      13968.36       227.15 o                         
   2   3  11         45.43         52.00         4.10 o                         
   3   3  11      18305.40      18743.85       307.36 o                         
   4   3  11        559.38        562.95        12.68 o                         
   5   3  11      11171.20      11310.73       241.55 o                         
   6   3  11         36.29         43.35         6.04 o                         
   7   3  11       8408.28       7926.84       246.00 o                         
   8   3  11        546.50        454.60        26.22 o                         
   9   3  11       7078.20       7044.31       267.38 o                         
  10   3  11        279.84        266.12        25.27 o                         
   0   4  11       3600.88       3468.24        75.56 o                         
   1   4  11        307.17        313.29         8.58 o                         
   2   4  11       1676.11       1602.50        30.32 o                         
   3   4  11         87.01         66.78         5.06 o                         
   4   4  11       2708.51       2611.00        53.89 o                         
   5   4  11        209.31        199.83         9.19 o                         
   6   4  11        631.48        609.72        21.02 o                         
   7   4  11         46.71         34.34         8.03 o                         
   8   4  11        933.47        957.13        43.97 o                         
   9   4  11         94.36         89.60        13.96 o                         
  10   4  11        108.15         99.15        21.57 o                         
   1   5  11       3781.28       3781.51        68.44 o                         
   2   5  11        183.99        192.32         7.92 o                         
   3   5  11       4039.79       3880.62        81.12 o                         
   4   5  11        383.43        414.84        13.25 o                         
   5   5  11       3492.38       3456.32        69.91 o                         
   6   5  11        613.77        582.78        23.20 o                         
   7   5  11       4095.53       4153.68       109.59 o                         
   8   5  11        785.24        730.91        31.99 o                         
   9   5  11       3692.16       3976.27       168.55 o                         
   0   6  11       3088.01       3060.68        87.50 o                         
   1   6  11        301.03        298.25        10.37 o                         
   2   6  11       1914.06       1922.79        39.99 o                         
   3   6  11         28.74         22.44         5.63 o                         
   4   6  11       1295.84       1273.24        32.78 o                         
   5   6  11         62.43         44.79         6.74 o                         
   6   6  11       1240.98       1236.86        37.98 o                         
   7   6  11        658.24        616.63        24.95 o                         
   8   6  11        124.16        123.44        13.42 o                         
   1   7  11       8929.19       9247.92       189.90 o                         
   2   7  11        235.79        229.77        11.63 o                         
   3   7  11       5267.09       5323.53       122.29 o                         
   4   7  11          3.81          0.10         5.73 o                         
   5   7  11       7089.27       7158.24       154.96 o                         
   6   7  11        843.23        808.96        28.68 o                         
   7   7  11       4259.06       4020.46       118.50 o                         
   0   8  11        411.52        450.11        25.36 o                         
   1   8  11          1.23          3.26         7.35 o                         
   2   8  11        187.48        182.24        10.78 o                         
   3   8  11         12.75         17.62         6.96 o                         
   4   8  11        251.81        282.37        13.79 o                         
   5   8  11         26.26         27.39         8.37 o                         
   1   9  11       4376.34       4453.28       118.48 o                         
   2   9  11          4.28          2.34         9.09 o                         
   3   9  11       1776.61       1798.85        47.97 o                         
   0   0  12      11764.32      10621.33       325.69 o                         
   1   0  12        760.17        809.36        19.71 o                         
   2   0  12      26050.36      25832.50       515.91 o                         
   3   0  12        604.94        625.99        17.36 o                         
   4   0  12      17083.83      17089.93       425.19 o                         
   5   0  12       1011.30       1014.08        28.34 o                         
   6   0  12       7297.79       7136.86       272.76 o                         
   7   0  12        972.07        858.50        37.96 o                         
   8   0  12      10001.75       9136.62       340.05 o                         
   9   0  12        134.81        136.57        19.88 o                         
  10   0  12       4583.41       4709.15       249.37 o                         
   1   1  12       2185.33       2194.55        34.81 o                         
   2   1  12          0.02         -0.46         2.61 o                         
   3   1  12       3010.97       2971.11        47.61 o                         
   4   1  12       2289.26       2290.70        42.24 o                         
   5   1  12       2130.19       2152.26        42.41 o                         
   6   1  12        580.04        588.22        18.56 o                         
   7   1  12        131.23        111.93         9.45 o                         
   8   1  12        799.19        842.87        34.82 o                         
   9   1  12        338.39        369.74        20.50 o                         
  10   1  12        833.27        904.31        45.41 o                         
   0   2  12       8194.96       8051.28       180.12 o                         
   1   2  12        124.54        138.18         5.23 o                         
   2   2  12       8262.44       8201.41       127.67 o                         
   3   2  12        164.02        176.27         6.63 o                         
   4   2  12       7675.28       7433.84       125.30 o                         
   5   2  12        479.74        547.27        15.25 o                         
   6   2  12       4611.90       4745.25       112.59 o                         
   7   2  12        470.64        476.36        19.86 o                         
   8   2  12       4216.11       4303.83       140.56 o                         
   9   2  12        196.65        167.48        16.76 o                         
  10   2  12       3093.09       3038.77       119.82 o                         
   1   3  12        105.51         99.88         4.71 o                         
   2   3  12        677.47        701.27        17.58 o                         
   3   3  12        463.39        484.43        12.28 o                         
   4   3  12         20.27         15.00         3.69 o                         
   5   3  12        603.00        583.16        17.33 o                         
   6   3  12        577.87        554.84        17.62 o                         
   7   3  12        700.24        691.37        27.20 o                         
   8   3  12        658.73        623.12        32.52 o                         
   9   3  12          2.46          3.43        14.85 o                         
  10   3  12        210.74        233.96        33.12 o                         
   0   4  12      14434.56      14198.87       341.62 o                         
   1   4  12         87.56        100.87         5.23 o                         
   2   4  12       6845.72       6765.72       122.80 o                         
   3   4  12        143.39        168.35         7.59 o                         
   4   4  12       7470.16       7500.96       157.51 o                         
   5   4  12          0.02         -0.50         5.01 o                         
   6   4  12       9155.54       9104.31       204.35 o                         
   7   4  12         65.62         72.57         9.98 o                         
   8   4  12       4644.08       4455.17       151.25 o                         
   9   4  12         24.27         22.94        12.29 o                         
   1   5  12        479.25        525.55        12.85 o                         
   2   5  12        151.61        144.10         7.39 o                         
   3   5  12          1.26          0.52         4.70 o                         
   4   5  12          0.17         -7.27         4.85 o                         
   5   5  12          7.93         15.01         5.43 o                         
   6   5  12        172.92        147.56        10.57 o                         
   7   5  12         73.35         87.48        10.51 o                         
   8   5  12        117.67        129.72        14.13 o                         
   9   5  12          2.08        -16.40        15.69 o                         
   0   6  12       7096.89       7124.85       197.21 o                         
   1   6  12        446.26        455.04        13.56 o                         
   2   6  12       8045.54       7769.62       153.14 o                         
   3   6  12         37.45         25.40         6.52 o                         
   4   6  12       5629.25       5545.84       120.30 o                         
   5   6  12          9.48          4.34         5.50 o                         
   6   6  12       5473.56       5616.37       149.72 o                         
   7   6  12         13.35          8.93         9.08 o                         
   8   6  12       3268.94       3417.48       107.23 o                         
   1   7  12        270.66        285.34        11.72 o                         
   2   7  12          0.04         -4.19         6.03 o                         
   3   7  12         89.92         92.45         9.16 o                         
   4   7  12         84.01         84.80         8.08 o                         
   5   7  12        151.33        153.57        11.10 o                         
   6   7  12         24.63         18.14         8.88 o                         
   7   7  12        387.31        371.04        21.79 o                         
   0   8  12       1543.19       1628.29        64.71 o                         
   1   8  12        112.29         99.03         9.96 o                         
   2   8  12       2767.83       2663.40        69.31 o                         
   3   8  12         88.26         94.76         9.55 o                         
   4   8  12       1942.99       1952.40        54.53 o                         
   5   8  12         67.84         50.72         9.20 o                         
   1   9  12        476.43        467.91        23.08 o                         
   1   1  13      10100.75      10087.44       160.24 o                         
   2   1  13        119.54        132.97         4.76 o                         
   3   1  13       7414.92       7360.59       118.34 o                         
   4   1  13        783.05        770.83        17.23 o                         
   5   1  13       7274.27       7250.22       144.98 o                         
   6   1  13         52.81         58.15         7.41 o                         
   7   1  13       6906.35       7189.11       215.65 o                         
   8   1  13         29.65         27.94         7.69 o                         
   9   1  13       3172.19       3194.87       112.37 o                         
  10   1  13         15.75        -25.63        17.28 o                         
   0   2  13         18.69         26.19         4.81 o                         
   1   2  13          0.49          6.36         3.22 o                         
   2   2  13         10.49         13.73         3.50 o                         
   3   2  13         25.39         28.94         4.12 o                         
   4   2  13          6.13          6.98         3.89 o                         
   5   2  13        717.48        762.16        21.67 o                         
   6   2  13        770.87        800.38        24.62 o                         
   7   2  13         19.92         29.02         7.47 o                         
   8   2  13          8.95          8.39         9.35 o                         
   9   2  13         97.54         79.31        16.82 o                         
  10   2  13        304.72        279.85        22.37 o                         
   1   3  13      15606.57      15479.72       249.20 o                         
   2   3  13         19.10         22.31         4.29 o                         
   3   3  13      14155.37      14643.43       253.17 o                         
   4   3  13         70.96         61.59         5.26 o                         
   5   3  13      10437.92       9740.58       231.22 o                         
   6   3  13          2.58         -4.36         5.51 o                         
   7   3  13       5890.16       5544.66       154.55 o                         
   8   3  13          9.14         13.97        11.05 o                         
   9   3  13       6109.68       6240.17       235.34 o                         
   0   4  13        352.59        365.57        13.06 o                         
   1   4  13        100.01         96.00         5.45 o                         
   2   4  13         13.50         12.36         4.33 o                         
   3   4  13        195.84        193.04         8.51 o                         
   4   4  13        579.20        552.16        15.84 o                         
   5   4  13        237.01        241.13        11.29 o                         
   6   4  13         61.43         55.50         7.80 o                         
   7   4  13        395.36        401.55        19.24 o                         
   8   4  13        215.51        242.60        21.99 o                         
   9   4  13        341.84        425.59        32.30 o                         
   1   5  13       2076.91       2059.69        39.97 o                         
   2   5  13          2.95          6.87         4.77 o                         
   3   5  13       3593.86       3413.77        72.81 o                         
   4   5  13        264.05        259.28        12.26 o                         
   5   5  13       2540.14       2491.04        59.04 o                         
   6   5  13         12.24          0.48         6.89 o                         
   7   5  13       1773.25       1727.27        56.85 o                         
   8   5  13         34.89         39.15        11.64 o                         
   0   6  13        261.38        272.46        15.50 o                         
   1   6  13         99.50         98.62         7.00 o                         
   2   6  13        671.12        707.43        18.26 o                         
   3   6  13        305.25        322.82        13.96 o                         
   4   6  13         29.09         21.75         6.56 o                         
   5   6  13         20.99         15.53         6.46 o                         
   6   6  13        158.82        155.55        11.95 o                         
   7   6  13        386.19        388.64        22.28 o                         
   1   7  13      10101.78      10216.23       224.39 o                         
   2   7  13         54.10         49.74         7.44 o                         
   3   7  13       7437.56       7359.94       172.25 o                         
   4   7  13          1.05         -9.07         6.04 o                         
   5   7  13       5495.66       5674.21       134.18 o                         
   6   7  13         42.65         16.50        10.10 o                         
   0   8  13         17.18         30.09        12.16 o                         
   1   8  13         13.58         16.66         8.15 o                         
   2   8  13         16.00         25.79         7.99 o                         
   3   8  13        189.89        192.32        12.22 o                         
   4   8  13          4.32         -2.07         7.31 o                         
   0   0  14      22927.17      22200.31       752.50 o                         
   1   0  14        306.67        343.36        11.06 o                         
   2   0  14      18795.25      18093.14       364.94 o                         
   3   0  14       1476.92       1457.40        35.30 o                         
   4   0  14      18285.29      17941.19       432.78 o                         
   5   0  14        114.25        112.41         9.85 o                         
   6   0  14      13208.94      13074.65       451.91 o                         
   7   0  14          0.09        -16.60        11.07 o                         
   8   0  14       8660.44       8528.45       384.89 o                         
   9   0  14          8.36         17.94        12.97 o                         
  10   0  14       6897.78       6864.09       402.26 o                         
   1   1  14        327.77        342.77         9.55 o                         
   2   1  14         47.95         43.48         3.85 o                         
   3   1  14        759.48        776.67        18.22 o                         
   4   1  14        133.93        149.05         7.96 o                         
   5   1  14       1063.87       1063.12        26.38 o                         
   6   1  14        439.10        431.76        18.46 o                         
   7   1  14         34.52         38.59         9.86 o                         
   8   1  14        268.01        273.35        18.74 o                         
   9   1  14         10.42         -7.47        11.01 o                         
  10   1  14        695.89        671.41        43.59 o                         
   0   2  14       3688.05       3633.68        94.24 o                         
   1   2  14        403.58        420.57        10.76 o                         
   2   2  14       2988.97       3024.48        53.02 o                         
   3   2  14          0.21         -1.01         3.86 o                         
   4   2  14       2852.30       2827.10        57.10 o                         
   5   2  14          0.82          1.65         5.43 o                         
   6   2  14       3446.03       3438.20        88.98 o                         
   7   2  14         57.84         52.72         9.94 o                         
   8   2  14       2285.21       2457.40       100.52 o                         
   9   2  14         32.56         40.95        14.88 o                         
   1   3  14        237.56        226.71         7.77 o                         
   2   3  14        131.11        142.55         7.02 o                         
   3   3  14        766.96        734.70        17.92 o                         
   4   3  14        459.84        458.15        14.04 o                         
   5   3  14        216.22        225.96        12.10 o                         
   6   3  14        203.16        221.38        11.88 o                         
   7   3  14         32.05         42.80         9.08 o                         
   8   3  14        313.77        359.08        25.75 o                         
   9   3  14         11.59         40.82        15.84 o                         
   0   4  14      14373.75      14268.57       357.77 o                         
   1   4  14        127.66        128.91         6.68 o                         
   2   4  14      12113.50      11729.91       210.00 o                         
   3   4  14         14.74         11.73         4.91 o                         
   4   4  14       7853.66       7686.44       154.13 o                         
   5   4  14         12.06          4.50         6.33 o                         
   6   4  14       7462.77       7296.12       176.84 o                         
   7   4  14         42.18         42.02        10.38 o                         
   8   4  14       4073.43       4462.30       173.32 o                         
   9   4  14          0.57         20.31        13.66 o                         
   1   5  14         56.69         57.91         6.03 o                         
   2   5  14        200.98        224.36         9.60 o                         
   3   5  14        288.90        258.88        11.28 o                         
   4   5  14          2.02         -0.48         5.47 o                         
   5   5  14          5.54          1.99         6.49 o                         
   6   5  14          6.57          5.49         7.61 o                         
   7   5  14         49.60         18.92        10.22 o                         
   8   5  14        163.38        160.27        16.41 o                         
   0   6  14       5106.60       5238.29       179.06 o                         
   1   6  14          0.59          4.48         5.19 o                         
   2   6  14       5785.63       5700.05       107.92 o                         
   3   6  14        209.82        211.84        12.19 o                         
   4   6  14       5339.60       5198.64       120.81 o                         
   5   6  14          1.05         -4.74         6.00 o                         
   6   6  14       3485.25       3439.91       100.05 o                         
   7   6  14         30.42          8.72        10.52 o                         
   1   7  14        151.69        133.03         9.52 o                         
   2   7  14        139.96        118.33         9.28 o                         
   3   7  14          0.12         12.06         7.10 o                         
   4   7  14         17.23         22.20         7.37 o                         
   5   7  14          0.14          6.51         7.17 o                         
   0   8  14        594.00        580.42        33.75 o                         
   1   8  14        223.50        231.94        14.54 o                         
   2   8  14       1745.40       1657.89        46.18 o                         
   3   8  14         68.00         67.09         9.07 o                         
   1   1  15       6932.52       6687.08       113.61 o                         
   2   1  15          2.26          7.06         3.74 o                         
   3   1  15       2585.54       2586.82        48.30 o                         
   4   1  15         83.87         80.81         6.50 o                         
   5   1  15       7116.90       6846.97       158.31 o                         
   6   1  15          1.17          4.17         7.16 o                         
   7   1  15       4568.79       4445.41       160.08 o                         
   8   1  15         72.05         74.16        11.73 o                         
   9   1  15       2810.06       2730.68       107.33 o                         
   0   2  15        748.42        652.16        21.51 o                         
   1   2  15        468.52        457.81        11.81 o                         
   2   2  15         75.57         58.33         5.62 o                         
   3   2  15        499.97        508.85        13.86 o                         
   4   2  15        737.50        727.70        18.24 o                         
   5   2  15        852.00        798.40        23.70 o                         
   6   2  15         10.98         15.11         7.40 o                         
   7   2  15         18.74         19.31         9.65 o                         
   8   2  15         85.13         77.93        12.05 o                         
   9   2  15        256.24        309.01        30.76 o                         
   1   3  15      15010.18      14527.36       265.87 o                         
   2   3  15          2.35         10.83         4.85 o                         
   3   3  15      17284.50      16259.23       320.14 o                         
   4   3  15         96.56         79.40         7.80 o                         
   5   3  15       9405.12       9254.17       219.31 o                         
   6   3  15        250.74        236.34        13.14 o                         
   7   3  15       7827.88       7852.98       227.18 o                         
   8   3  15         36.77         50.09        14.37 o                         
   9   3  15       4478.47       4541.51       176.68 o                         
   0   4  15        248.85        265.47        12.47 o                         
   1   4  15         37.88         36.22         5.34 o                         
   2   4  15       1559.56       1532.34        33.83 o                         
   3   4  15         33.63         28.30         5.97 o                         
   4   4  15        328.79        323.19        13.34 o                         
   5   4  15         69.19         47.57         7.73 o                         
   6   4  15        578.85        571.35        21.41 o                         
   7   4  15        523.49        535.70        24.64 o                         
   8   4  15         69.83         64.54        15.99 o                         
   1   5  15       2046.83       2007.25        41.30 o                         
   2   5  15         39.07         33.98         5.99 o                         
   3   5  15       2703.72       2671.50        60.62 o                         
   4   5  15         20.17         12.05         6.45 o                         
   5   5  15        717.98        777.15        25.27 o                         
   6   5  15        199.02        177.29        13.06 o                         
   7   5  15        996.08       1001.58        38.71 o                         
   0   6  15        785.91        758.23        29.98 o                         
   1   6  15         25.04         12.77         5.64 o                         
   2   6  15        130.32        126.05         8.21 o                         
   3   6  15         21.25         -9.05         6.51 o                         
   4   6  15        306.53        305.41        14.50 o                         
   5   6  15         12.98         12.76         7.44 o                         
   6   6  15        182.38        202.89        16.00 o                         
   1   7  15       5946.40       5937.71       133.65 o                         
   2   7  15         30.81         18.82         7.15 o                         
   3   7  15       5851.97       6184.52       141.78 o                         
   4   7  15         58.77         70.76         9.13 o                         
   5   7  15       6361.21       6587.89       150.45 o                         
   0   8  15        203.68        161.99        18.45 o                         
   1   8  15         10.74          8.51         8.72 o                         
   2   8  15        155.25        145.97        12.42 o                         
   0   0  16      12001.07      12871.15       440.56 o                         
   1   0  16          0.12         -0.87         5.47 o                         
   2   0  16      14609.92      13405.27       362.89 o                         
   3   0  16        466.06        498.12        19.34 o                         
   4   0  16      14228.18      13984.63       379.49 o                         
   5   0  16       1557.95       1593.35        54.65 o                         
   6   0  16      10277.32       9904.13       401.83 o                         
   7   0  16          0.21        -12.42        12.85 o                         
   8   0  16       7396.80       7980.90       360.60 o                         
   9   0  16       1164.62       1265.30        84.89 o                         
   1   1  16       1298.88       1333.40        26.76 o                         
   2   1  16        155.00        177.23         7.31 o                         
   3   1  16       1735.80       1638.90        33.92 o                         
   4   1  16         38.90         40.17         6.18 o                         
   5   1  16          9.02         11.07         6.24 o                         
   6   1  16          1.77         -5.29         7.18 o                         
   7   1  16        510.81        498.83        27.29 o                         
   8   1  16         24.38         21.60        10.83 o                         
   9   1  16        135.31        120.19        18.48 o                         
   0   2  16       3831.13       3634.46        91.97 o                         
   1   2  16         31.80         28.40         4.68 o                         
   2   2  16       3029.39       2914.27        54.63 o                         
   3   2  16        631.65        630.77        17.17 o                         
   4   2  16       2311.69       2343.12        48.67 o                         
   5   2  16          1.76          6.23         6.38 o                         
   6   2  16       2978.82       2984.62        82.76 o                         
   7   2  16        446.53        429.87        23.86 o                         
   8   2  16       2418.02       2497.95        91.77 o                         
   9   2  16        298.27        323.72        27.99 o                         
   1   3  16       1065.85       1069.74        22.44 o                         
   2   3  16          0.41          0.36         4.96 o                         
   3   3  16         92.06         92.25         6.90 o                         
   4   3  16         13.07         15.10         6.02 o                         
   5   3  16        557.43        560.78        21.22 o                         
   6   3  16          2.56         -1.29         6.97 o                         
   7   3  16        111.71        116.01        13.36 o                         
   8   3  16         17.12         16.73        13.74 o                         
   0   4  16      10404.46      10419.37       271.02 o                         
   1   4  16        421.79        403.12        12.95 o                         
   2   4  16       8392.35       8315.92       166.09 o                         
   3   4  16         18.09          4.50         5.94 o                         
   4   4  16       6549.97       6541.65       147.98 o                         
   5   4  16         24.26         10.08         7.27 o                         
   6   4  16       5342.97       5336.92       137.30 o                         
   7   4  16        133.60        102.54        12.98 o                         
   8   4  16       2380.26       2494.25       112.91 o                         
   1   5  16        134.66        134.23         8.25 o                         
   2   5  16         19.60         15.05         5.68 o                         
   3   5  16          1.32          0.22         6.25 o                         
   4   5  16         56.65         63.37         8.16 o                         
   5   5  16          6.35          5.90         7.96 o                         
   6   5  16          1.62        -12.36         8.24 o                         
   7   5  16         75.39         51.22        14.98 o                         
   0   6  16       5130.26       5212.90       154.38 o                         
   1   6  16        117.12        113.11         7.89 o                         
   2   6  16       4886.91       5034.36       100.45 o                         
   3   6  16          5.14          3.58         7.08 o                         
   4   6  16       4342.65       4512.18       110.73 o                         
   5   6  16         49.04         40.29         9.58 o                         
   6   6  16       3202.78       3300.36       100.66 o                         
   1   7  16         30.77         26.55         8.04 o                         
   2   7  16        147.82        140.14        10.31 o                         
   3   7  16         87.53         81.22         9.69 o                         
   4   7  16         72.87         62.12         8.92 o                         
   1   1  17       6136.57       6203.15       107.36 o                         
   2   1  17          3.51          5.66         4.36 o                         
   3   1  17       7006.30       7165.27       135.73 o                         
   4   1  17         10.47         16.80         6.39 o                         
   5   1  17       4471.44       4617.97       105.79 o                         
   6   1  17          0.27          4.11         8.03 o                         
   7   1  17       5098.41       5272.88       176.24 o                         
   8   1  17         31.38         26.75        12.12 o                         
   0   2  17        274.78        254.16        13.04 o                         
   1   2  17         41.17         39.34         5.15 o                         
   2   2  17          4.62          7.86         4.56 o                         
   3   2  17          0.08          1.39         4.66 o                         
   4   2  17        418.46        403.21        13.96 o                         
   5   2  17          7.45          7.91         7.34 o                         
   6   2  17         21.26         33.68         8.35 o                         
   7   2  17          0.86          0.35        10.99 o                         
   8   2  17        191.60        163.69        17.64 o                         
   1   3  17       6751.29       6547.83       116.01 o                         
   2   3  17          3.41         11.81         5.77 o                         
   3   3  17       5505.03       5209.40       101.20 o                         
   4   3  17         89.76         89.91         8.27 o                         
   5   3  17       5098.78       5208.43       131.94 o                         
   6   3  17        156.02        170.52        13.16 o                         
   7   3  17       3102.89       3029.32       110.73 o                         
   8   3  17         17.24         32.62        15.44 o                         
   0   4  17        287.47        288.88        13.70 o                         
   1   4  17         15.46          9.90         5.31 o                         
   2   4  17       1660.34       1724.87        37.88 o                         
   3   4  17         26.47         18.07         6.49 o                         
   4   4  17        325.87        329.08        14.73 o                         
   5   4  17          0.03        -10.63         7.19 o                         
   6   4  17        257.19        274.48        16.86 o                         
   7   4  17         80.81         76.46        12.89 o                         
   1   5  17       4780.71       4692.41        91.75 o                         
   2   5  17        208.73        223.52        10.51 o                         
   3   5  17       4683.11       4795.71       114.96 o                         
   4   5  17        291.04        263.50        13.13 o                         
   5   5  17       4023.50       4291.51       112.55 o                         
   6   5  17        352.57        357.67        19.55 o                         
   0   6  17       2321.29       2433.61        81.14 o                         
   1   6  17          0.83          0.22         6.41 o                         
   2   6  17        547.13        569.50        18.24 o                         
   3   6  17          4.25          6.22         7.25 o                         
   4   6  17        288.61        300.92        15.27 o                         
   5   6  17        204.70        217.60        13.55 o                         
   1   7  17       3206.69       3216.90        78.18 o                         
   2   7  17        257.02        242.57        12.85 o                         
   3   7  17       2296.36       2376.86        62.93 o                         
   0   0  18       1484.77       1661.05        65.84 o                         
   1   0  18         56.34         52.23         8.12 o                         
   2   0  18       4687.38       4761.78       129.52 o                         
   3   0  18         25.64         23.28         7.42 o                         
   4   0  18       1826.40       1886.32        61.25 o                         
   5   0  18       2721.40       2655.19        96.26 o                         
   6   0  18       1699.24       1748.85       112.06 o                         
   7   0  18        591.28        550.97        43.77 o                         
   8   0  18       3040.03       3033.49       163.70 o                         
   1   1  18        558.81        530.55        14.10 o                         
   2   1  18         22.03         13.72         4.86 o                         
   3   1  18       1388.74       1434.25        35.66 o                         
   4   1  18          0.55         -2.60         6.02 o                         
   5   1  18        650.49        685.13        22.75 o                         
   6   1  18        330.58        315.18        18.08 o                         
   7   1  18         36.08         59.32        14.48 o                         
   8   1  18        162.37        127.30        17.77 o                         
   0   2  18       7418.60       7271.64       185.85 o                         
   1   2  18         13.65          3.36         4.73 o                         
   2   2  18      10150.49      10094.78       196.80 o                         
   3   2  18        102.95         82.52         6.74 o                         
   4   2  18       8695.32       8586.82       189.45 o                         
   5   2  18        302.35        300.77        16.38 o                         
   6   2  18       5536.47       5261.91       131.11 o                         
   7   2  18        867.35        840.91        41.13 o                         
   8   2  18       3849.98       4121.53       176.91 o                         
   1   3  18         14.05         19.99         5.50 o                         
   2   3  18         96.90         72.79         7.28 o                         
   3   3  18         12.25         15.33         5.87 o                         
   4   3  18        228.35        243.41        12.70 o                         
   5   3  18        448.07        461.74        20.29 o                         
   6   3  18         83.02         86.37        10.92 o                         
   7   3  18        135.36        148.31        15.66 o                         
   0   4  18       5291.01       5354.23       137.92 o                         
   1   4  18         13.25         15.14         5.63 o                         
   2   4  18       2809.11       2851.42        59.58 o                         
   3   4  18          1.00          2.95         6.30 o                         
   4   4  18       3014.59       3016.94        77.99 o                         
   5   4  18          2.83          1.90         7.95 o                         
   6   4  18       3201.96       3226.04        95.81 o                         
   7   4  18        236.49        248.98        19.29 o                         
   1   5  18         89.66         89.11         7.80 o                         
   2   5  18          3.13          4.32         6.05 o                         
   3   5  18          8.57         14.02         6.95 o                         
   4   5  18          3.87          7.73         7.46 o                         
   5   5  18          3.55         19.68         9.07 o                         
   6   5  18          0.86         -2.20         9.80 o                         
   0   6  18       3285.32       3178.37       103.10 o                         
   1   6  18          2.46          2.71         6.59 o                         
   2   6  18       2544.19       2570.90        55.12 o                         
   3   6  18          5.08          6.50         7.63 o                         
   4   6  18       2836.15       2754.22        73.34 o                         
   1   7  18        329.22        331.45        16.47 o                         
   1   1  19       7329.07       7248.79       127.09 o                         
   2   1  19        260.72        242.71         9.90 o                         
   3   1  19       7520.21       7517.36       176.69 o                         
   4   1  19        157.69        137.36        10.17 o                         
   5   1  19       4624.27       4596.82       111.79 o                         
   6   1  19         66.66         47.66        10.56 o                         
   7   1  19       3631.61       3813.12       158.93 o                         
   0   2  19         31.42         34.10         7.69 o                         
   1   2  19         64.56         57.11         5.94 o                         
   2   2  19        317.69        319.99        12.43 o                         
   3   2  19         44.57         31.24         6.30 o                         
   4   2  19        496.95        516.63        19.11 o                         
   5   2  19        351.54        322.92        16.61 o                         
   6   2  19          2.77          1.91         9.54 o                         
   7   2  19         50.77         25.20        14.18 o                         
   1   3  19       1453.02       1443.86        30.41 o                         
   2   3  19         80.29         58.46         7.28 o                         
   3   3  19       2434.98       2447.95        55.65 o                         
   4   3  19         94.08         87.39         9.09 o                         
   5   3  19       1559.88       1538.94        49.29 o                         
   6   3  19          7.13         -6.16         9.37 o                         
   7   3  19       2225.52       2194.06        82.90 o                         
   0   4  19        415.95        391.14        18.16 o                         
   1   4  19         63.48         62.86         6.77 o                         
   2   4  19       1074.72       1094.98        28.12 o                         
   3   4  19        106.47        106.13        10.28 o                         
   4   4  19        330.81        315.39        16.57 o                         
   5   4  19          5.93          6.88         9.20 o                         
   6   4  19        784.80        858.21        34.31 o                         
   1   5  19       7149.70       7072.80       139.04 o                         
   2   5  19        132.78        143.60         9.50 o                         
   3   5  19       5473.00       5461.74       122.78 o                         
   4   5  19          0.10          1.29         7.73 o                         
   5   5  19       5402.82       5795.77       156.06 o                         
   0   6  19       1023.63       1072.49        49.65 o                         
   1   6  19          0.01          6.58         7.24 o                         
   2   6  19        112.64         97.63         9.03 o                         
   3   6  19         38.57         34.54         9.21 o                         
   0   0  20       1427.77       1467.64        63.96 o                         
   1   0  20         73.14         60.07         9.17 o                         
   2   0  20       1471.53       1542.97        52.10 o                         
   3   0  20          3.17         -6.30         8.53 o                         
   4   0  20       1663.37       1762.04        58.92 o                         
   5   0  20         14.57         -0.36        21.44 o                         
   6   0  20       1580.04       1548.97        83.65 o                         
   7   0  20         60.66         40.05        19.75 o                         
   1   1  20        256.01        253.78         9.70 o                         
   2   1  20          7.60         -8.05         5.36 o                         
   3   1  20        224.43        231.33        11.24 o                         
   4   1  20         83.08         94.93         9.44 o                         
   5   1  20         28.12         23.15         9.66 o                         
   6   1  20         27.68         17.59        10.17 o                         
   7   1  20        178.56        196.29        19.84 o                         
   0   2  20      10197.59      10793.51       263.97 o                         
   1   2  20         36.16         39.82         6.11 o                         
   2   2  20      10554.59      10252.62       198.01 o                         
   3   2  20         44.68         34.41         6.89 o                         
   4   2  20       6099.92       6257.23       137.26 o                         
   5   2  20         25.29         20.07         9.63 o                         
   6   2  20       5583.10       5631.54       159.84 o                         
   1   3  20         49.06         25.16         6.03 o                         
   2   3  20        249.69        221.60        11.04 o                         
   3   3  20          1.76         10.87         6.47 o                         
   4   3  20         39.36         45.84         8.45 o                         
   5   3  20          3.30         -9.42         9.16 o                         
   6   3  20        103.67        127.99        14.87 o                         
   0   4  20        441.36        406.26        19.49 o                         
   1   4  20         78.22         71.74         7.31 o                         
   2   4  20       1752.61       1775.77        41.57 o                         
   3   4  20          2.36         -1.96         6.94 o                         
   4   4  20       1990.88       1982.22        56.15 o                         
   5   4  20        148.05        132.88        14.16 o                         
   1   5  20         42.07         45.15         6.98 o                         
   2   5  20        118.20         92.40        10.48 o                         
   3   5  20        242.82        271.31        14.31 o                         
   4   5  20          3.84         -0.12         9.19 o                         
   0   6  20       4564.21       4823.55       165.72 o                         
   1   6  20        165.13        161.19        11.90 o                         
   1   1  21       5797.34       5923.29       108.43 o                         
   2   1  21         34.49         31.90         6.42 o                         
   3   1  21       5056.05       4955.32       105.48 o                         
   4   1  21         54.12         51.23         9.16 o                         
   5   1  21       3771.05       3833.17       100.04 o                         
   6   1  21          0.83         17.02        11.06 o                         
   0   2  21          3.43         14.81         7.75 o                         
   1   2  21         60.16         52.66         6.63 o                         
   2   2  21         52.47         65.81         7.44 o                         
   3   2  21         25.22         31.12         7.84 o                         
   4   2  21         33.22         42.52         8.43 o                         
   5   2  21        336.32        344.50        20.20 o                         
   6   2  21        297.83        344.08        20.83 o                         
   1   3  21       1819.44       1907.51        41.76 o                         
   2   3  21          2.83          6.74         6.64 o                         
   3   3  21       1323.13       1289.62        33.82 o                         
   4   3  21         22.55         16.55         8.15 o                         
   5   3  21       1788.69       1943.71        62.14 o                         
   0   4  21          2.48          0.84         8.60 o                         
   1   4  21         66.88         62.35         7.86 o                         
   2   4  21         53.70         58.25         8.20 o                         
   3   4  21         95.11         76.36         8.75 o                         
   4   4  21        120.63        140.80        12.45 o                         
   1   5  21       4672.82       5026.45       114.56 o                         
   2   5  21         16.92         17.54         7.90 o                         
   0   0  22       2699.97       2740.77       103.10 o                         
   1   0  22        148.10        121.82        11.70 o                         
   2   0  22       2283.72       2255.71        71.62 o                         
   3   0  22        489.95        501.76        25.82 o                         
   4   0  22        398.63        417.47        26.66 o                         
   5   0  22        170.62        148.92        19.56 o                         
   1   1  22        793.26        845.61        20.98 o                         
   2   1  22         62.07         39.27         6.89 o                         
   3   1  22        116.62        124.02        10.10 o                         
   4   1  22         45.85         52.14         9.64 o                         
   5   1  22        244.45        241.26        16.77 o                         
   0   2  22       5082.74       5303.10       138.20 o                         
   1   2  22         83.56         80.38         7.41 o                         
   2   2  22       5442.81       5457.04       115.15 o                         
   3   2  22         80.02         79.44         9.19 o                         
   4   2  22       5189.38       5188.70       125.21 o                         
   5   2  22        204.58        201.78        15.68 o                         
   1   3  22         24.66         24.05         6.61 o                         
   2   3  22         39.37         23.10         8.41 o                         
   3   3  22        110.58         76.43         9.28 o                         
   4   3  22          0.45        -12.71         8.47 o                         
   0   4  22       2569.87       2711.72        83.71 o                         
   1   4  22         16.47          3.14         7.14 o                         
   2   4  22       1860.89       1853.01        45.33 o                         
   1   1  23       3620.65       3620.75        73.72 o                         
   2   1  23          0.05         -7.45         6.18 o                         
   3   1  23       3996.63       4062.70        92.15 o                         
   4   1  23         22.49         33.26        10.16 o                         
   0   2  23        167.23        180.13        13.21 o                         
   1   2  23          3.27         11.37         6.47 o                         
   2   2  23         68.58         69.23         8.69 o                         
   3   2  23          0.99         -3.26         8.00 o                         
   1   3  23       1855.42       1833.88        42.17 o                         
   2   3  23         75.94         59.24         8.86 o                         
   0   0  24       2448.53       2713.70       110.26 o                         
   1   0  24          5.99         11.34         8.74 o                         
   2   0  24       2623.78       2789.04        87.67 o                         
   1   1  24        623.59        627.84        19.82 o                         
   2   1  24          7.73          9.57         7.34 o                         
   0   2  24       2293.91       2268.73        77.76 o                         
   1   2  24          5.02         12.12         7.09 o                         
                                                                                
